# Supplementary material for: Nod Factor Effects on Root Hair-Specific Transcriptome of Medicago truncatula: Focus on Plasma Membrane Transport Systems and Reactive Oxygen Species Networks
Source: Front Plant Sci. 2016 Jun 7;7:794. doi: 10.3389/fpls.2016.00794 (PMC4894911; doi:10.3389/fpls.2016.00794)
Supplement: Supplementary file 1 [file Table1.xlsx]

## Sheet: Feuil1
Table S1. Summary of libraries and sequencing
	Control		NF 4h		NF 20h
	Replicate 1	Replicate 2	Replicate 1	Replicate 2	Replicate 1	Replicate 2	Total Read
Parsed reads	133886226	124868006	119755588	108735624	115424766	130496658	733166868
Mapped reads	115196910	107789902	102730059	92393745	99164548	110885734	628160898
Parsed read pairs	66943114	62434004	59877795	54367813	57712384	65248330	366583440
Mapped read pairs	48528884	45591208	43351543	39199412	41967305	47302575	265940927
overall alignment rate (%)	72.49	73.02	72.4	72.1	72.72	72.5	72.55
