# Supplementary material for: Nod Factor Effects on Root Hair-Specific Transcriptome of Medicago truncatula: Focus on Plasma Membrane Transport Systems and Reactive Oxygen Species Networks
Source: Front Plant Sci. 2016 Jun 7;7:794. doi: 10.3389/fpls.2016.00794 (PMC4894911; doi:10.3389/fpls.2016.00794)
Supplement: Supplementary file 2 [file Table2.XLSX]

## Sheet: Feuil1
Table S2: Gene expression levels in Medicago truncatula root hairs. A CuffDiff analysis has been performed on the different libraries giving expression level of the M. truncatula genes (Mt4.0 model) in FPKM (Fragments Per Kilobase of exons per Million fragments mapped) in the 3 biological conditions (Control, NF-4h, NF-20h). Only genes having a FPKM value ≥1 in at least one biological condition a…
		Expression level FPKM
Gene (Mt4.0)	Annotation (JCVI)	Control	NF-4h	NF-20h
Medtr6g034905	extensin-like region protein	12342	8744.52	7006.09
Medtr8g045695	polyketide cyclase/dehydrase and lipid transporter	8426.01	7038.03	9763.81
Medtr2g035105	disease-resistance response protein	7253.81	6271.65	4764.48
Medtr4g032865	potato type II proteinase inhibitor family protein	7145.48	5297.23	3194.03
Medtr4g021730	metallothionein	5038.05	4158.29	5471.9
Medtr6g034870	extensin-like region protein	4867.62	2345.55	2791.77
Medtr8g020650	germin family 3 protein	4618.28	3398.76	4235.51
Medtr0002s1060	glycoside hydrolase family 18 protein	4422.17	3786.01	2887
Medtr2g035150	disease-resistance response protein	4297.89	3704.34	2017.81
Medtr1g030820	polyketide cyclase/dehydrase and lipid transporter	4036.12	3093.6	4137.85
Medtr5g082070	major intrinsic protein (MIP) family transporter	3694.03	2759.85	3805.59
Medtr2g035220	ABA-responsive protein	3483.73	3790.75	2192.02
Medtr8g020630	germin family 3 protein	3444.1	2626.23	5231.3
Medtr2g035320	ABA-responsive protein	3278.99	2430.52	1720.39
Medtr7g011990	caffeic acid O-methyltransferase	3201.59	2433.6	2557.29
Medtr3g106585	Kunitz type trypsin inhibitor	3193.56	2950.29	3884.77
Medtr7g111240	rhicadhesin receptor	2930	3189.96	2713.18
Medtr3g070210	major intrinsic protein (MIP) family transporter	2801.42	4108.07	4394.31
Medtr1g116947	pollen protein Ole E I-like protein	2687.36	1779.06	1892.44
Medtr2g094270	major intrinsic protein (MIP) family transporter	2397.53	2726.79	2831.63
Medtr3g092435	transmembrane protein%2C putative	2226.16	2049.39	1963.59
Medtr0057s0100	albumin-2 protein	2062.13	2140.76	2186.02
Medtr0334s0010	plastocyanin-like domain protein	1957.58	1838.91	1362.36
Medtr2g013140	stem-specific TSJT1-like protein	1930.24	2407.81	1813.43
Medtr1g023210	papain family cysteine protease	1893.92	1773.08	1821.02
Medtr4g025730	pectinesterase/pectinesterase inhibitor	1832.2	1567.45	1112.17
Medtr4g061140	L-ascorbate peroxidase	1777.07	1691.95	1814.97
Medtr4g013770	disease resistance-responsive%2C dirigent domain protein	1764.49	2063.61	1768.27
Medtr4g095450	class III peroxidase	1746.31	1948.75	1830.38
Medtr3g065250	glutamine synthetase domain protein	1737.09	1434.12	1301.05
Medtr4g118800	plant integral membrane protein	1726.36	1563.2	1078.18
Medtr4g065060	hypothetical protein	1537.91	1738.54	1465.81
Medtr3g092425	hypothetical protein	1488	1469.49	1170.61
Medtr7g012020	caffeic acid O-methyltransferase	1473.81	1173.74	1192.29
Medtr7g063490	legume-specific protein	1450.76	1233.47	1147.7
Medtr5g035610	transmembrane protein%2C putative	1440.5	2345.47	2212.7
Medtr1g072420	xyloglucanase-specific endoglucanase inhibitor protein	1409.86	1105.8	719.965
Medtr7g072510	class III peroxidase	1346.75	1428.55	1370.39
Medtr5g012810	major intrinsic protein (MIP) family transporter	1345.13	2003.5	2070.23
Medtr2g029740	peroxidase family protein	1339.52	2315.08	1729.88
Medtr5g032670	hypothetical protein	1329.09	1895.51	2037.34
Medtr5g040430	glutathione S-transferase%2C amine-terminal domain protein	1324.5	1295.69	840.973
Medtr4g021725	metallothionein	1319.15	968.721	958.41
Medtr6g059760	Kunitz type trypsin inhibitor / Alpha-fucosidase	1300.11	1280.22	1405.13
Medtr4g059390	major intrinsic protein (MIP) family transporter	1281.64	1488.93	1845.26
Medtr4g065093	hypothetical protein	1254.6	1186.34	833.771
Medtr1g099320	chitinase	1246.2	1262.95	899.867
Medtr2g031590	FAD-binding berberine family protein	1211.42	1014.31	663.57
Medtr8g014640	stem 28 kDa glycoprotein	1208.19	1154.09	1514.34
Medtr7g102770	pollen Ole e I family allergens	1116.47	1601.62	1924.28
Medtr2g035190	ABA-responsive protein	1096.11	1030.46	437.931
Medtr7g086300	cobalamin-independent methionine synthase	1087.52	1242.73	1166.64
Medtr1g088110	pollen Ole e I family allergens	1074.31	1349.31	1385.98
Medtr1g018840	papain family cysteine protease	1069.9	1078.35	1005.74
Medtr5g088770	cysteine protease inhibitor cystatin	1067.66	836.315	566.59
Medtr2g046710	S-adenosylmethionine synthase-like protein	1055.79	1168.69	1185.18
Medtr4g057450	xyloglucan endotransglucosylase/hydrolase family protein	1046.76	823.281	1209.27
Medtr3g464040	alpha/beta fold hydrolase	1038.41	1120.56	1081.47
Medtr3g078590	NADH-ubiquinone reductase complex 1 MLRQ subunit	1025.69	995.826	1013.17
Medtr1g075340	inhibitor of trypsin and hageman factor-like protein	1024.85	892.133	242.939
Medtr1g106095	transmembrane protein%2C putative	1018.89	1025.27	908.569
Medtr5g010635	pathogenesis-related thaumatin family protein	988.927	976.783	875.659
Medtr2g437530	DREPP plasma membrane protein	950.385	909.669	884.031
Medtr0001s0660	zinc-binding alcohol dehydrogenase family protein	946.177	619.685	531.453
Medtr8g088830	basic blue-like protein	942.734	1412.54	1963.93
Medtr4g070080	RNA-binding (RRM/RBD/RNP motif) family protein	931.746	1198.82	919.201
Medtr2g098060	transmembrane protein%2C putative	930.661	1056.52	1032.71
Medtr5g048470	flavonol synthase/flavanone 3-hydroxylase	916.541	921.436	813.358
Medtr3g099540	blue copper-like protein	911.32	855.623	956.935
Medtr1g094130	hypothetical protein	909.957	2881.77	4151.52
Medtr3g090530	glycolipid transfer protein (GLTP) family protein	888.155	780.012	745.246
Medtr4g081010	polyubiquitin 3	871.096	842.987	824.411
Medtr7g009820	polyvinylalcohol dehydrogenase-like protein	870.124	622.891	407.43
Medtr7g110310	S-adenosylmethionine synthase-like protein	843.369	961.574	1055.07
Medtr3g071470	pollen Ole e I family allergens	840.885	1237.05	1548.86
Medtr5g020080	hypothetical protein	838.346	713.146	665.675
Medtr4g029190	class III peroxidase	822.854	1295.11	1374.54
Medtr3g112410	thioredoxin H-type 1 protein	811.96	1043.73	1172.11
Medtr1g016780	vacuolar processing enzyme	805.625	790.268	839.676
Medtr4g015460	glycoside hydrolase family 1 protein	791.437	679.651	834.809
Medtr6g059730	Kunitz type trypsin inhibitor / Alpha-fucosidase	783.107	843.219	996.091
Medtr8g012550	polyketide cyclase/dehydrase and lipid transporter	779.495	768.825	955.721
Medtr2g090765	fasciclin-like arabinogalactan protein	768.63	988.791	961.289
Medtr4g094815	caffeoyl-CoA 3-O-methyltransferase	764.662	1205.65	1230.72
Medtr4g012800	translation machinery associated TMA7 protein	762.367	954.671	1082.29
Medtr8g018420	seed linoleate 9S-lipoxygenase	760.757	588.996	954.251
Medtr1g075410	inhibitor of trypsin and hageman factor-like protein	757.424	871.799	407.312
Medtr5g074760	peroxidase family protein	740.265	670.82	654.145
Medtr5g098170	caffeic acid O-methyltransferase	731.546	675.817	396.154
Medtr4g101780	Lipid transfer protein	730.301	819.504	723.561
Medtr5g019010	cytochrome P450 family 71 protein	729.442	572.965	371.891
Medtr5g090250	inhibitor of trypsin and hageman factor-like protein	726.381	998.432	556.174
Medtr4g033435	patellin-like protein	725.587	865.394	851.006
Medtr2g082590	thioredoxin	725.446	756.411	902.133
Medtr2g035210	ABA-responsive protein	714.264	746.028	373.725
Medtr8g467000	indole-3-acetic acid-amido synthetase	703.111	570.375	592.257
Medtr6g012640	transmembrane protein%2C putative	677.836	774.453	748.866
Medtr7g065590	glutathione S-transferase	669.657	722.193	731.488
Medtr7g112860	dormancy/auxin associated protein	669.481	671.522	575.234
Medtr7g077340	Bowman birk trypsin inhibitor	655.614	723.961	1051.04
Medtr2g079360	thioredoxin	654.337	549.842	608.273
Medtr3g078420	UVI1%2C putative	648.595	649.301	386.397
Medtr8g102330	profilin	641.005	742.946	846.916
Medtr6g066210	Kunitz type trypsin inhibitor / Alpha-fucosidase	637.734	670.649	822.353
Medtr8g018730	seed linoleate 9S-lipoxygenase	635.695	645.716	749.551
Medtr2g098950	pfkB family carbohydrate kinase	631.405	756.8	614.761
Medtr6g059650	Kunitz type trypsin inhibitor / Alpha-fucosidase	627.451	600.162	862.158
Medtr6g078380	glycoside hydrolase family 1 protein	624.803	552.41	830.023
Medtr7g116940	ubiquitin-conjugating enzyme E2	622.584	685.625	681.52
Medtr5g064580	general regulatory factor 2	617.638	616.779	632.083
Medtr6g025320	EF hand calcium-binding family protein	611.166	706.446	719.815
Medtr1g033100	pollen protein Ole E I-like protein	610.652	529.753	846.192
Medtr4g130917	eukaryotic translation initiation factor 5A	610.078	712.187	743.87
Medtr2g014240	auxin-repressed/dormancy-associated protein	609.845	846.511	785.769
Medtr5g071360	asparagine synthetase [glutamine-hydrolyzing] protein	606.923	653.886	569.478
Medtr4g125300	papain family cysteine protease	601.199	619.753	633.725
Medtr4g068520	cold acclimation protein WCOR413	599.596	969.409	637.323
Medtr1g096140	neutral/alkaline invertase	596.392	592.967	510.896
Medtr3g081090	DCD (development and cell death) domain protein	592.666	609.93	494.304
Medtr5g048550	2OG-Fe(II) oxygenase family oxidoreductase	591.27	505.891	325.169
Medtr3g064740	glutamate decarboxylase	590.17	523.156	564.356
Medtr2g029800	peroxidase family protein	589.762	595.935	454.957
Medtr8g468530	ubiquitin-conjugating enzyme	587.504	657.204	684.257
Medtr1g017830	hypothetical protein	587.068	506.674	385.089
Medtr6g078290	Lipid transfer protein	582.018	482.38	355.199
Medtr8g018550	seed linoleate 9S-lipoxygenase	577.484	659.261	654.135
Medtr7g111530	fungal proteinase A%2C aspartic proteinase superfamily protein	570.255	535.214	527.657
Medtr8g018510	seed linoleate 9S-lipoxygenase	569.648	669.724	701.739
Medtr5g011980	Lipid transfer protein	563.433	361.594	792.525
Medtr8g069315	transmembrane protein%2C putative	560.953	647.255	386.478
Medtr8g088860	glutelin type-B-like protein	559.103	597.783	760.972
Medtr3g085850	glyceraldehyde-3-phosphate dehydrogenase	559.06	394.571	527.399
Medtr4g070140	RNA-binding (RRM/RBD/RNP motif) family protein	555.542	703.541	709.682
Medtr5g007450	cytochrome P450 family 71 protein	554.559	444.567	308.279
Medtr7g086340	dehydrin	552.394	555.673	226.276
Medtr2g437770	peroxidase family protein	551.648	777.395	874.488
Medtr7g113080	RALF	550.28	739.5	624.259
Medtr7g114240	superoxide dismutase [Cu-Zn] protein	547.609	562.598	609.637
Medtr5g024020	seed linoleate 9S-lipoxygenase	546.186	529.546	355.739
Medtr4g128750	CAP%2C cysteine-rich secretory protein%2C antigen 5	545.558	1085.13	1199.15
Medtr1g060490	GDSL-like lipase/acylhydrolase	540.955	526.571	481.485
Medtr8g038150	annexin D8	539.259	536.134	635.802
Medtr8g014360	drug resistance transporter-like ABC domain protein	535.968	521.202	294.701
Medtr8g083090	S-adenosyl-L-homocysteine hydrolase	532.966	494.984	537.074
Medtr4g097170	core histone H2A/H2B/H3/H4	531.636	620.96	605.813
Medtr3g100100	TPR domain protein	529.17	552.907	456.682
Medtr8g045555	pathogenesis-related protein bet V I family protein	525.883	836.977	1055.01
Medtr4g032815	potato type II proteinase inhibitor family protein	522.662	420.318	506.943
Medtr3g084140	UBL5 ubiquitin-like modifier	521.969	577.568	643.332
Medtr4g007300	chaperone DnaJ domain protein	521.331	874.928	667.982
Medtr1g030810	pathogenesis-related protein bet V I family protein	517.711	420.276	800.005
Medtr1g115820	chalcone-flavanone isomerase family protein	517.359	588.903	492.347
Medtr3g069050	wall-associated receptor kinase-like protein	514.861	389.299	321.217
Medtr0168s0120	EF hand calcium-binding family protein	514.455	654.828	696.357
Medtr2g059890	rhodanese/cell cycle control phosphatase superfamily protein	508.087	392.276	411.12
Medtr2g100270	PRA1 (prenylated RAB acceptor) family protein	506.73	496.773	418.57
Medtr1g021070	DUF1645 family protein	503.003	462.748	391.847
Medtr5g056140	S1/P1 nuclease family protein	501.112	350.189	518.182
Medtr2g076490	epidermis-specific secreted EP1-like glycoprotein	498.352	464.927	272.422
Medtr1g072570	glutathione peroxidase	497.147	709.818	719.811
Medtr4g091900	NAD(P)H:quinone oxidoreductase%2C type IV protein	490.719	562.101	730.45
Medtr6g007767	pathogen-inducible alpha-dioxygenase	489.348	408.99	534.875
Medtr7g077160	Bowman birk trypsin inhibitor	483.061	422.926	443.527
Medtr3g051950	eukaryotic translation initiation factor SUI1	482.849	509.837	380.977
Medtr8g088210	cofilin/actin-depolymerizing factor-like protein	480.836	550.273	584.008
Medtr8g018230	polyubiquitin 3	479.419	503.532	433.623
Medtr4g059730	glutathione S-transferase%2C amine-terminal domain protein	474.151	303.751	321.225
Medtr2g019620	LA-related protein 6 LA RNA-binding domain protein%2C putative	470.597	433.096	390.319
Medtr4g117450	endo-1%2C3%3B 1%2C4-beta-D-glucanase-like protein	469.669	472.505	427.619
Medtr8g012775	Defensin related	464.807	1061.45	576.603
Medtr7g068500	GDSL-like lipase/acylhydrolase	459.446	498.648	601.934
Medtr4g127710	plasma membrane H+-ATPase	452.536	413.289	380.718
Medtr1g080250	L-allo-threonine aldolase-like protein	452.488	467.136	466.139
Medtr8g013680	major intrinsic protein (MIP) family transporter	445.431	637.185	758.43
Medtr4g094812	caffeoyl-CoA 3-O-methyltransferase	443.451	400.02	339.822
Medtr4g133800	peroxidase family protein	442.694	665.494	741.292
Medtr7g009070	thioredoxin H2-like protein	439.896	462.674	460.338
Medtr8g072330	hypothetical protein	436.077	582.826	546.183
Medtr8g105630	phospholipid hydroperoxide glutathione peroxidase	434.036	379.908	392.482
Medtr3g013500	sulfotransferase	432.747	506.91	507.435
Medtr1g092670	copper chaperone	431.807	511.948	512.555
Medtr3g108320	potassium channel KAT3 protein	429.312	329.231	374.415
Medtr3g117290	dehydrin	428.295	425.432	536.515
Medtr5g007713	chalcone and stilbene synthase family protein	426.974	596.029	734.588
Medtr7g029030	peroxidase family protein	425.292	341.548	362.134
Medtr1g102870	1%2C2-dihydroxy-3-keto-5-methylthiopentene dioxygenase	424.314	425.502	457.061
Medtr3g083130	aldo/keto reductase family oxidoreductase	422.9	755.988	964.616
Medtr7g062150	haloacid dehalogenase-like hydrolase	418.772	568.777	491.655
Medtr4g080797	polyubiquitin 3	417.812	414.02	432.149
Medtr4g099240	sucrose nonfermenting 1(SNF1)-related kinase	416.6	374.72	341.032
Medtr8g020670	germin family 3 protein	413.571	315.908	396.421
Medtr4g070340	allergenic isoflavone reductase-like protein Bet protein	413.095	287.758	414.101
Medtr5g016250	hypothetical protein	411.568	531.894	626.48
Medtr5g088320	EF hand calcium-binding family protein	410.418	520.076	540.875
Medtr6g045643	C2 domain protein	409.927	271.126	215.535
Medtr8g007035	plastocyanin-like domain protein	409.371	342.777	306.457
Medtr2g069400	cysteine-rich TM module stress tolerance protein	404.857	367.311	342.133
Medtr2g100440	hypothetical protein	402.778	383.161	211.132
Medtr8g008660	alpha/beta fold hydrolase	402.396	350.793	373.243
Medtr4g068550	fatty acid hydroperoxide lyase	401.787	444.374	466.96
Medtr6g005820	ADP-ribosylation factor-like protein A1D	399.968	498.721	532.152
Medtr5g022710	SCF ubiquitin ligase%2C SKP1 component	397.24	453.262	512.175
Medtr1g099020	serine decarboxylase	396.955	312.363	292.098
Medtr3g092220	SAUR-like auxin-responsive family protein	396.613	376.518	281.466
Medtr4g029600	extensin-like repeat protein	394.814	585.104	662.145
Medtr3g116380	dehydration-responsive RD22-like protein	387.894	310.837	252.692
Medtr5g005540	D-arabinono-1%2C4-lactone oxidase-like protein	382.197	426.405	417.871
Medtr2g072210	transmembrane protein%2C putative	380.214	392.647	387.136
Medtr5g095290	cytochrome P450 family 71 protein	380.144	336.011	522.315
Medtr4g014040	macrophage migration inhibition factor-like protein	378.458	463.048	521.678
Medtr2g436620	translationally-controlled tumor-like protein	377.495	405.904	513.415
Medtr6g011380	SPFH/band 7/PHB domain membrane-associated family protein	374.649	392.321	336.918
Medtr2g091225	general regulatory factor 2	374.444	402.687	476.538
Medtr4g071520	squalene synthase	372.546	301.292	370.532
Medtr4g093835	hypothetical protein	370.881	490.858	485.33
Medtr8g077145	hypothetical protein	369.579	298.345	179.828
Medtr4g018880	PAR1 protein	369.406	500.863	546.718
Medtr8g096910	pathogenesis-related thaumatin family protein	366.128	276.41	163.334
Medtr5g077070	NADP-dependent isocitrate dehydrogenase	365.409	360.347	329.724
Medtr8g104870	plant cadmium resistance protein	364.922	321.899	289.2
Medtr1g099310	chitinase	363.899	227.322	81.553
Medtr4g029200	class III peroxidase	359.13	519.275	557.852
Medtr1g067180	glutathione S-transferase tau	358.163	293.222	390.011
Medtr2g080260	root cap/late embryogenesis related	357.967	475.104	753.294
Medtr2g017630	rhodanese/cell cycle control phosphatase superfamily protein	356.672	282.741	267.258
Medtr1g050640	peptidase inhibitor I9	353.125	379.549	345.925
Medtr1g058100	ubiquitin-conjugating enzyme	352.902	428.051	453.018
Medtr1g036490	caffeic acid O-methyltransferase	351.077	188.253	183.781
Medtr4g102450	expansin A10	349.302	530.687	569.011
Medtr4g021800	haloacid dehalogenase-like hydrolase	348.644	350.102	370.785
Medtr5g032420	dicarboxylate carrier protein	348.623	578.81	466.761
Medtr2g016770	WRKY family transcription factor	347.108	396.563	357.758
Medtr4g099260	high-affinity potassium transporter	344.939	231.773	359.994
Medtr2g028580	LRR receptor-like kinase	343.921	356.345	237.84
Medtr7g013200	UDP-glucosyltransferase family protein	343.494	321.789	248.092
Medtr7g065290	glutathione S-transferase%2C amine-terminal domain protein	343.038	310.98	306.738
Medtr5g011210	expansin A10	342.429	466.294	518.326
Medtr3g103190	transmembrane protein%2C putative	338.036	321.701	275.246
Medtr8g102150	myo-inositol oxygenase	337.308	516.39	460.06
Medtr7g021640	Nodule Cysteine-Rich (NCR) secreted peptide	336.488	390.761	414.134
Medtr4g081500	hypothetical protein	335.452	408.872	399.66
Medtr6g066190	Kunitz type trypsin inhibitor / Alpha-fucosidase	332.533	346.476	433.964
Medtr4g072050	vacuolar H+-pumping ATPase 16 kDa proteolipid subunit 4	332.51	403.699	428.739
Medtr1g064090	phenylalanine ammonia-lyase-like protein	332.341	360.223	354.64
Medtr6g006190	universal stress family protein	329.695	315.729	297.735
Medtr4g075290	peptidyl-prolyl cis-trans isomerase	327.705	406.185	492.952
Medtr2g034480	glucan endo-1%2C3-beta-glucosidase	326.465	254.706	79.5674
Medtr3g115370	catalase heme-binding enzyme	326.453	285.25	266.512
Medtr2g045280	cytidine/deoxycytidylate deaminase family protein	326.304	335.071	229.837
Medtr6g021805	GTP-binding elongation factor Tu family protein	326.207	340.014	420.718
Medtr8g066820	PLATZ transcription factor family protein	325.739	319.055	250.694
Medtr3g118390	Chitinase (Class I) / Hevein	324.021	262.625	207.946
Medtr3g085070	nuclear transport factor 2	323.127	334.522	357.075
Medtr7g099800	cation/H+ exchanger 3	322.672	207.835	188.498
Medtr4g109130	eukaryotic translation initiation factor 5A4	321.472	364.54	433.17
Medtr7g015950	COBRA-like protein 2 precursor	319.584	325.868	326.215
Medtr3g005560	cellulose synthase-like protein D3	318.489	299.043	391.243
Medtr5g075450	cytochrome P450 family cinnamate 4-hydroxylase	317.85	512.972	512.533
Medtr2g083180	eukaryotic translation initiation factor SUI1	317.219	378.314	383.358
Medtr7g023690	polygalacturonase inhibitor protein	314.597	212.715	73.5653
Medtr7g075610	cytochrome P450 family protein	313.573	350.616	287.167
Medtr4g074960	endo-1%2C4-beta-glucanase	313.074	396.266	456.69
Medtr1g016850	transmembrane protein%2C putative	309.641	350.983	369.213
Medtr3g117060	salicylic acid carboxyl methyltransferase	308.346	332.127	266.461
Medtr7g011900	caffeic acid O-methyltransferase	307.037	270.397	233.519
Medtr1g072450	xyloglucanase-specific endoglucanase inhibitor protein	306.474	153.272	83.9586
Medtr5g008210	hydrogen peroxide induced protein%2C putative	305.593	321.931	358.134
Medtr6g088320	xyloglucan endotransglucosylase/hydrolase family protein	302.772	509.567	549.367
Medtr8g005360	NADH dehydrogenase [ubiquinone] 1 alpha subcomplex subunit 1	299.867	332.909	401.855
Medtr1g040315	benzyl alcohol O-benzoyltransferase	299.723	359.67	445.508
Medtr8g024050	soluble inorganic pyrophosphatase	299.454	380.373	410.655
Medtr2g088230	gaba-receptor-associated protein ubiquitin domain protein	297.826	322.786	330.041
Medtr8g006090	nodulin MtN21/EamA-like transporter family protein	297.493	258.546	340.559
Medtr5g042990	eukaryotic translation initiation factor 5A4	296.393	330.053	357.889
Medtr7g080370	calreticulin	295.938	349.522	290.51
Medtr6g027480	transmembrane protein%2C putative	295.204	418.555	470.659
Medtr5g006750	12-oxophytodienoate reductase-like protein	295.075	187.527	126.849
Medtr3g113160	alpha/beta fold hydrolase	294.271	245.336	205.272
Medtr1g115535	alpha/beta fold hydrolase	294.27	330.905	302.649
Medtr3g103580	branched-chain amino acid aminotransferase	293.771	326.98	252.725
Medtr2g081810	quinone oxidoreductase	293.235	257.732	194.943
Medtr8g064880	limonoid UDP-glucosyltransferase-like protein	289.517	276.935	316.913
Medtr6g029460	NADP-specific glutamate dehydrogenase	288.814	310.929	234.955
Medtr2g105010	CBL-interacting kinase	287.492	302.084	235.457
Medtr4g007540	shikimate/quinate hydroxycinnamoyltransferase	286.773	270.205	313.222
Medtr5g022970	hypothetical protein	285.236	350.407	262.639
Medtr5g020740	phenylcoumaran benzylic ether reductase-like protein Fi1	283.449	314.55	353.529
Medtr8g006970	RAB GTPase-like protein A5D	282.91	276.418	252.861
Medtr4g085590	caffeoyl-CoA 3-O-methyltransferase	282.308	240.941	258.763
Medtr8g102620	NADP-dependent malic enzyme-like protein	280.098	199.426	209.854
Medtr2g069420	cysteine-rich TM module stress tolerance protein	277.385	321.422	257.807
Medtr1g100647	carboxy-terminal region remorin	274.781	314.805	367.612
Medtr3g092095	cytochrome b5-like heme/steroid-binding domain protein	274.201	315.589	347.431
Medtr1g106730	C2H2-type zinc finger protein	274.176	283.5	215.942
Medtr7g111060	cathepsin B-like cysteine protease	274.05	262.067	241.536
Medtr1g010150	CHY and CTCHY and RING-type zinc finger protein	272.457	293.225	322.805
Medtr3g074130	ethylene response factor	272.197	289.956	245.221
Medtr5g017650	plant cadmium resistance protein	271.589	248.559	195.682
Medtr7g053107	DUF538 family protein	270.982	277.022	252.481
Medtr7g068280	high mobility group (HMG)-box protein	267.159	298.891	313.647
Medtr3g096840	transmembrane amino acid transporter family protein	267.105	207.826	201.548
Medtr1g023630	core histone H2A/H2B/H3/H4	266.484	287.978	278.636
Medtr1g095830	ATP synthase D chain	265.517	337.398	375.728
Medtr6g022790	transmembrane amino acid transporter family protein	264.879	190.999	143.954
Medtr4g101630	soluble acid invertase FRUCT2	264.044	216.072	234.995
Medtr5g016450	maternal effect embryo arrest protein	263.81	287.322	247.124
Medtr8g008505	alpha/beta fold hydrolase	263.293	188.116	145.484
Medtr4g031800	flavonoid glucosyltransferase	263.148	223.072	274.986
Medtr4g037055	hypothetical protein	261.47	246.802	189.048
Medtr7g070250	macrophage migration inhibition factor-like protein	260.611	294.504	236.34
Medtr8g099060	seed maturation protein	260.421	326.736	383.542
Medtr7g112960	epoxide hydrolase	260.189	255.916	287.788
Medtr2g090020	wound-responsive family protein	260.051	296.315	241.07
Medtr1g087040	BZIP transcription factor	259.888	308.448	265.298
Medtr6g054890	cytochrome b5-like heme/steroid-binding domain protein	259.445	278.498	249.696
Medtr8g102860	sugar porter (SP) family MFS transporter	258.572	227.204	191.197
Medtr4g097800	cytochrome C oxidase	258.428	298.351	307.421
Medtr6g086680	DUF538 family protein	257.876	245.442	287.105
Medtr4g063080	ATP synthase 6 kDa subunit	257.82	342.963	386.625
Medtr4g093825	hypothetical protein	256.673	351.47	326.068
Medtr2g010730	salt stress response/antifungal domain protein	256.409	226.307	220.968
Medtr3g077590	anthranilate phosphoribosyltransferase	255.637	362.047	316.828
Medtr8g019320	heme oxygenase 1 protein	254.185	237.51	267.529
Medtr7g020820	proline dehydrogenase	252.939	332.322	226.482
Medtr7g115220	Chitinase / Hevein / PR-4 / Wheatwin2	251.359	150.287	100.142
Medtr4g114600	transmembrane protein%2C putative	250.677	253.882	252.498
Medtr7g065660	glutathione S-transferase%2C amine-terminal domain protein	250.174	368.184	339.203
Medtr8g022810	GDSL-like lipase/acylhydrolase	249.132	293.771	288.499
Medtr8g068830	isochorismatase hydrolase family protein	248.42	260.005	243.089
Medtr7g024730	plant integral membrane protein	248.327	573.092	659.976
Medtr4g099470	RAB GTPase-like protein A2D	247.898	266.612	259.951
Medtr2g037990	fiber protein Fb15	247.147	301.014	321.259
Medtr2g022950	polyadenylate-binding protein RBP47B	246.608	252.368	242.915
Medtr4g014460	abscisic acid receptor	245.885	229.562	140.813
Medtr4g082860	nodulin-like protein	245.873	311.989	345.466
Medtr7g016650	DSBA oxidoreductase family protein	245.748	260.602	246.169
Medtr7g074710	dihydroflavonol 4-reductase-like protein	245.043	220.341	158.116
Medtr1g015980	fructan exohydrolase	244.817	203.957	222.49
Medtr4g091370	sugar porter (SP) family MFS transporter	244.723	243.743	191.282
Medtr8g088620	GDP dissociation inhibitor	244.696	260.533	267.342
Medtr2g072190	hydroxyacylglutathione hydrolase	244.665	242.543	325.071
Medtr4g088485	pentameric polyubiquitin	244.129	306.659	287.928
Medtr3g025230	flavonoid hydroxylase	243.885	296.07	213.66
Medtr4g094872	ubiquitin-conjugating enzyme	243.761	240.733	250.853
Medtr6g071210	dihydroorotate dehydrogenase family protein	242.974	210.947	184.166
Medtr4g104640	cytochrome P450 family 71 protein	242.919	178.874	196.732
Medtr6g086115	LRR extensin-like protein	241.878	316.101	343.256
Medtr2g078010	ubiquitin-conjugating enzyme	241.473	294.649	297.771
Medtr6g053290	suppressor of G2 allele of SKP1 protein	240.908	247.64	239.664
Medtr1g104850	Serine/Threonine kinase%2C plant-type protein%2C putative	238.896	319.609	293.166
Medtr1g068810	soluble inorganic pyrophosphatase	238.425	344.251	310.009
Medtr7g065260	glutathione S-transferase	238.33	257.051	246.728
Medtr5g019580	UDP-glucosyltransferase family protein	238.263	165.871	158.505
Medtr8g087000	WRKY family transcription factor	237.915	240.642	245.31
Medtr7g065720	glutathione S-transferase	237.727	204.101	176.456
Medtr5g037710	TIR-NBS-LRR type disease resistance protein	237.715	225.013	157.354
Medtr3g062450	ubiquitin-conjugating enzyme E2	237.715	291.338	276.858
Medtr4g104700	component of high affinity nitrate transporter	237.276	761.891	392.934
Medtr2g102670	drug resistance transporter-like ABC domain protein	234.554	161.668	90.0289
Medtr2g028670	cofilin/actin-depolymerizing factor-like protein	234.204	280.854	271.399
Medtr3g070230	nematode resistance HSPRO2-like protein	234.12	283.051	259.595
Medtr1g022315	sugar porter (SP) family MFS transporter	234.024	277.783	293.465
Medtr3g008500	trehalose-phosphate phosphatase	233.962	287.24	282.276
Medtr5g029100	xyloglucan endotransglucosylase/hydrolase family protein	232.929	250.651	192.551
Medtr5g064500	phospho-2-dehydro-3-deoxyheptonate aldolase	232.489	276.059	267.663
Medtr7g057720	serinc-domain serine and sphingolipid biosynthesis protein	232.139	218.257	209.729
Medtr0276s0050	annexin D8	232.113	253.568	249.46
Medtr1g077030	4%2C5-DOPA dioxygenase extradiol-like protein	231.125	213.101	167.227
Medtr2g022760	glycoside hydrolase family 1 protein	229.368	222.028	220.687
Medtr1g108765	F0F1-type ATP synthase%2C beta subunit	229.039	248.995	271.952
Medtr3g437870	ABC transporter A family protein	228.774	142.815	131.633
Medtr2g044910	divergent CCT motif protein	228.719	237.741	225.983
Medtr5g055020	heavy metal transport/detoxification superfamily protein	228.659	186.33	430.297
Medtr1g097850	choline/ethanolamine kinase	228.436	226.381	214.071
Medtr4g091580	polyubiquitin 3	228.177	214.303	160.707
Medtr6g033330	seven transmembrane MLO family protein	227.355	250.922	190.642
Medtr5g088850	late embryogenesis abundant protein	226.815	277.175	312.934
Medtr5g040610	ATP synthase epsilon chain	226.81	269.506	288.506
Medtr2g070150	glutathione S-transferase%2C amine-terminal domain protein	226.704	149.648	202.326
Medtr3g464580	asparagine synthetase [glutamine-hydrolyzing] protein	226.576	230.733	190.403
Medtr3g100960	processing peptidase	226.246	224.266	209.765
Medtr2g010720	salt stress response/antifungal domain protein	225.923	193.159	125.736
Medtr1g017270	squalene monooxygenase	225.837	206.463	248.117
Medtr8g042900	pectinesterase/pectinesterase inhibitor	225.824	324.615	399.315
Medtr4g107400	hipl2 protein precursor	225.601	226.987	210.733
Medtr1g011880	cytochrome B-c1 complex subunit 7	225.294	265.606	286.204
Medtr3g023720	soluble N-ethylmaleimide-sensitive factor adaptor protein	224.785	240.76	194.252
Medtr5g083690	early response-like dehydration-protein	224.518	285.223	216.723
Medtr4g072350	aldo/keto reductase family oxidoreductase	223.872	205.805	196.958
Medtr2g023930	WRKY1b transcription factor	223.634	204.704	164.839
Medtr1g080990	MtN26	223.348	150.793	84.289
Medtr8g028180	eukaryotic translation initiation factor 1A-like protein	221.854	221.582	233.768
Medtr7g082940	eukaryotic translation initiation factor 5	221.844	192.429	186.327
Medtr1918s0010	transmembrane protein%2C putative	221.788	107.392	123.69
Medtr8g027180	calcium-binding EF-hand protein	220.921	260.122	214.721
Medtr3g449200	hypothetical protein	220.488	202.224	194.583
Medtr4g100420	ethylene response factor	220.144	232.343	169.322
Medtr2g096940	cytosolic triosephosphate isomerase	220.072	247.543	292.658
Medtr3g098320	respiratory burst oxidase-like protein D	220.067	177.655	207.843
Medtr6g015780	RALF	219.543	301.894	356.226
Medtr8g022820	ethylene response factor	219.157	204.231	163.982
Medtr7g072480	cationic peroxidase	218.901	135.974	75.9892
Medtr2g021130	inhibitor of apoptosis-promoting Bax1 protein	218.477	255.452	242.926
Medtr4g115970	vacuolar H+-translocating inorganic pyrophosphatase	217.593	252.486	186.403
Medtr3g467430	glutathione S-transferase%2C amine-terminal domain protein	217.212	176.955	156.588
Medtr1g013820	chorismate mutase	216.888	288.077	246.982
Medtr7g006560	transaldolase family protein	216.843	177.727	162.987
Medtr4g095390	zinc-binding protein	216.383	239.479	269.204
Medtr4g064933	adenine nucleotide alpha hydrolase superfamily protein	216.193	237.163	251.082
Medtr4g013385	disease resistance response protein	215.391	270.106	199.242
Medtr8g074335	Chitinase (Class Ib) / Hevein	214.588	156.709	63.6928
Medtr1g009613	WRKY family transcription factor	214.157	250.577	217.947
Medtr7g081700	RAB GTPase-like protein B1C	213.343	242.224	243.911
Medtr6g084470	hypothetical protein	212.434	248.375	204.735
Medtr1g017990	ZCF37%2C putative	212.274	208.718	179
Medtr4g093770	p8MTCP1	212.042	244.471	283.005
Medtr2g027660	RAB GTPase-like protein C2B	212.028	227.267	235.491
Medtr1g033130	pollen protein Ole E I-like protein	211.898	133.205	143.519
Medtr1g060620	pyridine nucleotide-disulfide oxidoreductase	211.474	169.335	181.428
Medtr3g098390	hypothetical protein	211.254	252.794	250.111
Medtr4g094730	LysM domain GPI-anchored protein	211.141	129.095	83.361
Medtr1g054880	pectinesterase/pectinesterase inhibitor	211.098	220.512	184.123
Medtr4g101090	gaba-receptor-associated protein ubiquitin domain protein	210.957	227.467	240.644
Medtr2g064470	NAC transcription factor-like protein	210.188	200.996	189.764
Medtr3g031790	gamma interferon inducible lysosomal thiol reductase	209.768	176.307	236.547
Medtr1g021150	ubiquitin-conjugating enzyme E2	209.123	224.076	231.962
Medtr1g104610	haloacid dehalogenase-like hydrolase	208.346	222.698	243.708
Medtr8g086270	general regulatory factor 2	208.136	195.603	212.021
Medtr7g099720	oligosaccaryltransferase	208.134	250.168	272.473
Medtr4g128020	NADPH-cytochrome P450 family 2 reductase	208.106	158.075	120.922
Medtr8g046210	cytochrome P450 family protein	207.846	132.464	80.776
Medtr2g023500	lactoylglutathione lyase-like protein	207.805	197.426	232.985
Medtr4g114050	hypothetical protein	207.343	243.202	229.876
Medtr1g081900	Na+/H+ exchanger 1	207.178	210.062	258.031
Medtr3g108770	mRNA splicing factor%2C thioredoxin-like U5 snRNP protein	207.059	245.052	281.614
Medtr1g010210	sulfate transporter-like protein	206.941	181.809	77.97
Medtr8g028920	ubiquitin-conjugating enzyme	206.289	188.2	203.147
Medtr3g093980	chalcone-flavanone isomerase family protein	205.055	204.42	186.713
Medtr4g069250	NAD(P)H:quinone oxidoreductase%2C type IV protein	204.914	262.546	300.146
Medtr8g065050	pyrrolidone-carboxylate peptidase	204.677	223.623	213.197
Medtr7g018290	S-adenosylmethionine decarboxylase proenzyme	204.362	241.36	194.88
Medtr1g086480	ADP-ribosylation factor-like protein A1D	203.69	244.218	241.196
Medtr1g106005	tubulin beta-1 chain	203.591	328.727	298.575
Medtr2g049790	CBL-interacting kinase	203.31	204.999	187.778
Medtr5g074740	peroxidase family protein	202.095	381.518	672.169
Medtr5g017680	patatin-like phospholipase	202.048	258.514	184.649
Medtr1g100395	NAD(P)-binding rossmann-fold protein	201.809	197.275	172.823
Medtr8g030880	gibberellin 2-beta-dioxygenase	201.648	160.468	156.756
Medtr7g085780	transmembrane protein%2C putative	200.816	340.545	369.24
Medtr3g028730	F0F1-type ATP synthase%2C delta subunit	200.704	232.875	251.544
Medtr8g087425	glutathione S-transferase	200.322	165.334	134.254
Medtr2g021690	T1.3 protein	200.303	167.828	123.923
Medtr5g430730	phosphoenolpyruvate carboxykinase [ATP] protein	200.211	242.265	143.869
Medtr0034s0060	rhamnose biosynthetic-like enzyme	199.773	158.092	158.597
Medtr3g095530	actin-related protein 4A	199.34	242.741	282.995
Medtr4g109880	adenine nucleotide alpha hydrolase superfamily protein	198.762	267.838	383.943
Medtr8g096380	membrane-anchored ubiquitin-fold protein 4 precursor	198.441	226.791	227.506
Medtr1g012920	transmembrane protein%2C putative	198.417	198.888	168.672
Medtr8g076150	vacuolar H+-pumping ATPase 16 kDa proteolipid subunit 4	198.303	234.454	232.016
Medtr7g079990	C2H2 type zinc finger protein	197.928	239.402	231.882
Medtr1g029440	transmembrane protein%2C putative	197.405	168.818	128.774
Medtr4g069850	RAB GTPase-like protein A1D	197.165	218.066	228.02
Medtr1g110570	VQ motif protein	197.148	163.67	93.2137
Medtr7g056410	hypothetical protein	196.862	208.857	225.802
Medtr1g112170	DS12 from 2D-PAGE of leaf protein%2C putative	196.471	196.674	204.122
Medtr7g080110	eukaryotic translation initiation factor	196.343	216.434	197.798
Medtr4g133230	tonoplast dicarboxylate transporter-like protein	195.989	212.658	136.245
Medtr5g027160	Mps one binder kinase activator-like protein 1A	195.324	229.559	241.692
Medtr1g063210	heavy metal-associated domain protein	195.023	160.972	112.258
Medtr7g026230	actin-97	194.773	266.635	287.87
Medtr5g088400	tyrosine kinase family protein	194.571	198.215	175.376
Medtr3g108910	hypothetical protein	194.254	208.398	182.748
Medtr6g071455	carbohydrate-binding protein of the ER protein	194.227	288.051	270.782
Medtr1g088480	UDP-glucuronic acid decarboxylase-like protein	194.05	192.143	173.808
Medtr5g006780	12-oxophytodienoate reductase-like protein	193.97	136.659	82.6777
Medtr4g107650	homeobox leucine zipper family protein	193.614	234.486	229.914
Medtr8g028710	plant/F1M20-13 protein	193.372	233.311	209.945
Medtr6g087990	type II peroxiredoxin	192.958	205.559	236.237
Medtr8g023560	strubbelig-receptor family 6 protein	192.936	191.197	203.227
Medtr7g085630	NADP-specific glutamate dehydrogenase	192.389	163.119	107.589
Medtr2g061780	transmembrane protein%2C putative	192.201	217.077	151.783
Medtr5g092160	transmembrane protein 14C	191.82	248.192	227.891
Medtr5g076080	cystathionine beta-synthase (CBS) family protein	191.81	222.763	233.947
Medtr7g068550	GDSL-like lipase/acylhydrolase	191.561	145.991	340.399
Medtr4g129790	F0F1 ATP synthase subunit gamma	191.449	220.019	233.541
Medtr3g055610	glycerophosphoryl diester phosphodiesterase family protein	190.736	271.147	244.738
Medtr1g087020	cytochrome C oxidase subunit 5C	190.223	233.855	239.211
Medtr2g037760	DUF4228 domain protein	190.164	214.977	179.71
Medtr3g028590	ADP/ATP carrier protein	189.435	173.016	172.268
Medtr8g008500	alpha/beta fold hydrolase	189.089	153.198	144.301
Medtr2g089120	sesquiterpene synthase	188.839	132.205	68.0892
Medtr3g072110	transmembrane amino acid transporter family protein	188.033	173.71	163.491
Medtr7g023670	polygalacturonase inhibiting protein%2C putative	187.634	108.259	52.0338
Medtr3g107717	GTP-binding nuclear Ran-like protein	187.424	217.368	252.301
Medtr7g104320	zinc finger A20 and AN1 domain stress-associated protein	187.35	239.106	181.569
Medtr2g019240	transmembrane protein%2C putative	187.221	196.172	198.204
Medtr7g029130	DCD (development and cell death) domain protein	186.868	186.071	192.7
Medtr2g010710	salt stress response/antifungal domain protein	186.075	143.045	104.506
Medtr4g131810	glycoside hydrolase family 1 protein	185.909	172.944	231.888
Medtr5g091060	4-hydroxyphenylpyruvate dioxygenase	185.24	153.686	102.888
Medtr2g034470	glucan endo-1%2C3-beta-glucosidase	184.875	143.244	69.7975
Medtr1g064540	vacuolar (H+)-ATPase G subunit	184.818	215.343	228.005
Medtr2g088990	plastocyanin-like domain protein	184.632	300.378	294.177
Medtr7g017630	transmembrane amino acid transporter family protein	184.416	166.591	133.777
Medtr4g046033	hypothetical protein	183.724	253.945	295.247
Medtr4g123760	autophagy protein Atg8 ubiquitin-like protein	183.032	166.292	184.607
Medtr3g110720	tubulin beta-1 chain	182.661	216.11	214.717
Medtr4g127040	WRKY family transcription factor	182.006	192.492	149.692
Medtr7g056103	cytochrome P450 family monooxygenase	181.731	200.828	223.605
Medtr1g066390	pentameric polyubiquitin	181.714	179.91	147.003
Medtr4g094565	stress up-regulated Nod 19 protein	181.163	167.064	190.281
Medtr5g037700	disease resistance protein (TIR-NBS-LRR class)	181.031	175.075	127.751
Medtr3g435170	YGL010w-like protein	180.939	188.207	183.329
Medtr1g036510	caffeic acid O-methyltransferase	180.714	198.688	202.792
Medtr2g023990	pectate lyase family protein	180.664	247.508	265.821
Medtr2g012560	secretory carrier-associated membrane protein	180.229	182.647	155.031
Medtr2g093060	AP2-like ethylene-responsive transcription factor	180.023	193.765	155.171
Medtr2g437910	vacuolar-sorting receptor	179.262	155.449	118.927
Medtr7g005280	NAC transcription factor-like protein	179.024	182.503	172.183
Medtr3g084340	S-adenosyl-L-homocysteine hydrolase	178.954	276.656	239.791
Medtr2g039120	beta-like galactosidase	178.499	143.346	137.448
Medtr8g089560	RPM1-interacting protein 4 (RIN4) family protein	178.441	240.65	312.295
Medtr5g013340	inhibitor of apoptosis-promoting Bax1 protein	178.14	186.698	186.84
Medtr7g074570	2%2C3-bisphosphoglycerate-independent phosphoglycerate mutase	177.633	126.467	148.376
Medtr4g086330	fruit weight 2.2 protein	177.362	206.892	211.951
Medtr3g085890	NADH-ubiquinone reductase complex 1 MLRQ subunit	177.075	174.49	150.847
Medtr4g028830	WNK kinase	177.058	196.656	167.62
Medtr6g059680	Kunitz type trypsin inhibitor / Alpha-fucosidase	176.96	198.291	214.956
Medtr8g447080	ICE-like protease (caspase) p20 domain protein	175.72	182.264	197.812
Medtr3g067430	albumin I	175.664	208.368	249.958
Medtr2g067640	DUF946 family protein	175.625	139.959	171.548
Medtr4g124080	hypothetical protein	175.36	148.462	156.297
Medtr2g098160	zinc finger A20 and AN1 domain stress-associated protein	175.332	194.599	191.198
Medtr2g034090	ATP:citrate lyase	175.24	144.581	176.974
Medtr8g036980	AN1-like zinc finger protein	174.775	169.123	135.723
Medtr6g029250	transmembrane protein%2C putative	174.208	187.202	186.672
Medtr4g104730	component of high affinity nitrate transporter	173.904	404.43	258.342
Medtr3g028010	zinc finger A20 and AN1 domain stress-associated protein	173.321	187.048	143.521
Medtr5g068660	hypothetical protein	173.281	215.816	223.28
Medtr2g023010	expression of the protein is downregulated in the presence of paraquat%2C an inducer of photoxidative stress protein%2C putative	173.207	127.371	129.449
Medtr8g010570	NADH dehydrogenase [ubiquinone] iron-sulfur protein	172.702	187.358	198.185
Medtr4g079110	glutaredoxin-C1 protein	172.512	218.445	210.563
Medtr5g065980	adenine nucleotide alpha hydrolase superfamily protein	172.223	186.553	166.045
Medtr5g089820	DUF4228 domain protein	172.188	140.758	120.738
Medtr6g028110	beta-D-glucoside glucohydrolase	171.869	188.313	161.94
Medtr8g021190	DUF1677 family protein	171.382	204.871	182.375
Medtr2g009737	hypothetical protein	170.902	160.003	166.66
Medtr4g084040	glutathione S-transferase-like protein	170.683	172.132	171.629
Medtr3g072080	alpha-soluble NSF attachment protein	170.198	195.58	191.988
Medtr4g102220	DUF1442 family protein	169.884	244.47	209.976
Medtr4g014810	GTP-binding elongation factor Tu family protein	169.273	169.211	180.447
Medtr7g108900	pectinesterase/pectinesterase inhibitor	169.042	266.02	229.733
Medtr3g088975	transmembrane protein%2C putative	168.97	202.585	170.464
Medtr3g064040	transmembrane protein%2C putative	168.829	196.594	212.711
Medtr1g109470	octicosapeptide/phox/Bem1p family protein	168.813	148.333	130.61
Medtr5g022730	SCF ubiquitin ligase%2C SKP1 component	168.622	198.411	195.99
Medtr2g041960	Serine/Threonine kinase family protein	167.54	137.845	91.4992
Medtr2g055940	caffeic acid O-methyltransferase	167.316	123.651	179.158
Medtr3g105880	protein phosphatase 2C-like protein	167.099	213.174	223.079
Medtr1g022480	Sec14p-like phosphatidylinositol transfer family protein	166.924	171.889	160.481
Medtr5g019480	ubiquitin-conjugating enzyme	166.359	194.752	201.508
Medtr7g092450	DNA-directed RNA polymerase I%2C II	165.838	184.332	194.644
Medtr3g099380	general regulatory factor 2	165.703	173.932	186.198
Medtr2g029910	peroxidase family protein	165.602	497.813	476.38
Medtr8g064200	flavonol synthase/flavanone 3-hydroxylase	165.554	130.71	122.307
Medtr7g112090	Ras-related small GTP-binding family protein	165.544	185.172	194.455
Medtr8g098410	phospholipid hydroperoxide glutathione peroxidase	165.04	158.868	132.106
Medtr1g047210	3-ketoacyl-CoA thiolase 2%2C peroxisomal-like protein	164.455	148.302	124.326
Medtr4g101930	acytochrome-C oxidase/electron carrier protein	164.437	189.26	198.228
Medtr5g087840	somatic embryogenesis receptor kinase-like protein	163.984	173.075	193.338
Medtr3g435230	YGL010w-like protein	163.462	176.545	178.156
Medtr5g009460	myb transcription factor	163.346	143.316	123.994
Medtr4g021350	aldo/keto reductase family oxidoreductase	162.639	147.617	152.558
Medtr4g064380	haloacid dehalogenase-like hydrolase	162.447	128.415	157.508
Medtr2g045080	acyl-CoA thioesterase	162.077	183.703	184.793
Medtr3g104260	ferrochelatase	161.721	141.306	129.284
Medtr4g022570	synaptobrevin-like protein	161.701	153.724	133.395
Medtr3g056380	LRR and NB-ARC domain disease resistance protein	161.377	168.602	167.958
Medtr6g078330	glycoside hydrolase family 1 protein	160.779	137.952	175.87
Medtr5g094230	glycerophosphoryl diester phosphodiesterase family protein	160.772	201.807	203.25
Medtr1g112340	pyruvate carrier-like protein	160.73	193.508	203.426
Medtr2g010750	thioredoxin	160.525	179.251	185.008
Medtr1g100643	transmembrane ascorbate ferrireductase	160.383	211.337	187.053
Medtr1g034320	fatty acid hydroperoxide lyase	160.252	141.609	126.568
Medtr3g023110	EARLY responsive TO dehydration protein%2C putative	159.697	197.478	192.741
Medtr2g079120	VQ motif protein	159.579	149.48	121.952
Medtr3g112250	hypothetical protein	159.471	187.437	227.726
Medtr4g057500	glycosyltransferase family 47 protein	159.329	143.487	126.402
Medtr5g075650	LRR receptor-like kinase	159.316	139.892	79.4394
Medtr4g105490	synaptobrevin-like protein	159.302	180.588	187.824
Medtr2g082640	BHLH domain class transcription factor	159.282	151.193	175.71
Medtr8g017410	cell-wall invertase	159.134	214.266	221.783
Medtr7g013660	copper chaperone	159	95.2524	95.8147
Medtr2g073010	Kunitz type trypsin inhibitor	158.499	132.444	101.271
Medtr6g007647	homeobox associated leucine zipper protein	158.454	171.045	164.751
Medtr5g034250	carbonic anhydrase family protein	158.449	159.032	167.823
Medtr4g026780	MSP (major sperm protein) domain protein	158.438	137.797	141.312
Medtr5g033920	ATP-citrate synthase alpha chain protein	158.343	179.223	184.332
Medtr7g084150	cytochrome B-c1 complex subunit Rieske protein	158.182	147.533	137.683
Medtr6g084600	hypothetical protein	158.146	190.448	165.947
Medtr6g086300	cytosolic aldehyde dehydrogenase	158.06	145.831	162.572
Medtr1g075380	inhibitor of trypsin and hageman factor-like protein	157.922	180.737	94.6565
Medtr4g083980	lecithine-cholesterol acyltransferase-like protein	157.594	150.883	159.908
Medtr4g087160	maternal effect embryo arrest protein%2C putative	157.576	210.848	193.432
Medtr3g117090	Sec14p-like phosphatidylinositol transfer family protein	157.469	196.577	190.542
Medtr4g011060	plant/F18B13-26 protein	157.233	133.796	112.131
Medtr3g108630	transmembrane protein%2C putative	157.121	132.402	155.769
Medtr4g090510	secretory carrier-associated membrane protein	156.827	168.508	150.478
Medtr5g010640	pathogenesis-related thaumatin family protein	156.711	138.773	70.4878
Medtr4g050400	leguminosin group578 secreted peptide	156.651	158.369	171.736
Medtr2g016490	shaggy-like kinase dzeta	156.471	158.825	135.236
Medtr8g032320	calcium-dependent lipid-binding (CaLB domain) family protein	156.414	185.992	182.782
Medtr4g101140	NADH dehydrogenase [ubiquinone] 1 beta subcomplex subunit 8	156.081	163.968	173.488
Medtr2g010960	(3S)-linalool/(E)-nerolidol/(E%2CE)-geranyl linalool synthase	155.927	136.648	171.881
Medtr4g122260	nacl-inducible Ca2+-binding protein	155.758	131.239	124.248
Medtr4g091470	structural molecule protein	155.44	155.38	144.442
Medtr8g099035	late embryogenesis abundant protein	155.114	136.396	108.518
Medtr8g465980	S-locus lectin kinase family protein	154.837	126.162	129.566
Medtr8g007125	patatin-like phospholipase	154.665	122.832	121.15
Medtr5g082490	yippee family zinc-binding protein%2C putative	153.945	151.194	184.77
Medtr8g101470	ethanolamine-phosphate cytidylyltransferase	153.809	148.91	101.271
Medtr7g076200	peroxisomal biogenesis factor 11 family protein	153.535	166.757	148.935
Medtr8g469150	porin/voltage-dependent anion-selective channel protein	153.414	151.723	160.756
Medtr5g009350	long-chain fatty acyl CoA ligase	153.035	149.319	138.145
Medtr6g004780	sucrase/ferredoxin family protein	152.986	112.817	89.5984
Medtr4g021410	aldo/keto reductase family oxidoreductase	152.758	150.52	141.061
Medtr7g105870	harpin-induced-like protein	152.08	118.249	47.6157
Medtr1g115345	C2H2-type zinc finger protein	151.874	145.279	95.3667
Medtr6g027810	hypothetical protein	151.43	370.358	313.342
Medtr7g098750	drug resistance transporter-like ABC domain protein	151.38	137.558	123.951
Medtr5g041930	YGL010w-like protein	151.353	134.128	131.234
Medtr3g098840	DHHC type zinc finger protein	150.773	137.169	121.577
Medtr0451s0010	cytochrome P450 family 71 protein	150.731	118.097	127.936
Medtr7g012560	membrane-anchored ubiquitin-fold protein 4 precursor	150.621	152.607	131.661
Medtr1g484940	fungal proteinase A%2C aspartic proteinase superfamily protein	150.225	133.059	145.558
Medtr1g048000	translation elongation factor EF-2 subunit	150.049	136.842	131.288
Medtr1g069430	Zn-dependent alcohol dehydrogenase family%2C class III protein	149.765	133.846	109.634
Medtr6g088450	polyol/monosaccharide transporter 1	149.498	145.3	159.647
Medtr5g034130	ADP-ribosylation factor-like protein A1D	149.498	199.599	213.74
Medtr7g024580	heat shock cognate 70 kDa protein	149.35	139.036	142.043
Medtr1g015830	lysine decarboxylase family protein	149.059	108.354	133.154
Medtr3g035130	long-chain acyl-CoA synthetase	149.023	121.076	128.175
Medtr7g014570	isoflavone-7-O-methyltransferase	148.923	113.635	56.0305
Medtr1g070345	cytochrome P450 family-dependent fatty acid hydroxylase	148.806	114.903	124.404
Medtr7g029015	nodulin-like/MFS transporter	148.298	148.289	161.052
Medtr1g056550	syntaxin of plants 122 protein	148.118	135.375	91.0164
Medtr1g051895	calcium-binding EF-hand protein	148.053	254.991	224.166
Medtr1g045550	ammonium transporter 1 protein	147.95	97.1268	59.0245
Medtr2g090910	60S ribosomal protein L10-2	147.788	141.795	175.039
Medtr7g065600	glutathione S-transferase%2C amine-terminal domain protein	147.781	122.999	81.5509
Medtr5g006340	O-acetylserine (thiol) lyase	147.379	135.019	128.946
Medtr3g100620	general regulatory factor 2	147.118	137.984	157.22
Medtr8g077590	UDP-glucosyltransferase family protein	147.041	205.517	188.961
Medtr4g088190	isoflavone-7-O-methyltransferase	146.619	168.055	165.038
Medtr3g467420	glutathione S-transferase%2C amine-terminal domain protein	146.612	65.7795	55.9476
Medtr4g094775	cytochrome P450 family 81 protein	146.505	156.897	183.3
Medtr2g096690	ubiquitin-conjugating enzyme	145.919	147.776	139.656
Medtr2g013440	rubber elongation factor protein	145.681	172.15	157.605
Medtr1g041155	DUF506 family protein	145.667	166.578	155.209
Medtr3g093400	response to low sulfur protein%2C putative	145.551	122.627	188.584
Medtr2g023430	gaba-receptor-associated protein ubiquitin domain protein	145.373	155.492	146.189
Medtr8g031910	NAD(P)-binding rossmann-fold protein	145.308	215.011	207.546
Medtr3g088895	F-box SKP2A-like protein	145.302	141.903	113.119
Medtr6g012780	pro-resilin%2C putative	145.189	140.243	144.841
Medtr2g055670	leguminosin proline-rich group669 secreted peptide	144.685	135.981	124.613
Medtr1g071430	inhibitor of apoptosis-promoting Bax1 protein	144.635	144.055	150.375
Medtr2g061630	citrate synthase	144.495	145.216	128.942
Medtr2g035170	disease-resistance response protein	144.478	252.44	288.213
Medtr4g077240	proteasome maturation factor UMP1 family protein	144.447	162.536	169.672
Medtr8g014970	LRR receptor-like kinase plant	144.44	193.093	207.622
Medtr4g069770	DUF2775 family protein	144.309	158.33	138.094
Medtr2g083480	UDP-glucosyltransferase family protein	144.12	142.409	188.603
Medtr2g076960	general regulatory factor 2	144.041	118.086	153.551
Medtr6g038220	UDP-glucosyltransferase family protein	143.766	153.455	186.873
Medtr2g009720	class I glutamine amidotransferase	143.683	129.492	124.96
Medtr5g069055	fructose-bisphosphate aldolase	143.488	167.15	229.591
Medtr4g117470	ribosomal protein S8	143.454	127.48	145.806
Medtr5g006070	sugar porter (SP) family MFS transporter	143.386	89.1344	56.3396
Medtr1g082550	zinc finger%2C C3HC4 type (RING finger) protein%2C putative	143.093	106.654	74.7454
Medtr3g070165	C2 domain protein	143.088	126.989	126.05
Medtr8g023100	hypothetical protein	142.87	160.885	161.184
Medtr8g027080	cytochrome b5-like heme/steroid-binding domain protein	142.857	134.309	131.592
Medtr6g021800	GTP-binding elongation factor Tu family protein	142.786	131.013	206.973
Medtr4g100970	Cwf15/cwc15 cell cycle control protein	142.731	149.891	150.663
Medtr5g098510	SNF1-related kinase regulatory subunit beta-2	142.526	118.981	119.196
Medtr1g090060	glutathione S-transferase%2C amine-terminal domain protein	141.938	112.144	88.6081
Medtr5g013240	transmembrane protein%2C putative	141.867	137.137	139.203
Medtr3g008760	plant invertase/pectin methylesterase inhibitor	141.732	358.988	624.795
Medtr7g068110	hypothetical protein	141.572	118.9	91.2634
Medtr3g437990	ABC transporter A family protein	141.56	96.281	95.1129
Medtr7g083790	phosphate carrier protein	141.465	108.098	101.534
Medtr7g099040	Zn-dependent alcohol dehydrogenase family%2C class III protein	141.19	135.869	143.378
Medtr8g040520	sulfotransferase	141.055	160.208	222.779
Medtr2g008030	fructose-1%2C6-bisphosphatase%2C cytosolic-like protein	141.049	192.724	137.839
Medtr0076s0020	S-adenosylmethionine decarboxylase proenzyme	140.933	144.293	133.562
Medtr2g014960	LRR receptor-like kinase	140.913	160.698	94.0993
Medtr3g115490	Serine/Threonine kinase family protein	140.772	160.142	151.094
Medtr1g095600	hypothetical protein	140.697	180.148	158.38
Medtr7g111900	plant/F25P12-18 protein	140.561	144.75	153.698
Medtr4g132430	WRKY1b transcription factor	140.092	119.017	116.231
Medtr4g130675	low temperature and salt responsive family protein	140.018	145.969	145.595
Medtr6g071595	annexin D8	140.004	331.638	276.197
Medtr7g102310	rhodanese/cell cycle control phosphatase superfamily protein	139.961	146.034	151.81
Medtr4g080090	multiprotein bridging factor 1b-like protein	139.929	152.238	161.956
Medtr8g027380	hypothetical protein	139.833	172.835	198.972
Medtr8g008870	F0F1-type ATP synthase%2C epsilon subunit	139.418	169.026	178.733
Medtr3g084310	serine transhydroxymethyltransferase	139.037	213.035	186.241
Medtr3g092900	caffeic acid O-methyltransferase	138.935	97.1378	99.7788
Medtr4g086600	polyadenylate-binding protein RBP47B	138.924	147.227	110.932
Medtr1g102550	ATP sulfurylase	138.704	104.923	100.572
Medtr4g108080	ubiquitin-conjugating enzyme	138.702	159.541	160.223
Medtr6g460470	SPFH/band 7/PHB domain membrane-associated family protein	138.602	145.938	136.275
Medtr7g073680	thioredoxin	138.439	200.519	208.895
Medtr8g078170	PPR containing plant-like protein	138.263	146.204	141.721
Medtr3g055120	pathogenesis-related protein bet V I family protein	138.008	227.807	458.89
Medtr7g033625	sucrase/ferredoxin family protein	137.916	132.252	125.705
Medtr1g084760	glycogen synthase kinase	137.663	129.077	133.667
Medtr1g052640	stress up-regulated Nod 19 protein	137.63	96.1662	89.8519
Medtr5g029990	cinnamoyl-CoA reductase-like protein	137.58	147.99	151.638
Medtr4g124000	ABC transporter B family protein	137.532	102.355	94.3155
Medtr5g027240	pinoresinol-lariciresinol reductase-like protein	137.29	107.481	75.138
Medtr8g070860	arabinogalactan protein	137.191	133.648	143.935
Medtr4g117250	zinc finger%2C C3HC4 type (RING finger) protein	136.887	125.315	102.319
Medtr7g111450	low temperature and salt responsive family protein	136.856	159.205	111.833
Medtr2g435310	pathogenesis-related protein bet V I family protein	136.821	114.028	55.5918
Medtr4g118810	plant integral membrane protein	136.745	155.029	87.0518
Medtr8g092670	hypothetical protein	136.734	231.924	308.1
Medtr2g008050	actin-related protein 4A	136.603	160.709	169.114
Medtr3g078130	DSS1/SEM1 family protein	136.484	153.844	164.674
Medtr6g091680	caffeoyl-CoA 3-O-methyltransferase	136.369	92.4608	40.834
Medtr3g070400	alpha/beta hydrolase-like protein	136.304	122.093	104.538
Medtr0113s0040	F-box protein	136.199	153.152	149.598
Medtr6g009200	ABC transporter B family protein	136.149	107.632	118.209
Medtr8g012750	anthocyanin 5-aromatic acyltransferase	136.023	117.946	181.959
Medtr5g010620	transcription initiation factor TFIIE%2C beta subunit	135.748	135.626	128.751
Medtr1g112510	D-glycerate dehydrogenase/hydroxypyruvate reductase	135.549	108.082	106.168
Medtr2g101660	plant cadmium resistance protein	135.428	89.9581	52.4524
Medtr7g083410	glycerophosphoryl diester phosphodiesterase family protein	135.347	169.401	135.709
Medtr4g117670	amine oxidase [copper containing] protein%2C putative	135.314	101.166	169.977
Medtr2g032030	WRKY family transcription factor	135.241	130.804	120.09
Medtr5g031000	MADS-box transcription factor	134.986	136.502	129.923
Medtr3g010780	pectinesterase/pectinesterase inhibitor	134.71	170.484	183.882
Medtr5g075580	ubiquitin-conjugating enzyme E2	134.556	143.058	144.488
Medtr4g100975	transmembrane protein%2C putative	133.979	150.868	139.865
Medtr1g010050	GGL domain protein	133.959	144.995	138.423
Medtr5g022960	prolyl 4-hydroxylase alpha-like protein	133.854	135.006	113.985
Medtr7g104570	ubiquinol-cytochrome C reductase	133.462	166.482	184.085
Medtr1g059690	ubiquitin-60S ribosomal L40 fusion protein	133.43	177.112	206.345
Medtr8g080370	kelch repeat F-box protein	133.429	129.485	80.8361
Medtr2g028590	ATRAD3%2C putative	133.424	118.309	131.425
Medtr7g025130	cysteine/histidine-rich C1 domain protein	133.15	115.393	105.91
Medtr1g037520	transmembrane protein%2C putative	133.068	143.587	123.317
Medtr7g405740	SAUR-like auxin-responsive family protein	132.89	133.994	134.253
Medtr2g082220	histone H2A 6	132.677	163.908	154.44
Medtr1g072510	R3H-associated amine-terminal domain protein	132.657	155.954	154.59
Medtr1g102720	emp24/gp25L/p24 family protein	132.45	139.814	142.617
Medtr3g105330	Ctr family copper transporter	132.409	140.162	139.827
Medtr8g027745	RING-H2 finger protein ATL21A%2C putative	132.28	126.219	106.912
Medtr8g079560	sucrose nonfermenting 1(SNF1)-related kinase	132.05	128.019	117.79
Medtr5g048060	B-cell receptor-associated-like protein	131.699	165.556	174.627
Medtr4g068510	cold acclimation protein WCOR413	131.693	120.795	136.387
Medtr1g028970	glycolipid transfer protein (GLTP) family protein	131.593	135.35	174.135
Medtr4g046870	hypothetical protein	131.493	183.952	180.051
Medtr5g086130	LysM receptor kinase K1B	131.274	102.664	110.592
Medtr8g081510	serine transhydroxymethyltransferase	130.906	185.977	177.987
Medtr8g009870	calcium-binding EF hand protein	130.821	138.534	159.13
Medtr5g030500	abscisic acid receptor PYR1-like protein	130.75	122.709	112.945
Medtr4g097175	core histone H2A/H2B/H3/H4	130.687	150.591	142.646
Medtr3g010180	lorelei-like-GPI-anchored protein	130.367	188.727	204.958
Medtr7g014200	anthocyanin 5-aromatic acyltransferase	130.3	129.073	111.149
Medtr2g098890	EF hand calcium-binding family protein	130.192	230.876	227.533
Medtr8g027255	yippee family zinc-binding protein%2C putative	130.084	152.255	166.558
Medtr7g021010	ethylene response factor	129.828	104.416	126.021
Medtr4g106980	Serine/Threonine-kinase HT1-like protein	129.541	147.546	137.086
Medtr3g063310	late embryogenesis abundant hydroxyproline-rich glycoprotein	129.518	142.634	99.848
Medtr3g055200	syntaxin of plants protein	129.472	139.606	134.628
Medtr3g074380	sugar porter (SP) family MFS transporter	129.457	92.296	51.9636
Medtr4g109650	hypothetical protein	129.305	150.659	163.952
Medtr2g086420	BZIP family transcription factor	129.295	124.494	98.038
Medtr3g105860	cytochrome b5-like heme/steroid-binding domain protein	129.146	143.861	159.175
Medtr4g094412	WRKY family transcription factor	128.661	113.923	100.958
Medtr4g050420	DnaJ-class molecular chaperone	128.443	127.206	124.086
Medtr4g070860	BZIP transcription factor bZIP124	128.441	116.04	99.9686
Medtr4g131970	polyadenylate-binding protein RBP47C	128.403	134.715	126.526
Medtr2g008220	UDP-glucosyltransferase family protein	128.359	114.694	141.162
Medtr1g062500	phenazine biosynthesis PhzC/PhzF family protein	128.263	89.6474	163.862
Medtr3g111095	hypothetical protein	128.199	98.7213	87.5305
Medtr3g077720	iron-sulfur cluster assembly protein IscU	127.919	149.019	151.553
Medtr4g094560	stress up-regulated Nod 19 protein	127.881	160.52	104.031
Medtr7g100870	cell number regulator-like protein	127.744	136.107	130.342
Medtr2g056000	nuclear transcription factor Y protein	127.554	124.003	120.646
Medtr1g073610	plant acid phosphatase	127.317	169.638	206.195
Medtr1g023000	40S ribosomal S3-like protein	127.252	136.886	161.709
Medtr5g020840	soluble inorganic pyrophosphatase	127.248	102.271	109.444
Medtr6g016820	glycoside hydrolase family 81 protein	127.143	112.862	56.4088
Medtr0280s0040	G-type lectin S-receptor-like Serine/Threonine-kinase plant	126.95	110.959	78.3096
Medtr5g085900	MD-like lipid recognition domain protein/ML domain protein	126.762	171.791	208.61
Medtr7g023560	C2H2-type zinc finger protein	126.475	117.058	75.0268
Medtr3g057860	cytochrome P450 family 71 protein	126.258	110.552	110.657
Medtr2g028480	membrane-anchored endo-1%2C4-beta-glucanase	126.255	135.263	126.773
Medtr5g076590	small GTPase family RAB protein	126.231	155.465	155.58
Medtr4g094562	stress up-regulated Nod 19 protein	126.196	107.281	100.463
Medtr5g083270	abscisic acid receptor	126.16	137.549	61.3829
Medtr7g085800	tubulin beta-1 chain	126.13	108.971	105.765
Medtr5g055210	bromo adjacent-like domain protein	126.095	137.798	128.797
Medtr1g074930	high affinity inorganic phosphate transporter	125.711	93.1326	101.397
Medtr3g088815	hypothetical protein	125.692	99.6566	91.6571
Medtr2g034640	Ras-related small GTP-binding family protein	125.385	161.66	168.587
Medtr5g041940	NAC transcription factor-like protein	125.382	115.233	95.0965
Medtr1g068825	hypothetical protein	125.299	134.9	127.82
Medtr7g056510	G-type lectin S-receptor-like Serine/Threonine-kinase	125.245	106.863	99.0073
Medtr7g104020	transcriptional activator	124.751	142.048	127.504
Medtr5g009720	archaeal/vacuolar-type H+-ATPase subunit E	124.678	140.759	138.17
Medtr1g111840	F1F0-ATPase inhibitor protein	124.604	141.586	160.135
Medtr5g098420	fasciclin-like arabinogalactan protein	124.599	157.844	148.456
Medtr7g068940	plant/T10O8-60 protein	124.398	113.155	112.243
Medtr5g036580	CAZy family GT8 glycosyltransferase	124.278	150.711	148.086
Medtr1g063380	ATPase%2C AAA-type%2C CDC48 protein	124.239	116.855	108.982
Medtr2g069030	galactose oxidase/kelch repeat protein	124.108	69.0747	61.9854
Medtr4g120760	pathogenesis-related protein bet V I family protein	123.912	149.949	113.437
Medtr1g076650	EF hand calcium-binding family protein	123.845	181.53	181.401
Medtr3g100750	FH protein interacting protein FIP1%2C putative	123.815	162.598	166.618
Medtr3g053540	small ubiquitin-like modifier 3	123.439	125.042	130.996
Medtr1g016750	26S proteasome regulatory particle non-ATPase subunit 12	123.189	135.638	149.82
Medtr8g031430	GDSL-like lipase/acylhydrolase	123.18	98.5086	106.941
Medtr3g077560	glutaredoxin C1	123.113	131.944	141.267
Medtr5g005330	hypothetical protein	122.801	126.244	125.289
Medtr7g076900	calcium-dependent lipid-binding (CaLB domain) family protein	122.447	129.708	129.297
Medtr8g041710	cysteine-rich receptor-like kinase	122.207	111.511	81.2819
Medtr7g076170	methyltransferase	122.149	115.275	90.8251
Medtr3g104310	NADH:ubiquinone oxidoreductase protein	121.998	133.144	134.717
Medtr8g099685	DCD (development and cell death) domain protein	121.907	159.206	143.984
Medtr8g007020	plastocyanin-like domain protein	121.895	168.417	159.231
Medtr6g090535	arabinogalactan protein	121.702	272.912	354.294
Medtr1g057020	lysine decarboxylase family protein	121.688	127.462	172.32
Medtr4g117400	endo-1%2C3%3B 1%2C4-beta-D-glucanase-like protein	121.604	150.368	166.201
Medtr8g085580	transmembrane protein%2C putative	121.456	121.145	145.573
Medtr4g123990	ABC transporter B family protein	121.432	78.786	75.7672
Medtr3g466420	methyltransferase-like protein	120.965	164.967	163.711
Medtr4g069030	4-hydroxy-3-methylbut-2-enyl diphosphate reductase	120.743	102.309	105.126
Medtr2g008360	somatic embryogenesis receptor-like kinase	120.625	111.342	96.7707
Medtr3g085370	rubber elongation factor protein	120.439	172.915	166.642
Medtr7g091770	ozone-responsive stress-like protein	120.258	156.037	166.497
Medtr4g015270	hypothetical protein	119.692	118.443	129.244
Medtr7g062540	auxin response factor 2	119.681	120.937	150.128
Medtr4g107970	WRKY family transcription factor	119.667	127.36	81.5653
Medtr1g043810	2OG-Fe(II) oxygenase family oxidoreductase	119.573	121.519	137.572
Medtr6g033515	cytosolic glutathione reductase	119.552	93.6364	83.7093
Medtr8g098945	WRKY family transcription factor	119.482	111.941	87.2339
Medtr3g116830	adenine nucleotide alpha hydrolase superfamily protein	119.182	118.077	99.1279
Medtr1g016620	protein phosphatase 2C-like protein	119.069	403.625	237.295
Medtr5g032190	inactive poly [ADP-ribose] polymerase RCD1	119.047	113.111	102.344
Medtr8g077700	divergent CRAL/TRIO domain protein	119.022	113.627	138.601
Medtr2g013650	ubiquitin-conjugating enzyme E2	118.825	89.5306	90.8333
Medtr2g100400	MFS transporter	118.377	113.594	99.4867
Medtr2g089000	BHLH domain class transcription factor	118.306	82.2383	102.466
Medtr6g084520	NADH-ubiquinone oxidoreductase	118.284	124.544	139.302
Medtr1g112870	archaeal/vacuolar-type H+-ATPase subunit B	118.172	132.433	129.87
Medtr1g057290	transmembrane protein%2C putative	118.016	82.4125	66.9978
Medtr5g097360	potyviral VPg interacting protein	118.014	106.599	105.991
Medtr8g076680	epoxide hydrolase	117.834	114.353	89.6877
Medtr3g118020	plant phospholipase-like protein	117.562	95.4576	58.9746
Medtr8g098735	PLAC8 family protein	117.512	172.001	166.834
Medtr0042s0230	benzyl alcohol O-benzoyltransferase	117.49	80.8764	108.435
Medtr7g087090	NADH-cytochrome b5 reductase family protein	117.33	134.837	148.131
Medtr8g100085	Serine/Threonine kinase family protein	117.275	114.012	109.235
Medtr5g009930	SGT1-2	117.157	115.211	120.803
Medtr4g100450	ethylene response factor	117.038	111.843	89.3791
Medtr5g029240	defender against apoptotic death-like protein	117.034	143.355	150.931
Medtr7g080760	acyl carrier protein	116.987	148.144	173.294
Medtr5g074970	class III peroxidase	116.916	48.6135	53.6809
Medtr5g034125	ADP-ribosylation factor-like protein A1D	116.808	148.491	159.936
Medtr2g009733	hypothetical protein	116.776	77.6583	68.6047
Medtr7g083120	plant integral membrane protein	116.753	75.0435	79.0344
Medtr4g127220	monoglyceride lipase-like protein	116.75	109.861	118.673
Medtr5g034230	DUF1645 family protein	116.722	86.6522	48.739
Medtr5g082110	glycosyltransferase family protein	116.654	101.216	104.523
Medtr7g068850	acyl-CoA dehydrogenase	116.448	127.705	106.571
Medtr3g109950	sulfite exporter TauE/SafE family protein	116.158	111.49	119.878
Medtr2g090380	two pore calcium channel protein%2C putative	116.157	126.645	98.5268
Medtr1g066530	albumin-2 protein	115.859	121.486	72.7598
Medtr8g023060	tubby C 2 protein	115.764	154.723	99.3119
Medtr4g030040	organic cation/carnitine transporter	115.726	87.7124	95.5091
Medtr4g117660	copper amine oxidase%2C enzyme domain protein	115.697	113.458	136.908
Medtr7g093260	actin-97	115.637	200.68	194.125
Medtr2g009390	FKBP-type peptidyl-prolyl cis-trans isomerase	115.543	112.782	132.791
Medtr7g074240	EF hand calcium-binding family protein	115.514	130.018	112.044
Medtr5g045520	ureide permease-like protein	115.486	108.745	121.809
Medtr7g115120	transcription factor bZIP88	115.416	145.257	111.133
Medtr3g096520	E3 ubiquitin-protein ligase RGLG2-like protein	115.32	123.575	114.277
Medtr1g080700	linker histone H1 and h5 family protein	115.3	106.108	114.28
Medtr7g093820	disease resistance response protein	115.231	74.4225	35.7672
Medtr2g100420	charged multivesicular body protein	114.715	120.047	117.063
Medtr4g127360	macrophage migration inhibition factor-like protein	114.71	102.781	121.136
Medtr7g080803	cytochrome protein C	114.683	114.161	116.078
Medtr4g060480	acyl-CoA dehydrogenase	114.588	109.381	84.26
Medtr1g106785	somatic embryogenesis receptor-like kinase	114.473	138.533	144.179
Medtr8g012960	RPM1 interacting protein 4 transcript protein	114.36	106.874	94.829
Medtr1g115870	chalcone-flavanone isomerase family protein	114.285	149.06	159.662
Medtr4g088115	transcription elongation factor-like protein	114.24	133.542	135.526
Medtr4g061130	MAP kinase I	114.162	93.0853	80.4178
Medtr8g023380	ubiquitin-conjugating enzyme	114.074	121.018	116.222
Medtr1g083960	calreticulin	113.959	102.857	113.361
Medtr4g048500	hypothetical protein	113.599	144.538	149.11
Medtr2g032100	UDP-D-glucose/UDP-D-galactose 4-epimerase	113.257	152.766	135.533
Medtr1g088680	multidrug resistance protein ABC transporter family protein	113.2	102.331	93.8699
Medtr2g029820	peroxidase family protein	113.084	101.84	49.7591
Medtr3g085570	kelch repeat F-box protein	112.704	125.476	116.024
Medtr7g013810	glycoside hydrolase family 81 protein	112.556	89.1837	78.4324
Medtr2g019640	cytochrome P450 family monooxygenase	112.516	92.2197	69.755
Medtr1g112480	NADH-ubiquinone oxidoreductase B18 subunit%2C putative	112.422	136.722	160.375
Medtr7g114980	aldo/keto reductase family oxidoreductase	112.393	103.742	92.2591
Medtr1g086950	transmembrane protein%2C putative	112.373	112.199	111.767
Medtr5g094390	Serine/Threonine-kinase WNK11-like protein	112.255	149.25	114.621
Medtr7g112130	nicotianamine synthase-like protein	112.142	56.8484	57.4937
Medtr8g066220	P-loop nucleoside triphosphate hydrolase superfamily protein	112.077	116.269	169.786
Medtr7g095170	senescence-associated protein SAG102	111.995	102.278	108.761
Medtr4g132460	pectate lyase family protein	111.731	146.163	199.769
Medtr1g079950	serine/threonine-protein phosphatase PP1	111.626	117.35	111.508
Medtr4g123870	Pti1-like kinase	111.621	95.3878	68.6324
Medtr7g065980	laccase/diphenol oxidase family protein	111.616	187.914	95.2206
Medtr4g082550	transmembrane protein%2C putative	111.578	95.6691	61.8514
Medtr8g098350	glutamate-cysteine ligase B	111.376	86.0072	90.8996
Medtr2g028790	synaptobrevin-like protein	111.193	123.102	111.638
Medtr6g033295	hypothetical protein	111.182	108.843	110.701
Medtr5g030920	nodulation receptor kinase-like protein	111.133	149.199	142.647
Medtr4g104880	ubiquitin-associated/TS-N domain protein%2C putative	110.825	101.296	87.7935
Medtr1g086370	glycogen synthase kinase	110.769	109.846	90.2426
Medtr5g076470	microsomal glutathione S-transferase%2C putative	110.679	124.381	118.736
Medtr8g445170	embryonic abundant-like protein	110.628	82.646	117.629
Medtr7g034395	zinc-binding dehydrogenase family oxidoreductase	110.445	111.708	121.775
Medtr3g070720	phosphatidylinositol-specific phospholipase C	110.431	114.783	137.617
Medtr8g107640	annexin D8	110.315	114.163	121.972
Medtr7g115360	hypothetical protein	110.286	93.0011	56.722
Medtr3g086590	Fe-S metabolism associated domain protein	110.277	78.1242	63.275
Medtr3g089040	proteasome-alpha-type-5 protein	110.265	115.106	118.451
Medtr5g005130	ribosomal protein S14p/S29e	110.121	131.888	175.006
Medtr5g036080	matrix metalloproteinase	110.032	96.3777	77.5837
Medtr3g043750	cysteine protease inhibitor cystatin	109.842	125.275	126.553
Medtr4g082830	nodulin-like protein	109.789	152.712	168.822
Medtr1g093100	xyloglucanase-specific endoglucanase inhibitor protein	109.772	75.0604	31.6383
Medtr4g005190	beta-amyrin synthase	109.767	88.7904	105.448
Medtr2g103730	phospholipase D alpha 1	109.686	111.248	96.7926
Medtr1g018020	hypothetical protein	109.656	145.656	151.462
Medtr4g478130	S-norcoclaurine synthase-like protein	109.547	113.516	129.098
Medtr8g077195	tubby-F-box-like protein	109.499	135.531	130.593
Medtr4g031820	cytochrome P450 family monooxygenase	109.423	103.643	129.439
Medtr6g084900	cytochrome P450 family 71 protein	109.417	125.914	99.1548
Medtr3g099200	hypothetical protein	109.389	119.38	167.078
Medtr1g031280	receptor-like kinase	109.363	101.362	100.763
Medtr1g115850	chalcone-flavanone isomerase family protein	109.132	85.066	128.85
Medtr8g105250	ubiquitin fusion degradation 1 protein	109.103	127.21	133.591
Medtr7g085240	ricin-type beta-trefoil lectin domain protein	109.049	102.27	118.03
Medtr7g065265	glutathione S-transferase%2C amine-terminal domain protein	108.871	99.9407	75.0146
Medtr8g091600	transmembrane protein%2C putative	108.62	125.401	149.994
Medtr3g067585	calcium-dependent lipid-binding (CaLB domain) family protein	108.32	140.56	140.153
Medtr4g088110	28 kDa heat- and acid-stable phosphoprotein-like protein	108.275	125.181	133.495
Medtr2g081490	hypothetical protein	108.217	124.59	114.423
Medtr8g022740	phosphoinositide phosphatase SAC4	108.083	91.5852	91.4355
Medtr3g053520	small ubiquitin-like modifier 3	107.955	119.906	142.776
Medtr8g087410	glutathione S-transferase	107.924	106.543	110.557
Medtr3g094250	superoxide dismutase	107.867	120.098	124.265
Medtr3g088655	EF hand calcium-binding family protein	107.829	116.27	115.193
Medtr6g053730	60S ribosomal protein L36	107.797	111.835	133.107
Medtr2g099950	cell-wall invertase	107.627	120.861	102.816
Medtr4g100600	2OG-Fe(II) oxygenase family oxidoreductase	107.56	104.024	141.373
Medtr3g110022	coiled-coil protein	107.501	127.364	136.181
Medtr1g081410	40S ribosomal protein S24-2	107.378	106.346	157.453
Medtr5g084060	protein transporter Sec61 subunit gamma-like protein	107.337	127.186	139.916
Medtr8g098915	heavy metal transport/detoxification superfamily protein	107.31	98.1216	84.7391
Medtr6g023230	cytochrome c1%2C heme protein	107.298	101.387	90.5373
Medtr4g134140	universal stress family protein	107.254	88.7092	73.9847
Medtr4g459450	zinc finger%2C C3HC4 type family protein%2C putative	107.153	122.8	135.381
Medtr8g040080	VQ motif protein	106.929	91.6329	53.5572
Medtr1g100315	short-chain dehydrogenase TIC 32	106.847	105.619	134.283
Medtr4g010100	ubiquitin system component CUE protein	106.743	123.339	118.238
Medtr3g465930	HXXXD-type acyl-transferase family protein	106.704	109.123	108.996
Medtr8g075320	proteasome subunit alpha type-7-A protein	106.573	111.456	118.166
Medtr2g015890	transcription factor	106.372	81.8116	80.9875
Medtr7g093200	microsomal omega-3 fatty acid desaturase	106.134	119.039	95.4136
Medtr8g014980	carbohydrate-binding protein of the ER protein	106.128	107.804	99.0179
Medtr5g014330	clathrin-adaptor medium chain AP-2	106.087	106.033	94.5475
Medtr6g028090	beta-D-glucoside glucohydrolase	106.024	120.504	98.4288
Medtr1g048960	SLL1 protein	105.738	147.938	157.454
Medtr8g104890	plant cadmium resistance protein	105.722	87.8388	43.2599
Medtr1g075710	glycolipid transfer protein (GLTP) family protein	105.683	166.485	179.699
Medtr8g080630	RW1-like protein%2C putative	105.604	141.52	167.948
Medtr1g100727	cytochrome b5-like heme/steroid-binding domain protein	105.559	114.353	112.604
Medtr4g081440	dihydroflavonol 4-reductase-like protein	105.403	63.1735	105.452
Medtr8g041420	negative cofactor 2 transcriptional co-repressor%2C putative	105.381	111.328	106.964
Medtr8g023550	26S proteasome regulatory complex protein	105.367	99.3973	99.6807
Medtr1g098790	tubby-F-box-like protein	105.366	109.784	89.5185
Medtr6g042530	Ran-binding protein 2%2C Ran-binding domain protein	105.335	105.734	116.272
Medtr7g080780	helix loop helix DNA-binding domain protein	105.327	108.502	140.157
Medtr3g064390	small GTPase family RAB protein	105.278	120.396	113.43
Medtr0042s0190	benzyl alcohol O-benzoyltransferase	105.246	94.0235	133.668
Medtr7g090930	hypothetical protein	105.175	103.964	116.599
Medtr4g130660	low temperature and salt responsive family protein	105.125	152.166	99.5762
Medtr4g088595	40S ribosomal protein S6-2	104.967	94.2583	125.17
Medtr7g077180	Bowman birk trypsin inhibitor	104.708	84.7999	61.9792
Medtr3g009280	TGB12K interacting protein	104.613	102.106	107.281
Medtr4g009920	glycerol kinase-like protein	104.519	109.096	85.6838
Medtr6g093010	complex I subunit	104.248	104.144	140.617
Medtr2g082510	histone H2A 6	104.224	130.698	127.654
Medtr3g449620	polyamine oxidase-like protein	104.21	89.3475	101.693
Medtr8g010180	LRR receptor-like kinase	104.146	103.595	91.1194
Medtr4g098710	hypothetical protein	104	109.934	105.062
Medtr1g046380	NADH-ubiquinone oxidoreductase B16.6 subunit	103.964	108.983	121.719
Medtr8g026960	homeobox associated leucine zipper protein	103.8	87.1889	90.9419
Medtr5g099240	calmodulin-domain kinase CDPK protein	103.704	113.84	107.897
Medtr2g036380	heavy metal ATPase transporter	103.532	141.752	109.561
Medtr5g075680	Mn-specific cation diffusion facilitator transporter MTP8.1	103.441	49.1887	54.4279
Medtr7g076190	cyclin-like F-box protein	103.378	115.069	101.895
Medtr5g025570	hypothetical protein	103.237	118.24	119.321
Medtr4g116830	hypothetical protein	103.222	116.56	97.7129
Medtr6g028100	beta-D-glucoside glucohydrolase	103.1	114.428	52.6473
Medtr3g098430	Calnexin 2	103.04	91.5765	99.2424
Medtr4g011900	galactose oxidase/kelch repeat protein	103.028	84.1405	49.5952
Medtr5g030130	PLATZ transcription factor family protein	103.022	131.901	122.821
Medtr4g083490	synaptobrevin-like protein	102.925	118.176	111.335
Medtr4g134550	NADH-ubiquinone oxidoreductase B12 subunit family protein	102.795	108.257	133.131
Medtr4g115420	clathrin assembly plant-like protein%2C putative	102.674	99.3367	82.865
Medtr1g098870	myb/SANT-like DNA-binding domain protein	102.629	89.0344	107.49
Medtr3g086520	E3 ubiquitin-protein ligase RGLG2-like protein	102.49	94.1272	89.2768
Medtr1g045900	mRNA splicing factor%2C thioredoxin-like U5 snRNP protein	102.489	105.42	111.819
Medtr8g013640	4F5 family protein	102.478	123.223	130.865
Medtr4g073410	L-ascorbate peroxidase	102.35	111.391	110.483
Medtr8g046260	plant acid phosphatase	102.335	112.745	128.18
Medtr8g023140	alanine aminotransferase	102.329	81.8563	70.3104
Medtr1g115500	glutathione S-transferase	102.149	108.438	127.991
Medtr5g007480	protein transporter	102.143	112.864	106.561
Medtr5g079340	EF hand calcium-binding family protein	102.024	107.98	107.872
Medtr1g087320	late embryogenesis abundant protein (LEA) family protein	101.899	107.87	103.967
Medtr1g029420	GRAS family transcription factor	101.784	95.6459	74.1564
Medtr3g093810	ubiquinol-cytochrome C reductase complex 6.7 kDa protein%2C putative	101.779	141.033	168.817
Medtr8g080790	nuclear transport factor 2	101.767	115.97	123.953
Medtr2g094093	galactose oxidase/kelch repeat protein	101.686	110.842	107.321
Medtr8g031370	carboxy-terminal region remorin	101.681	164.343	156.028
Medtr3g048920	citrate synthase 3%2C peroxisomal protein	101.672	94.1559	81.7938
Medtr4g033330	proton-dependent oligopeptide transport family protein	101.613	110.89	104.369
Medtr6g011390	porin/voltage-dependent anion-selective channel protein	101.558	114.499	130.37
Medtr2g069430	cysteine-rich TM module stress tolerance protein	101.538	119.836	65.8259
Medtr2g461240	class II knotted-like homeobox protein	101.495	133.203	111.391
Medtr2g026500	NADH-ubiquinone oxidoreductase complex I%2C 21 kDa subunit	101.444	125.252	144.853
Medtr3g062600	60S ribosomal protein L10-2	101.319	72.2637	56.8818
Medtr5g064600	cytochrome C oxidase%2C subunit VIb family protein	101.313	117.521	114.949
Medtr3g088150	NAD-dependent aldehyde dehydrogenase family protein	101.28	102.047	70.4877
Medtr5g021770	GDP-mannose 4%2C6 dehydratase-like protein	101.19	94.5093	116.61
Medtr5g021090	glutaredoxin C4	101.164	114.704	108.108
Medtr4g005410	archaeal/vacuolar-type H+-ATPase subunit A	101.147	110.012	106.976
Medtr2g098070	ADP/ATP carrier protein	101.086	77.4248	51.9764
Medtr1g090490	charged multivesicular body protein	100.945	109.961	105.943
Medtr2g029850	peroxidase family protein	100.892	70.4394	84.2358
Medtr5g069600	calmodulin-binding receptor-like cytoplasmic kinase	100.797	125.136	114.268
Medtr7g113130	respiratory burst oxidase-like protein	100.744	71.8619	43.6143
Medtr5g040650	RING/FYVE/PHD zinc finger protein	100.704	111.14	101.622
Medtr4g084560	phytanoyl-CoA dioxygenase domain protein	100.689	114.31	124.798
Medtr1g069185	tetraspanin family protein	100.668	104.218	116.962
Medtr7g091890	calmodulin-domain kinase CDPK protein	100.635	103.15	78.466
Medtr3g107520	cellulose synthase-like protein	100.538	102.387	98.2123
Medtr4g130820	cyclic nucleotide-gated ion channel-like protein	100.504	110.806	110.274
Medtr4g021580	auxin response factor 2	100.48	91.9545	98.7119
Medtr3g064080	cysteine-rich RLK (receptor-like kinase) protein	100.44	92.4713	76.2939
Medtr7g078220	carbohydrate-binding protein of the ER protein	100.355	96.4469	90.0897
Medtr5g032870	1-aminocyclopropane-1-carboxylate oxidase	100.318	87.3578	79.6682
Medtr1g022485	nuclease in basal defense response protein	100.305	103.505	96.8145
Medtr1g089310	gibberellin receptor GID1c-like protein	100.203	109.685	93.5159
Medtr8g442750	2%2C4-dienoyl-CoA reductase	100.161	97.7935	88.443
Medtr2g006520	T-complex protein	99.9157	84.0749	77.7329
Medtr3g028260	transmembrane protein%2C putative	99.8709	128.826	83.6118
Medtr4g086620	calmodulin-binding protein	99.7844	69.8821	34.8092
Medtr4g105470	SOUL heme-binding family protein	99.7177	122.593	118.639
Medtr8g092040	ATP synthase	99.59	119.353	130.457
Medtr7g104600	iron-sulfur cluster assembly protein IscA	99.4331	93.7024	91.0712
Medtr8g011890	RNA polymerase II%2C Rpb4%2C core protein	99.4252	118.425	124.411
Medtr1g115840	chalcone-flavanone isomerase family protein	99.3447	121.34	129.118
Medtr7g065680	glutathione S-transferase%2C amine-terminal domain protein	99.2983	120.483	140.282
Medtr1g068950	cofilin/actin-depolymerizing factor-like protein	99.2185	105.143	109.735
Medtr4g085890	methylcrotonyl-CoA carboxylase beta chain%2C putative	99.0911	104.956	84.5669
Medtr3g103010	adenine phosphoribosyltransferase-like protein	98.9985	118.326	111.171
Medtr7g085260	NAC transcription factor-like protein	98.9476	102.258	78.7439
Medtr6g465410	post-GPI attachment-like factor-protein	98.8745	100.204	104.312
Medtr3g088805	ENTH/VHS/GAT family protein	98.8704	105.474	95.2215
Medtr2g039890	hypothetical protein	98.8173	112.318	98.3588
Medtr8g073345	high mobility group (HMG)-box protein	98.8107	107.12	126.941
Medtr1g111390	transmembrane protein PFT27	98.2995	96.547	90.8712
Medtr6g488090	bark storage-like protein	98.1897	74.8505	98.3049
Medtr1g080860	auxin-responsive AUX/IAA family protein	98.1687	97.8506	83.1355
Medtr1g111890	synaptobrevin-like protein	98.1299	105.016	105.901
Medtr3g084990	transmembrane protein%2C putative	98.0615	114.141	85.3822
Medtr5g011040	3-hydroxy-3-methylglutaryl coenzyme A synthase	98.0164	70.5762	93.615
Medtr2g086530	glycoside hydrolase family 17 protein	97.9941	77.964	45.3276
Medtr6g068970	LRR receptor-like kinase family protein	97.9679	90.4102	75.3489
Medtr8g009960	NADH:ubiquinone oxidoreductase 17.2 kDa subunit	97.7552	115.763	120.849
Medtr4g070400	ATRER1A	97.7069	124.669	133.907
Medtr2g017825	integrin-linked kinase family protein	97.6387	94.9195	77.0737
Medtr7g106600	dihydroneopterin aldolase	97.3699	127.778	179.649
Medtr3g086670	clathrin assembly protein	97.1656	97.958	85.8991
Medtr5g059210	ubiquitin-fold modifier 1	97.114	104.083	109.082
Medtr5g083910	LRR receptor-like kinase	97.0075	89.1309	65.156
Medtr2g070310	nicotianamine synthase	97.0016	43.6597	41.9371
Medtr5g038460	plant/T7N9-9 protein	96.9841	95.0336	66.9665
Medtr5g092700	ubiquitin-NEDD8 RUB1-like protein	96.9024	106.947	114.374
Medtr2g060830	proteasome subunit alpha type-6-A protein	96.893	112.863	120.823
Medtr4g132850	short-chain dehydrogenase/reductase	96.5003	98.9071	95.1181
Medtr4g129710	cytochrome C oxidase%2C subunit VIb family protein	96.497	116.441	135.153
Medtr4g111840	transmembrane protein%2C putative	96.3157	133.373	70.2938
Medtr3g464390	transmembrane protein%2C putative	96.2654	102.354	108.667
Medtr6g084910	cytochrome P450 family protein	96.2235	81.0817	56.4961
Medtr2g090525	proton pump interactor%2C putative	96.0765	103.37	72.9904
Medtr4g087420	IQ calmodulin-binding motif protein	96.0633	75.5841	79.2978
Medtr8g024680	methyltransferase%2C putative	96.0529	79.4912	85.385
Medtr1g018420	C2H2-type zinc finger protein	95.9892	106.198	83.6153
Medtr1g043290	high affinity inorganic phosphate transporter	95.9326	67.4026	82.1488
Medtr7g088410	alpha-L-arabinofuranosidase	95.8826	129.894	105.257
Medtr1g073770	hypothetical protein	95.6549	73.2545	92.8064
Medtr4g097920	basic helix loop helix (bHLH) DNA-binding family protein	95.5871	109.575	111.291
Medtr5g090970	transcription factor jungbrunnen-like protein	95.5476	111.58	90.4172
Medtr3g109210	proteasome subunit beta protein	95.5397	100.449	107.32
Medtr5g031310	cinnamyl alcohol dehydrogenase-like protein	95.4383	74.1344	61.6044
Medtr5g026530	zinc finger protein%2C putative	95.3964	97.9393	90.41
Medtr4g070270	3-ketoacyl-CoA synthase	95.2844	82.0496	73.4374
Medtr2g042900	jasmonate zim-domain protein	95.0834	89.8744	82.7977
Medtr0167s0060	20S proteasome alpha subunit E1	95.0586	108.185	114.308
Medtr2g020830	plant/F10N7-170 protein%2C putative	95.0251	101.351	93.4875
Medtr3g072030	wound-induced-like protein	94.9881	119.583	96.2439
Medtr7g022870	sulfate/bicarbonate/oxalate exchanger and transporter sat-1	94.9491	73.7486	73.0853
Medtr7g012950	UDP-glucose 6-dehydrogenase family protein	94.7745	118.593	111.17
Medtr0036s0140	plant invertase/pectin methylesterase inhibitor	94.5643	84.7274	81.8101
Medtr6g013210	40S ribosomal protein S28-1	94.269	95.8366	142.237
Medtr2g045470	CBL-interacting kinase	94.2545	101.04	95.9426
Medtr6g464280	gibberellin receptor GID1%2C putative	94.1846	81.7759	76.665
Medtr1g023260	salt tolerance-like protein	94.1527	108.729	107.583
Medtr2g025710	MBOAT (membrane bound O-acyl transferase) family protein%2C putative	94.1091	60.8617	55.507
Medtr7g005380	pyruvate dehydrogenase E1 beta subunit	94.0049	106.719	102.632
Medtr4g092800	methionine sulfoxide reductase B 2	93.9246	88.906	94.3038
Medtr4g091200	FAD-binding berberine family protein	93.9203	101.387	84.8335
Medtr2g088360	cytoplasmic-like aconitate hydratase	93.8847	72.1669	58.3688
Medtr4g071070	vacuolar proton ATPase a3-like protein	93.8836	87.8865	82.8381
Medtr6g037340	3-oxo-5-alpha-steroid 4-dehydrogenase family protein	93.748	102.761	139.309
Medtr1g075540	peroxisomal membrane 22 kDa (Mpv17/PMP22) family protein	93.6947	109.629	110.37
Medtr4g108830	zinc finger%2C C3HC4 type (RING finger) protein	93.553	112.393	97.384
Medtr4g076990	NAD/NADH kinase family protein	93.5317	109.692	91.9428
Medtr3g108520	gibberellin 2-beta-dioxygenase	93.5265	69.2847	46.9914
Medtr5g085980	transmembrane protein%2C putative	93.4703	69.9503	70.2417
Medtr5g098940	clathrin adaptor complex small chain	93.4047	107.86	111.126
Medtr5g021690	vacuolar H+-pumping ATPase 16 kDa proteolipid subunit 4	93.2657	129.248	120.824
Medtr3g094230	60S ribosomal protein L10-2	93.1937	96.4308	109.833
Medtr4g051622	pyridine nucleotide-disulfide oxidoreductase family protein	93.1264	72.3231	58.769
Medtr4g106500	UVI1%2C putative	93.1258	73.9099	30.9391
Medtr2g039960	DEAD-box ATP-dependent RNA helicase	93.1234	98.0734	106.163
Medtr6g029230	eukaryotic translation initiation factor 4E	92.9824	97.4831	101.644
Medtr5g091900	transmembrane protein%2C putative	92.977	102.235	113.43
Medtr4g072360	aldo/keto reductase family oxidoreductase	92.9599	121.568	98.1863
Medtr7g056147	RPM1 interacting protein 4 transcript protein	92.9014	111.921	87.9331
Medtr2g096100	histone H4 domain protein	92.8848	97.0335	101.527
Medtr7g090330	vacuolar proton-ATPase subunit C proteolipid protein	92.8581	94.192	87.5258
Medtr5g096030	RPM1-interacting protein 4 (RIN4) family protein	92.8555	124.265	123.876
Medtr7g051230	2Fe-2S ferredoxin-like protein	92.8548	97.712	98.4443
Medtr5g088270	SNF1-related kinase regulatory beta protein	92.8003	89.408	88.9096
Medtr7g063470	bHLH transcription factor-like protein	92.7633	65.779	57.3226
Medtr6g034220	ABC transporter-like family-protein	92.7049	80.7527	107.465
Medtr8g107030	3-oxo-5-alpha-steroid 4-dehydrogenase	92.6941	86.0068	70.8135
Medtr5g081705	60S ribosomal protein L35a-3	92.6389	101.254	135.583
Medtr4g113600	plant/MSJ11-3 protein%2C putative	92.6324	116.891	106.059
Medtr2g016030	Dof domain zinc finger protein	92.6037	118.172	98.671
Medtr1g014880	Smr (small MutS-related) domain protein	92.5436	92.4815	85.4314
Medtr3g092110	glucosamine-6-phosphate isomerase/6-phosphogluconolactonase	92.4713	95.8618	100.777
Medtr4g129270	trehalose-6-phosphate synthase domain protein	92.3945	97.4384	81.0992
Medtr8g091930	RPM1-interacting protein 4 (RIN4) family protein	92.3394	83.4106	93.8164
Medtr8g092675	hypothetical protein	92.1404	133.863	147.837
Medtr8g031190	syntaxin of plants protein	92.0258	107.369	114.849
Medtr2g438110	DEAD-box ATP-dependent RNA helicase	91.9361	91.9343	97.216
Medtr7g094750	Pmr5/Cas1p GDSL/SGNH-like acyl-esterase family protein	91.8395	76.0124	81.6811
Medtr7g005910	MFS/sugar transporter	91.8176	84.6716	86.9159
Medtr1g040105	methylenetetrahydrofolate reductase	91.7348	150.741	149.259
Medtr1g102680	aluminum induced protein with YGL and LRDR motif protein	91.6698	100.922	104.721
Medtr4g129950	AFG1-family ATPase	91.5931	83.0935	86.8287
Medtr4g094208	protein phosphatase 2C-like protein	91.5784	103.062	90.1959
Medtr7g023060	glycoside hydrolase family 20 domain protein	91.5775	86.8262	94.4498
Medtr4g112430	phospholipid-transporting ATPase-like protein	91.574	71.8843	56.2378
Medtr8g088390	evolutionarily carboxy-terminal region protein	91.5474	81.6762	88.153
Medtr3g109330	myosin heavy chain-like protein	91.486	113.033	114.801
Medtr7g009590	vacuolar H+ ATPase V0 sector%2C subunit D	91.4692	96.4133	91.9018
Medtr1g104590	copper amine oxidase%2C enzyme domain protein	91.3926	72.327	110.942
Medtr1g074070	auxin-induced 5NG4-like protein	91.2946	85.8909	186.51
Medtr7g096890	cofilin/actin-depolymerizing factor-like protein	91.2488	85.0531	96.3652
Medtr4g094270	26S proteasome regulatory particle triple-A ATPase protein	91.1685	94.6399	92.1114
Medtr5g090010	fission 1 protein	91.1662	98.2836	108.278
Medtr3g062510	26S protease regulatory subunit 6B	91.1216	91.9692	89.4106
Medtr8g071130	pinoresinol-lariciresinol reductase-like protein	91.1049	98.2264	132.441
Medtr4g021880	E3 ubiquitin-protein ligase XBAT31-like protein	91.0502	85.0032	62.1618
Medtr4g058700	zinc finger%2C C3HC4 type (RING finger) protein	91.0359	87.5725	86.5083
Medtr3g106530	plant/F18G18-20 protein	91.0158	90.9217	70.7805
Medtr2g022520	aluminum induced protein with YGL and LRDR motif protein	90.9567	90.7018	97.3193
Medtr4g088750	tyrosine kinase family protein	90.854	80.0768	74.0251
Medtr4g115890	hypothetical protein	90.7879	88.9629	93.4881
Medtr4g053250	BZIP family transcription factor	90.7478	100.47	82.2331
Medtr6g013425	chorismate mutase	90.7403	90.6855	87.9813
Medtr7g067510	lactosylceramide 4-alpha-galactosyltransferase-like protein	90.6874	79.577	62.4132
Medtr1g079830	hypothetical protein	90.6862	86.4591	94.706
Medtr4g082580	WRKY transcription factor 3	90.6659	104.433	93.6936
Medtr4g024630	plastid transketolase	90.605	114.086	110.804
Medtr7g023770	E1 subunit-like 2-oxoglutarate dehydrogenase	90.5683	77.9313	68.0221
Medtr4g076880	transmembrane protein%2C putative	90.5536	109.019	109.608
Medtr1g086310	autophagy protein Atg8 ubiquitin-like protein	90.521	109.952	114.653
Medtr5g015370	ADP-ribosylation factor-like protein A1D	90.4886	123.743	135.636
Medtr7g104220	GDSL-like lipase/acylhydrolase	90.4822	94.5306	97.0884
Medtr6g087150	RING-H2 finger protein ATL4J	90.4169	81.4118	70.0391
Medtr2g020770	histidine phosphotransfer protein	90.3833	191.736	197.533
Medtr4g115330	raffinose synthase or seed inhibition protein	90.2572	131.659	85.5065
Medtr3g093970	hypothetical protein	90.1702	59.4334	64.6761
Medtr4g019110	tubulin beta-1 chain	90.0353	104.072	110.445
Medtr1g090873	SEC12p-like protein	89.9012	90.8295	58.4364
Medtr4g118590	inosine-uridine preferring nucleoside hydrolase	89.8963	90.0571	108.941
Medtr4g128220	syntaxin/T-SNARE family protein	89.8364	94.1276	81.2695
Medtr5g091090	SAUR-like auxin-responsive family protein	89.7539	49.6719	35.6436
Medtr4g029530	small G family protein/RhoGAP family protein	89.7163	94.2255	89.9998
Medtr8g012745	UDP-glucosyltransferase family protein	89.6789	80.9367	118.999
Medtr4g049830	dienelactone hydrolase family protein	89.6093	86.8882	94.456
Medtr8g028080	ribonuclease T2 family protein	89.599	123.414	118.106
Medtr4g103550	SNF1-related kinase regulatory subunit gamma 1	89.4343	77.5257	80.9847
Medtr1g028960	glycolipid transfer protein (GLTP) family protein	89.3794	86.1132	94.5864
Medtr8g104310	AMSH-like ubiquitin thioesterase	89.353	98.4348	87.3069
Medtr8g066340	syntaxin of plants protein	89.338	110.265	117.153
Medtr2g083870	WRKY family transcription factor	89.2563	87.6891	93.7619
Medtr4g084320	rickettsia surface antigen family protein%2C putative	89.2243	93.137	91.6149
Medtr4g134630	survival of motor neuron-related-splicing factor 30	89.1842	92.0855	98.9396
Medtr2g008850	phosphatase 2C family protein	89.1766	106.631	86.6
Medtr2g088700	syntaxin of plants 122 protein	89.1674	102.648	104.501
Medtr4g026050	cytochrome P450 family 71 protein	89.0124	129.602	94.6313
Medtr1g069065	HSP20-like chaperone superfamily protein	88.9886	97.8218	77.545
Medtr1g116520	Pti1-like kinase	88.9343	99.1709	89.3587
Medtr2g029270	40S ribosomal protein S27-1	88.8944	100.822	143.666
Medtr7g032930	proteasome subunit beta type-7-A protein	88.7701	101.642	104.462
Medtr4g019800	adenine nucleotide alpha hydrolase superfamily protein	88.7542	178.803	139.869
Medtr7g117700	fiber protein Fb11	88.7419	110.341	122.369
Medtr4g103920	glyceraldehyde-3-phosphate dehydrogenase	88.7242	92.6941	125.004
Medtr1g022410	20S proteasome subunit alpha type 1	88.6094	94.6094	100.127
Medtr7g117495	RNA-binding (RRM/RBD/RNP motif) family protein	88.5938	143.734	146.813
Medtr2g041190	charged multivesicular body protein	88.4798	96.3634	92.4292
Medtr5g046030	alpha-1%2C4-glucan-protein synthase [UDP-forming]-like protein	88.3982	98.6995	110.024
Medtr4g063905	protein phosphatase 2C family protein	88.396	68.1679	57.9587
Medtr8g445380	hypothetical protein	88.3937	79.9071	78.433
Medtr4g119860	RALF	88.2218	141.042	159.621
Medtr8g079355	NBS-LRR resistance protein	88.1806	95.1429	96.3974
Medtr6g463340	signal peptide peptidase-like protein	88.0585	86.108	74.7269
Medtr8g027805	abscisic acid receptor PYL9-like protein	88.0315	110.096	96.9651
Medtr4g063895	ENTH/VHS family protein	87.9804	94.9826	93.4519
Medtr5g085790	LysM-domain receptor-like kinase	87.9651	62.1028	50.571
Medtr2g099670	casein kinase I-like protein	87.8248	97.434	95.6605
Medtr6g090515	charged multivesicular body protein	87.7941	97.2769	95.2833
Medtr8g089340	cationic amino acid transporter	87.7266	95.7639	57.5578
Medtr3g467140	cytochrome P450 family protein	87.6986	148.018	132.437
Medtr7g081420	subtilisin-like serine protease	87.632	84.1548	105.931
Medtr4g071000	BTF3b-like transcription factor	87.5964	96.0642	120.039
Medtr8g015430	vacuolar protein sorting-associated protein 26A	87.5626	94.7738	90.5413
Medtr8g095220	Zn-dependent alcohol dehydrogenase family protein	87.5074	99.3342	104.711
Medtr1g100733	Clavata3/ESR (CLE) gene family member MtCLE05	87.4867	129.33	111.38
Medtr5g005100	vacuolar-sorting receptor-like protein	87.4781	91.9911	85.743
Medtr7g068450	GDSL-like lipase/acylhydrolase	87.4694	103.415	109.935
Medtr8g104980	B-cell receptor-associated-like protein	87.4106	131.522	131.815
Medtr4g094495	reticuline oxidase-like protein	87.3697	190.954	144.735
Medtr3g118110	mago nashi family%2C integral exon junction complex protein	87.3335	96.049	113.4
Medtr2g006170	60S ribosomal protein L27-1	87.1834	87.3768	108.389
Medtr5g019550	brassinazole-resistant 1 protein	87.1533	94.9382	89.0792
Medtr5g066060	carbonic anhydrase family protein	87.1405	108.595	103.928
Medtr7g037440	glucose-6-phosphate 1-dehydrogenase	87.0709	65.2316	78.2594
Medtr3g102370	isoaspartyl peptidase/L-asparaginase	87.0519	169.133	91.2789
Medtr7g111380	low temperature and salt responsive family protein	87.0293	84.2526	38.7513
Medtr7g089800	leucine zipper transcription factor	87.0229	90.7962	79.1601
Medtr8g066460	RNA recognition motif%2C a.k.a. RRM%2C RBD protein	87.0211	102.366	104.008
Medtr2g063460	evolutionarily carboxy-terminal region protein	86.9543	80.1623	66.7415
Medtr8g086020	BZIP transcription factor bZIP124	86.9248	105.984	94.1687
Medtr5g056480	transmembrane protein%2C putative	86.8773	90.7228	62.4255
Medtr7g093790	disease resistance response protein	86.8663	82.1939	59.4015
Medtr7g011230	cystathionine gamma-synthase	86.8271	90.1825	79.6866
Medtr4g058950	CASP-like protein	86.7597	103.148	104.561
Medtr3g105730	phytochrome-associated protein phosphatase type 2C	86.7483	79.8618	59.4489
Medtr8g074270	adipocyte plasma membrane-associated-like protein	86.7293	93.9396	82.3357
Medtr1g084740	pyrrolidone-carboxylate peptidase	86.6851	84.8863	88.2506
Medtr1g070135	hyoscyamine 6-dioxygenase-like protein	86.435	258.554	167.102
Medtr4g106510	NAD-dependent aldehyde dehydrogenase family protein	86.3447	66.8633	67.9323
Medtr4g071120	hypothetical protein	86.3143	87.5899	88.2562
Medtr3g106130	stromal cell-derived factor-like protein	86.2238	88.0569	90.3538
Medtr1g053130	DUF617 family protein	85.9896	92.8151	82.5036
Medtr7g053330	processing peptidase	85.9885	87.214	86.5373
Medtr2g436800	40S ribosomal S21-like protein	85.9069	90.5438	141.112
Medtr8g447220	calcium-dependent phospholipid-binding copine family protein	85.9025	90.071	100.423
Medtr8g006960	nuclear RNA-binding-like protein	85.8789	70.8697	75.1831
Medtr8g043970	calmodulin-domain kinase CDPK protein	85.8446	97.5516	98.0077
Medtr1g056880	E3 ubiquitin-protein ligase PUB23-like protein	85.8309	51.4707	34.091
Medtr5g094250	pirin-like plant protein	85.7595	76.5375	58.4115
Medtr1099s0010	Sec14p-like phosphatidylinositol transfer family protein	85.756	82.1471	64.1435
Medtr8g024620	purine transporter%2C putative	85.5475	78.3048	80.179
Medtr4g117390	endo-1%2C3%3B 1%2C4-beta-D-glucanase-like protein	85.4847	74.0252	63.8195
Medtr5g089370	synaptobrevin-like protein	85.4406	115.034	122.581
Medtr8g019620	brevis radix-like protein	85.32	84.7971	60.1575
Medtr1g093140	2OG-Fe(II) oxygenase family oxidoreductase	85.2848	53.5542	31.3738
Medtr7g108955	60S ribosomal protein L19	85.2298	75.1006	107.542
Medtr5g097480	GRAS family transcription factor	85.151	64.8311	78.033
Medtr7g104250	peptidoglycan-binding LysM domain protein	85.088	71.4675	57.282
Medtr6g084710	eukaryotic aspartyl protease family protein	85.0548	87.5568	81.7685
Medtr4g100590	2OG-Fe(II) oxygenase family oxidoreductase	84.9823	71.6052	126.318
Medtr7g016100	hyoscyamine 6-dioxygenase-like protein%2C putative	84.9795	90.1853	91.028
Medtr1g069905	60S ribosomal L21-like protein	84.9597	83.0005	124.273
Medtr4g063160	RAB GTPase-like protein A5B	84.692	109.445	117.365
Medtr5g004870	C2 domain protein	84.6559	84.7562	71.7589
Medtr2g096570	core histone H2A/H2B/H3/H4	84.6283	100.218	113.463
Medtr1g093730	transmembrane fragile-X-F-associated protein	84.6275	80.1587	77.1976
Medtr1g058250	40S ribosomal protein S17	84.5151	87.3307	124.011
Medtr8g012900	vacuolar iron transporter-like protein	84.4374	106.144	86.6546
Medtr7g083560	translocon-associated protein beta family-like protein	84.3915	96.903	104.646
Medtr8g098980	serine/threonine-protein phosphatase PP1	84.3671	82.6775	67.686
Medtr1g116790	transcription factor	84.3616	84.9682	66.7627
Medtr4g085100	plastid movement impaired protein	84.3464	121.508	125.069
Medtr7g083720	vacuolar H+-ATPase subunit C	84.2607	95.6343	93.6525
Medtr5g087790	ethylene insensitive transcription factor	84.1906	83.2235	74.1706
Medtr5g013230	glycerolipase A1	84.1725	73.1815	56.3283
Medtr3g091440	calcineurin B-like protein 4-1	84.1635	130.963	113.044
Medtr5g010030	MAP kinase	84.0939	86.8649	59.6502
Medtr4g096660	transcription factor bHLH144%2C putative	84.0821	83.6209	83.8274
Medtr5g038280	homeobox leucine zipper family protein	84.031	68.4113	74.7643
Medtr1g112250	20S proteasome subunit alpha	84.0057	93.0891	99.7313
Medtr3g093110	60S ribosomal protein L6	83.9792	76.154	117.699
Medtr1g041285	EF hand calcium-binding family protein	83.9643	111.757	109.946
Medtr5g040320	sphingoid base hydroxylase-like protein	83.9194	76.5615	59.2927
Medtr4g123630	evolutionarily carboxy-terminal region protein	83.8802	88.5128	82.7813
Medtr4g131160	BHLH transcription factor	83.8677	110.107	128.697
Medtr0003s0580	BPS1%2C putative	83.8344	81.2198	70.7068
Medtr8g036020	4-hydroxy-tetrahydrodipicolinate synthase	83.8324	79.4913	68.5284
Medtr4g121960	ubiquitin-conjugating enzyme	83.7387	92.033	85.3881
Medtr8g074030	NAD-dependent isocitrate dehydrogenase	83.6586	82.2571	71.8171
Medtr1g068600	histone H2A 6	83.6437	96.8673	88.1555
Medtr4g114870	plastocyanin-like domain protein	83.5863	166.973	121.252
Medtr5g093880	hydroxyproline-rich glycoprotein family protein	83.538	79.2636	68.4271
Medtr8g031400	GDSL-like lipase/acylhydrolase	83.5353	69.2554	58.0676
Medtr4g120940	pathogenesis-related protein bet V I family protein	83.5309	42.5072	64.0333
Medtr4g087310	15 kDa selenoprotein%2C putative	83.4219	99.4338	108.192
Medtr4g019640	hypothetical protein	83.3942	97.1097	159.611
Medtr4g065870	transcription factor bHLH122-like protein	83.3831	73.9493	80.8457
Medtr4g088770	plant-specific domain TIGR01615 family protein	83.3018	102.707	87.3471
Medtr4g085540	polyadenylate-binding protein	83.1943	82.5111	82.6591
Medtr8g074930	serine/threonine phosphatase family%2C 2C domain protein	83.1728	92.088	87.7465
Medtr3g451410	phosphatase 2C family protein	83.1512	92.3266	89.1307
Medtr2g091175	Pmr5/Cas1p GDSL/SGNH-like acyl-esterase family protein	83.1471	68.2059	86.0995
Medtr4g099210	calcineurin B-like molecule protein	83.0487	100.421	95.0916
Medtr1g106215	hypothetical protein	83.0444	67.0416	51.0237
Medtr7g101870	ATPase%2C AAA-type%2C CDC48 protein	82.9066	67.1501	69.6853
Medtr2g031370	fatty acid 2-hydroxylase-like protein	82.897	72.1856	61.166
Medtr3g005520	eukaryotic translation initiation factor 1A-like protein	82.8333	71.9607	67.6951
Medtr7g110880	hypothetical protein	82.7636	89.5131	119.136
Medtr1g069105	regulatory particle triple-A ATPase	82.6441	89.6174	84.987
Medtr1g103080	LRR amine-terminal domain protein	82.6154	87.7276	44.2408
Medtr8g090375	peroxisomal acyl-CoA oxidase	82.6103	85.3193	68.2486
Medtr5g016630	ubiquitin-conjugating enzyme	82.5175	90.4478	104.824
Medtr4g063240	core histone H2A/H2B/H3/H4	82.5023	93.1838	98.4238
Medtr4g082340	ERD (early-responsive to dehydration stress) family protein	82.4649	104.521	91.367
Medtr7g106760	fasciclin-like arabinogalactan protein 16 precursor	82.4573	93.6797	83.8228
Medtr3g463720	RING/U-box protein	82.3987	114.071	105.96
Medtr7g088490	proteasome beta type-3 subunit	82.2603	93.0298	95.4546
Medtr6g024135	20S proteasome subunit alpha	82.2309	89.6773	88.7787
Medtr8g014930	LRR receptor-like kinase	82.2098	99.97	97.5017
Medtr7g082530	wall associated kinase-like protein	82.153	75.8276	52.6747
Medtr7g009780	polyvinylalcohol dehydrogenase-like protein	82.0205	59.0951	44.915
Medtr3g008840	plant invertase/pectin methylesterase inhibitor	82.0135	160.693	280.887
Medtr1g064060	pfkB family carbohydrate kinase	81.9722	121.569	133.914
Medtr8g073560	Serine/Threonine-kinase Cx32%2C related protein	81.6211	65.465	50.1866
Medtr3g104740	coclaurine N-methyltransferase	81.485	77.7425	73.8518
Medtr5g079880	calcium-dependent lipid-binding (CaLB domain) family protein	81.4652	80.6391	61.4529
Medtr2g098430	UDP-glucosyltransferase family protein	81.4478	68.8516	57.1936
Medtr2g026180	RNA-binding (RRM/RBD/RNP motif) family protein	81.4199	91.1155	74.5798
Medtr5g036420	plant/F10M23-360 protein	81.301	83.0104	79.7853
Medtr4g065113	extensin-like region protein	81.2859	43.115	25.4794
Medtr1g069645	succinyl-CoA ligase [ADP-forming] subunit beta	81.2723	79.8802	75.182
Medtr3g114080	RING/FYVE/PHD-type zinc finger protein	81.2115	81.2153	75.8679
Medtr6g065670	eukaryotic translation initiation factor 6-like protein	81.186	85.7334	91.6045
Medtr8g078370	vacuolar H+-ATPase subunit H%2C putative	81.1137	88.7131	84.6677
Medtr5g018050	sucrose nonfermenting 1(SNF1)-related kinase	81.1051	84.2654	61.1777
Medtr7g016820	chalcone and stilbene synthase family protein	81.0192	88.767	127.157
Medtr6g087140	ninja-family protein mc410	81.0113	77.0659	80.5319
Medtr7g090570	hypothetical protein	80.9581	59.3181	52.6594
Medtr4g073690	nodulin-like/MFS transporter	80.8775	84.8893	47.5321
Medtr7g079180	late embryogenesis abundant protein	80.8699	111.625	111.814
Medtr3g033810	glycoside hydrolase family 1 protein	80.8036	79.2344	98.008
Medtr1g116650	sugar porter (SP) family MFS transporter	80.7225	91.5851	75.8838
Medtr2g015887	transmembrane protein%2C putative	80.6215	76.6236	70.754
Medtr2g039680	nucleosome assembly protein	80.5592	85.5954	90.5518
Medtr4g007030	vacuolar ATP synthase subunit D%2C putative	80.5374	90.4854	94.2711
Medtr4g125260	receptor-like kinase	80.508	85.3962	75.6955
Medtr8g104210	hypothetical protein	80.4662	82.8244	69.6433
Medtr7g013220	UDP-glucosyltransferase family protein	80.3891	80.1669	69.6092
Medtr7g070000	DUF538 family protein	80.3766	91.1362	89.0633
Medtr8g089310	LSD1-type zinc finger protein	80.338	90.722	90.589
Medtr4g133600	calcium-binding protein	80.1788	117.721	101.99
Medtr4g075550	ER lumen protein retaining receptor-like protein	80.1646	88.7035	84.5805
Medtr8g463130	phosphatase 2C family protein	80.1012	74.8958	86.8117
Medtr7g068780	temperature-sensitive omega-3 fatty acid desaturase	79.9733	68.1722	62.8004
Medtr4g045710	transmembrane protein%2C putative	79.8708	207.752	299.723
Medtr0184s0010	UDP-glucosyltransferase	79.8595	77.8404	64.1251
Medtr2g086870	hypothetical protein	79.8199	86.7883	61.1663
Medtr8g447290	MYND finger protein	79.7994	87.2989	71.998
Medtr3g008540	molybdopterin synthase sulfur carrier subunit	79.7288	96.0917	101.316
Medtr1g105020	2-hydroxyisoflavanone dehydratase	79.7277	78.9028	60.9665
Medtr2g025480	light induced-like protein	79.7227	102.225	106.927
Medtr5g063670	annexin D8	79.6382	101.349	123.286
Medtr8g006290	phosphoglycerate mutase family protein	79.6071	87.2424	83.1188
Medtr2g085085	60S acidic ribosomal protein	79.6044	81.8095	119.494
Medtr5g061840	plant/F2E2-13 protein	79.5227	85.2941	85.0822
Medtr8g080660	polysaccharide biosynthesis protein	79.4013	111.22	115.93
Medtr3g110110	ubiquitin-conjugating enzyme	79.3983	89.6373	94.5497
Medtr4g124940	nucleolysin TIAR-like protein	79.3166	88.9317	97.0321
Medtr1g072500	phenazine biosynthesis PhzC/PhzF family protein	79.1187	46.4438	38.1029
Medtr2g045360	WRKY family transcription factor	79.1154	77.9005	66.9356
Medtr1g026910	sulfite exporter TauE/SafE family protein	79.0512	58.4038	102.934
Medtr6g464510	gibberellin receptor GID1%2C putative	78.8166	73.6366	83.9932
Medtr7g088990	single-stranded nucleic acid-binding protein R3H	78.8112	91.8525	79.8181
Medtr7g055650	amine-terminal domain cyclin	78.7831	80.1928	56.4381
Medtr0025s0060	tripeptidyl peptidase II	78.7469	69.3471	63.339
Medtr6g065650	chloride channel ClC1 protein	78.7214	87.9046	83.6613
Medtr7g110060	glycogen synthase kinase	78.6764	90.5341	88.4479
Medtr7g100905	DNA-binding protein S1FA	78.6277	101.477	103.113
Medtr3g113710	cytokinin riboside 5'-monophosphate phosphoribohydrolase	78.6268	103.48	105.262
Medtr7g080230	eukaryotic aspartyl protease family protein	78.5269	93.2359	87.8473
Medtr6g059755	Kunitz type trypsin inhibitor / Alpha-fucosidase	78.4241	80.5909	105.574
Medtr2g015540	transmembrane protein%2C putative	78.227	63.9986	53.1664
Medtr7g080060	isopentenyl-diphosphate delta-isomerase	78.1875	79.9819	97.4395
Medtr4g019780	glutathione S-transferase%2C amine-terminal domain protein	78.1265	100.195	99.5358
Medtr2g009660	costars family protein abracl protein	78.1112	95.8103	92.3839
Medtr3g101320	AR781%2C yeast pheromone receptor-like protein	78.0488	61.9916	38.7559
Medtr2g035810	choline-phosphate cytidylyltransferase	77.9718	96.5101	92.6254
Medtr5g056600	cinnamoyl-CoA reductase	77.9635	69.1056	75.0039
Medtr3g111120	phosphoenolpyruvate carboxykinase [ATP] protein	77.8721	80.0776	74.2165
Medtr5g095230	cytochrome P450 family 72 protein	77.8124	71.9142	87.5877
Medtr8g098485	BTB/POZ domain plant protein	77.5235	55.7744	36.3636
Medtr5g011580	translation factor EF-1 alpha-like protein	77.497	75.0339	68.8703
Medtr3g071480	LRR receptor-like kinase	77.4682	76.9592	69.3677
Medtr6g023770	ClC chloride channel family protein	77.3577	69.309	101.251
Medtr4g077807	NADH ubiquinone oxidoreductase 13 kDa-like subunit	77.3183	87.4637	95.411
Medtr1g086230	receptor-like kinase	77.2671	91.0414	88.8304
Medtr7g076650	NADP-dependent malic enzyme	77.1233	51.5928	50.0413
Medtr7g085310	thioredoxin-like protein 1-1	77.1035	86.9172	70.6886
Medtr1g111090	RAD23 UV excision repair family protein	77.087	83.4837	82.4772
Medtr1g098530	polypyrimidine tract-binding-like protein	76.9885	79.7793	87.7047
Medtr5g049230	LAG1 longevity assurance-like protein	76.8888	91.9173	91.9138
Medtr4g078780	26S proteasome regulatory subunit S2 1B	76.8815	73.2312	72.7558
Medtr4g478210	hypothetical protein	76.8069	79.6877	90.8431
Medtr5g013980	vacuolar protein sorting 55 protein	76.7435	85.459	90.2235
Medtr7g095960	DUF506 family protein	76.7318	92.0114	72.804
Medtr1g012530	TPX2 (targeting protein for Xklp2) family protein	76.6138	75.4532	67.3251
Medtr7g086030	beta-D-glucoside glucohydrolase	76.5911	84.7229	89.0724
Medtr5g007640	4-coumarate:CoA ligase-like protein	76.5465	112.728	115.293
Medtr3g102980	C2H2-type zinc finger protein	76.5316	76.9332	39.7683
Medtr4g120220	2-oxoacid dehydrogenase acyltransferase family protein	76.513	76.0334	67.0047
Medtr7g090050	ganglioside-induced differentiation-associated-like protein	76.4444	75.4178	78.9414
Medtr2g022060	TMS membrane protein/tumor differentially protein	76.4261	75.4528	74.9688
Medtr3g028720	glycoside hydrolase family 1 protein	76.3188	41.0334	21.7272
Medtr3g058210	cytochrome P450 family 71 protein	76.302	92.2124	109.928
Medtr7g083870	short-chain dehydrogenase/reductase	76.2749	62.5762	67.7641
Medtr1g066380	cationic peroxidase	76.2497	174.999	98.5973
Medtr7g056450	S-locus lectin kinase family protein	76.2309	61.9352	56.6082
Medtr2g088460	hypothetical protein	76.1927	90.7178	98.8008
Medtr4g055270	ribosome biogenesis RLP24-like protein	76.186	78.1764	86.1073
Medtr2g047848	F-box/RNI/FBD-like domain protein	76.1094	83.9865	79.9023
Medtr4g130860	cytosol aminopeptidase family protein	76.0409	73.0042	73.0262
Medtr1g026540	3-beta-hydroxy-delta5-steroid dehydrogenase	76.0161	69.2143	71.0376
Medtr6g033290	long chain base biosynthesis 2a-like protein	76.0046	74.4577	61.5589
Medtr8g061950	glutathione S-transferase%2C amine-terminal domain protein	75.9701	99.7118	148.337
Medtr2g027300	geranylgeranyl pyrophosphate synthase	75.9013	98.0249	126.644
Medtr8g465910	E3 ubiquitin-protein ligase RMA1H1-like protein	75.8784	83.0796	68.233
Medtr3g011910	cysteine-rich receptor-kinase-like protein	75.8631	57.2613	42.5647
Medtr3g108808	zinc finger (C3HC4-type RING finger) family protein	75.7939	92.7782	82.6334
Medtr4g107730	SPFH/band 7/PHB domain membrane-associated family protein	75.7415	71.1856	62.6106
Medtr6g084450	proteasome subunit beta protein	75.644	86.2307	85.2954
Medtr7g006280	ENTH/ANTH/VHS superfamily protein	75.615	73.4407	61.8232
Medtr1g032930	receptor-like kinase	75.5962	63.6569	46.4637
Medtr3g463900	peptidyl-prolyl cis-trans isomerase	75.5772	87.3752	108.983
Medtr3g096760	amino acid permease	75.5615	61.5045	49.048
Medtr8g089920	Avr9/Cf-9 rapidly elicited protein%2C putative	75.4151	79.2847	54.6928
Medtr8g028880	calmodulin-binding receptor-like cytoplasmic kinase	75.3428	63.246	52.2432
Medtr3g117740	translocon-associated protein alpha subunit	75.3323	85.5984	94.7448
Medtr7g101880	membrane magnesium transporter	75.3173	70.8202	83.4216
Medtr7g066690	uncoupling protein	75.2686	94.4359	60.7453
Medtr1g011280	CTC-interacting domain protein%2C putative	75.2476	81.1008	84.228
Medtr5g021520	UPF0183 plant-like protein	75.247	73.7276	71.9637
Medtr5g065880	glucose-6-phosphate isomerase	75.1661	74.2208	71.9223
Medtr7g113800	RING-H2 zinc finger protein	75.1347	70.2176	53.2543
Medtr8g039290	NOD3%2C putative	75.1139	84.817	79.37
Medtr1g027640	wall-associated receptor kinase-like protein	75.0454	71.1325	48.9645
Medtr4g056100	UDP-D-apiose/UDP-D-xylose synthase	74.9827	69.2811	74.9613
Medtr5g096850	transmembrane amino acid transporter family protein	74.9769	59.043	68.4027
Medtr7g059110	plant/K7P8-3 protein	74.9354	78.0938	76.2103
Medtr1g027020	NADH glutamate synthase	74.8892	79.1312	68.3689
Medtr2g078350	calcium-binding EF-hand protein	74.8494	89.3484	86.3312
Medtr2g062770	CTP synthase-like protein	74.7862	83.4653	62.5634
Medtr3g070930	ribosomal protein L1p/L10e family protein	74.598	77.5056	103.229
Medtr7g106820	hypothetical protein	74.5404	91.0251	81.9417
Medtr8g064590	nucleic acid-binding%2C OB-fold-like protein	74.4532	88.2035	98.3741
Medtr3g080830	lung seven transmembrane receptor family protein	74.4452	88.358	78.3893
Medtr6g021790	small GTPase family RAB protein	74.4424	74.5235	74.8261
Medtr8g081620	chaperone DnaJ domain protein	74.4253	97.4598	109.279
Medtr6g077870	OPT family oligopeptide transporter	74.3851	73.7029	61.6214
Medtr5g032880	1-aminocyclopropane-1-carboxylate oxidase	74.3754	72.9752	71.3488
Medtr2g069350	SBP (S-ribonuclease-binding protein) family protein%2C putative	74.3676	78.6925	63.5484
Medtr8g085570	mediator of RNA polymerase II transcription subunit 10	74.3028	89.371	79.6191
Medtr8g069283	transmembrane protein%2C putative	74.3018	100.346	47.0168
Medtr0007s0330	transcription factor	74.2381	83.9773	91.2908
Medtr4g087920	helix loop helix DNA-binding domain protein	74.1946	56.812	83.6856
Medtr7g090560	hypothetical protein	74.0657	47.1809	34.0366
Medtr3g023830	LRR and ubiquitin-like domain plant-like protein	74.0105	82.8318	78.9674
Medtr1g043760	1-aminocyclopropane-1-carboxylate oxidase	74.0087	68.5308	73.1905
Medtr7g029630	ribulose-phosphate 3-epimerase	73.9676	78.9186	77.5174
Medtr2g090340	hypothetical protein	73.8733	80.309	59.6885
Medtr3g107770	rare lipoprotein A-like double-psi beta-barrel protein	73.8543	85.5641	109.786
Medtr8g028125	60S ribosomal protein L5-2	73.7186	62.6728	100.957
Medtr1g032440	zinc finger (C3HC4-type RING finger) family protein	73.6867	77.4835	72.4755
Medtr7g116360	polyubiquitin 3	73.6294	75.5856	86.6148
Medtr1g090070	glutathione S-transferase%2C amine-terminal domain protein	73.6084	67.2428	59.6616
Medtr4g121600	acetate/butyrate-CoA ligase AAE7%2C peroxisomal protein	73.5771	70.2119	61.9246
Medtr5g079840	kinase 1B	73.4741	68.3911	48.3716
Medtr4g093570	beta-ureidopropionase-like protein	73.4385	62.8552	65.4481
Medtr4g125690	DIL domain myosin family protein	73.4144	68.0694	58.9965
Medtr7g110720	WRKY1b transcription factor	73.3453	80.8827	86.4416
Medtr2g087820	E3 ubiquitin-protein ligase RHF2A-like protein	73.3399	86.9192	82.7092
Medtr5g066730	BTB/POZ domain plant protein	73.2792	82.5447	75.0606
Medtr4g098860	tetraspanin family protein	73.2667	97.3197	100.021
Medtr4g094792	complex I subunit	73.2258	83.0091	91.5554
Medtr2g013210	receptor-like kinase	73.0935	88.8457	64.9425
Medtr4g083230	transcription factor Pur-alpha-like protein	73.0806	70.7504	78.7859
Medtr8g072260	cytochrome P450 family ABA 8'-hydroxylase	73.0691	59.6983	32.7312
Medtr2g010860	C2H2-like zinc finger protein	73.066	65.4517	82.6399
Medtr2g073240	rhamnose biosynthetic-like enzyme	73.0644	69.8403	64.8363
Medtr3g077940	carbonic anhydrase family protein	73.0541	46.5872	38.9129
Medtr5g030580	sphingolipid transporter spinster-like protein%2C putative	73.0079	85.8522	73.9374
Medtr3g101210	MAP kinase	73.0023	69.4906	59.5081
Medtr4g133620	auxin-responsive family protein	72.9932	108.09	69.5439
Medtr6g073540	albumin-2 protein	72.9372	114.346	103.883
Medtr3g078653	60S ribosomal protein L15-1	72.7936	66.9268	96.7086
Medtr1g016900	UPF0587 C1orf123-like protein	72.734	85.5328	88.0175
Medtr3g103090	interferon-related developmental regulator-like protein	72.6841	73.6651	72.0584
Medtr4g130770	signal recognition particle receptor protein%2C putative	72.6612	72.7639	66.0589
Medtr4g094255	endoplasmic reticulum vesicle transporter	72.6247	75.1685	64.7879
Medtr3g110065	aspartate aminotransferase	72.565	68.4827	64.8052
Medtr1g067110	two-component response regulator-like APRR7 protein	72.4915	68.3844	63.7263
Medtr7g070050	abscisic acid receptor	72.4115	65.1301	47.1425
Medtr4g077740	sugar porter (SP) family MFS transporter	72.409	80.6388	73.0089
Medtr8g024650	GRF1-interacting factor-like protein	72.373	63.549	57.4968
Medtr6g082190	hypothetical protein	72.3623	103.165	98.3138
Medtr5g096420	calcineurin B-like protein	72.332	90.9859	87.7949
Medtr3g073370	beta-1%2C3-galactosyltransferase-like protein	72.3208	79.4477	68.6988
Medtr3g078633	enhanced disease susceptibility protein	72.271	72.6785	63.0925
Medtr4g123850	drug resistance transporter-like ABC domain protein	72.2691	66.3178	45.0167
Medtr3g092970	nascent proteinassociated complex alpha chain	72.2035	79.4383	81.4018
Medtr2g006820	2-oxoacid dehydrogenase acyltransferase family protein	72.1663	69.8913	70.3063
Medtr1g070390	linker histone H1 and h5 family protein	72.0071	98.1134	82.9791
Medtr2g036650	plasma membrane H+-ATPase	71.9664	14.9625	18.9326
Medtr3g117550	NADH ubiquinone oxidoreductase B22-like subunit	71.9596	84.62	91.9594
Medtr3g106570	ER membrane protein complex subunit-like protein	71.9017	71.4281	72.6929
Medtr1g112840	serine/threonine phosphatase family%2C 2C domain protein	71.8722	81.0215	79.0322
Medtr8g091650	BZIP family transcription factor	71.8241	85.8849	73.0844
Medtr4g012940	RAB GTPase-like protein A1D	71.8127	88.1469	93.9708
Medtr8g019560	CTC-interacting domain protein	71.7162	74.0235	67.1894
Medtr5g027940	hypothetical protein	71.6445	74.1773	70.3286
Medtr4g088980	clathrin light chain-like protein	71.6007	83.6127	79.6918
Medtr7g098290	60S ribosomal L23-like protein	71.5683	69.379	99.2311
Medtr8g076990	Clavata3/ESR (CLE) gene family member MtCLE08	71.5581	79.961	83.1581
Medtr1g061050	fructose-bisphosphate aldolase	71.5561	29.6576	22.6893
Medtr8g041410	cysteine protease inhibitor cystatin	71.5392	73.4482	97.8836
Medtr7g074010	LRR receptor-like kinase	71.5314	80.3718	73.7027
Medtr3g096830	transmembrane amino acid transporter family protein	71.5017	53.7874	47.1928
Medtr4g126790	transmembrane-like protein	71.4522	80.8848	68.3654
Medtr1g115325	RAB GTPase-like protein A5B	71.4398	80.7527	78.1824
Medtr2g030560	membrane protein type I%2C putative	71.3753	84.7474	80.3397
Medtr8g017180	mediator of RNA polymerase II transcription subunit-like protein%2C putative	71.3441	77.3674	73.5882
Medtr5g015180	BSD domain protein	71.3365	68.1533	62.5364
Medtr2g083910	DUF1685 family protein	71.2816	72.7247	93.729
Medtr7g016840	RING-finger ubiquitin ligase	71.2802	75.3341	72.9305
Medtr4g081550	transmembrane protein%2C putative	71.2716	82.8456	79.7064
Medtr4g094838	HXXXD-type acyl-transferase family protein	71.1556	62.915	74.2999
Medtr5g098250	emp24/gp25L/p24 family protein	71.083	81.5038	86.8249
Medtr8g102030	charged multivesicular body protein	71.0648	72.8779	77.7085
Medtr1g070440	linker histone H1 and h5 family protein	71.0525	84.6698	77.1758
Medtr8g015150	LRR receptor-like kinase plant-like protein	71.032	70.7867	51.5612
Medtr7g035245	glutaredoxin C4	71.0251	71.9846	75.0453
Medtr5g088660	elongation factor 1-beta	70.9855	72.7197	101.554
Medtr2g076070	pathogenesis-like protein	70.9622	53.5957	53.9877
Medtr1g062880	eukaryotic-type carbonic anhydrase	70.9537	84.2841	63.1529
Medtr4g128600	calmodulin-binding protein	70.9535	71.0024	63.7451
Medtr1g086790	WRKY family transcription factor	70.9507	71.395	70.4212
Medtr8g103840	3-hydroxyisobutyryl-CoA hydrolase-like protein	70.9501	67.6817	72.6652
Medtr4g066630	glycoside hydrolase family 1 protein	70.9006	79.851	62.9435
Medtr6g016245	transmembrane amino acid transporter family protein	70.8941	61.4965	56.071
Medtr2g010450	symbiotic ammonium transporter	70.7698	59.8865	76.0106
Medtr5g070870	ubiquinol oxidase 1a	70.7573	58.2415	42.3524
Medtr5g011850	EF hand calcium-binding family protein	70.7195	93.5173	101.961
Medtr6g078450	glycoside hydrolase family 1 protein	70.7028	77.8704	82.898
Medtr3g053020	GDP-L-galactose phosphorylase	70.6721	66.684	56.4065
Medtr2g104110	NADH-ubiquinone oxidoreductase 24 kDa subunit%2C putative	70.5976	79.0705	82.5613
Medtr1g026110	syringolide-induced protein 14-1-1	70.5837	65.2761	55.6099
Medtr1g083330	26S proteasome regulatory particle triple-A ATPase protein	70.4947	73.5369	70.997
Medtr1g069455	NADH-ubiquinone oxidoreductase 39 kDa subunit	70.4872	77.309	82.4913
Medtr8g099465	hypothetical protein	70.4848	82.0372	85.5754
Medtr1g019340	AGC kinase	70.3844	70.8117	63.8367
Medtr1g102370	transcription factor	70.3737	93.3391	126.314
Medtr7g407040	RAD23 UV excision repair family protein	70.3616	71.987	70.8086
Medtr8g092210	holocarboxylase synthetase	70.3411	74.529	78.6231
Medtr5g093980	LBP/BPI/CETP family%2C carboxy-terminal domain protein	70.2544	70.6946	70.3238
Medtr5g023030	hypothetical protein	70.2366	104.592	100.354
Medtr3g082840	zinc metalloproteinase-like protein%2C putative	70.1577	66.5018	57.9092
Medtr1g009640	hypothetical protein	70.0774	93.7869	70.8726
Medtr2g066120	phosphoglycerate kinase-like protein	70.0634	50.5674	56.7082
Medtr3g107707	GTP-binding nuclear Ran-like protein	70.0059	66.6617	81.1796
Medtr7g091460	villin	69.9952	77.3826	73.9934
Medtr6g029260	transmembrane protein%2C putative	69.9041	104.716	109.787
Medtr4g097280	VQ motif protein	69.8313	54.2658	34.0309
Medtr2g017920	transmembrane-like protein	69.8198	75.9899	74.5301
Medtr5g038550	BZIP transcription factor	69.767	71.3843	68.5368
Medtr8g009770	stress-induced protein%2C putative	69.7166	71.6172	59.8731
Medtr4g083000	beta-glucosidase	69.6636	105.039	82.3386
Medtr2g090950	anaphase-promoting complex subunit 11 RING-H2 finger protein	69.6397	53.9753	44.48
Medtr4g022350	cytochrome b5-like heme/steroid-binding domain protein	69.6361	104.936	128.632
Medtr7g111030	metal ion-binding protein	69.5237	55.3484	65.1153
Medtr8g097040	transmembrane protein%2C putative	69.4778	79.063	66.2358
Medtr4g068220	transmembrane protein%2C putative	69.401	38.1554	28.5408
Medtr3g105950	endomembrane protein 70 family protein	69.3646	78.1167	75.4752
Medtr4g069800	ATP-dependent Clp protease proteolytic protein	69.3418	77.3449	74.7778
Medtr7g106340	E3 ubiquitin-protein ligase PUB23-like protein	69.2583	77.6812	52.7141
Medtr8g090215	RAB GTPase-like protein B1C	69.226	91.3857	94.4831
Medtr1g114690	GRAM domain protein/ABA-responsive-like protein	69.19	88.265	75.1431
Medtr7g085670	root border cell-specific protein%2C putative	69.1882	68.4133	69.4472
Medtr3g101900	HXXXD-type acyl-transferase family protein	69.1654	47.7896	30.1015
Medtr1g019760	catalytic/protein phosphatase type 2C	69.1475	87.6044	86.3874
Medtr2g044070	sucrose synthase	69.1349	74.0463	50.407
Medtr6g087670	glyoxysomal fatty acid beta-oxidation MFP-A protein	69.1302	71.0357	66.0157
Medtr8g494200	phytoalexin deficient protein	69.1198	71.7423	78.8325
Medtr3g063970	transmembrane protein%2C putative	69.1053	83.8193	84.8931
Medtr5g086120	LysM receptor kinase K1B	69.0926	67.3909	83.1162
Medtr4g009870	F-box/LRR-like protein	69.074	69.7045	71.9739
Medtr7g061830	OSBP(oxysterol-binding protein)-related protein 4C	69.0667	76.3615	63.6993
Medtr2g083430	UDP-glucosyltransferase family protein	69.0379	79.713	97.9641
Medtr2g086510	2Fe-2S ferredoxin superfamily protein	68.9684	58.6114	61.8022
Medtr1g033830	tobamovirus multiplication-like protein	68.9484	78.8383	84.1434
Medtr8g105700	MACPF domain protein	68.9453	59.7541	51.8513
Medtr7g071120	WRKY transcription factor	68.9426	60.7367	40.4328
Medtr3g051770	calmodulin-domain kinase CDPK protein	68.9298	61.7445	54.2417
Medtr5g045310	hypothetical protein	68.8712	104.031	130.649
Medtr3g085490	60S ribosomal protein L17A	68.8516	66.0394	100.44
Medtr8g100050	auxin response factor 2	68.8502	64.84	56.4745
Medtr4g104540	cytochrome P450 family 71 protein	68.8451	46.8043	23.9578
Medtr1g098360	receptor-like kinase	68.7703	64.9033	61.971
Medtr7g011570	vesicle transport V-SNARE protein amine-terminal protein	68.7505	76.6366	76.793
Medtr1g073940	HR-like lesion-inducing protein	68.7481	81.4165	102.415
Medtr2g099470	Chitinase (Class IV) / Hevein	68.4844	49.9409	13.9015
Medtr6g004430	GHMP kinase ATP-binding protein%2C putative	68.438	86.9484	74.3873
Medtr7g017900	decarboxylating-like 6-phosphogluconate dehydrogenase	68.4124	55.5201	55.5084
Medtr7g077150	LRR receptor-like kinase	68.4075	61.0816	51.6806
Medtr4g125330	hypothetical protein	68.3992	93.0388	91.7496
Medtr4g070600	ribosomal protein S25	68.3349	76.0055	105.206
Medtr5g029230	phospholipid/glycerol acyltransferase family protein	68.3285	70.0572	54.3552
Medtr1g023730	cytochrome P450 family 71 protein	68.3283	62.5564	57.9194
Medtr2g019020	multidrug resistance protein ABC transporter family protein	68.3087	64.8098	60.0876
Medtr5g012610	40S ribosomal S30-like protein	68.2582	68.1286	90.4671
Medtr3g078610	succinate dehydrogenase subunit 4	68.2506	69.819	71.292
Medtr7g105810	TB2/DP1%2C HVA22 family protein	68.1924	64.5553	74.0438
Medtr8g099495	RING-H2 finger ATL21A-like protein	68.1888	65.2777	61.1318
Medtr7g109460	RING/FYVE/PHD zinc finger protein	68.0853	75.6766	66.5608
Medtr2g103130	Grx4 family monothiol glutaredoxin	67.9835	73.5797	72.0483
Medtr7g007260	monoglyceride lipase	67.9499	70.9013	69.1525
Medtr3g032740	hypothetical protein	67.9487	141.927	121.785
Medtr5g034050	DNA-directed RNA polymerase II 8.2 kDa protein	67.8981	70.6116	77.5406
Medtr5g020050	succinate dehydrogenase [ubiquinone] flavoprotein subunit	67.8836	59.6457	55.1435
Medtr7g099960	core histone H2A/H2B/H3/H4	67.846	85.6567	87.4742
Medtr3g098530	polyphosphoinositide-binding protein	67.7371	72.0694	68.0557
Medtr8g098595	ubiquitin-conjugating enzyme	67.7277	76.2373	72.6902
Medtr4g083330	pyruvate kinase family protein	67.7252	57.0999	59.3213
Medtr3g083370	1-aminocyclopropane-1-carboxylate oxidase	67.6347	76.4784	72.2059
Medtr3g114480	26S proteasome non-ATPase regulatory subunit 3	67.5959	74.1113	78.9174
Medtr4g129070	diacylglycerol kinase domain protein	67.5459	64.5496	54.5458
Medtr5g026740	acyl-CoA-binding domain protein	67.5183	76.5051	81.7021
Medtr3g437680	eukaryotic translation initiation factor 5A4	67.4932	87.5413	95.8833
Medtr1g070435	linker histone H1 and h5 family protein	67.4539	93.9456	79.8271
Medtr0206s0010	hypothetical protein	67.4317	72.6216	79.9691
Medtr2g037970	hypothetical protein	67.3782	69.3118	62.5021
Medtr4g093830	RING-H2 zinc finger protein	67.34	67.271	62.493
Medtr1g112660	plant phospholipase-like protein	67.3352	57.3565	43.1174
Medtr8g095560	hypothetical protein	67.3102	81.4428	65.4545
Medtr2g069320	translation elongation factor EF-2 subunit	67.2473	56.5211	54.1547
Medtr3g498725	ATP-dependent Clp protease ATP-binding subunit	67.2061	63.3945	60.5032
Medtr3g086790	homeobox associated leucine zipper protein	67.1532	62.9737	64.6308
Medtr7g024320	ACT domain protein	67.0591	72.1172	69.0971
Medtr5g026850	cyclops protein%2C putative	67.0549	78.309	80.0992
Medtr2g038040	transcription factor	67.0361	75.6311	90.4287
Medtr8g006430	DnaJ-class molecular chaperone	67.0303	62.452	65.6528
Medtr6g088610	receptor-like kinase	66.9799	68.8954	61.965
Medtr8g461110	LRR receptor-like kinase%2C putative	66.9583	61.8814	30.7146
Medtr3g040800	tyrosine kinase family protein	66.8385	65.2852	49.1952
Medtr4g053350	AAA-type ATPase family protein	66.8201	63.9269	60.5916
Medtr4g121570	3-oxo-delta(4%2C5)-steroid 5-beta-reductase-like protein	66.7649	45.6996	28.9626
Medtr4g027050	VAMP-associated protein	66.7641	67.3123	60.7122
Medtr4g107140	transmembrane protein%2C putative	66.7602	75.0476	75.9682
Medtr4g087830	phospholipase A1	66.7589	86.7053	79.0622
Medtr6g017105	transmembrane ascorbate ferrireductase	66.7213	83.6767	81.4464
Medtr7g405830	pirin-like plant protein	66.6959	77.2514	66.1457
Medtr2g022890	derlin-2 protein	66.6152	68.1554	62.7946
Medtr1g083520	pectinesterase/pectinesterase inhibitor	66.5964	95.5023	98.7001
Medtr3g028465	transmembrane protein%2C putative	66.595	122.387	103.391
Medtr8g068890	dicarboxylate carrier protein	66.5788	50.7697	39.1816
Medtr1g015650	hypothetical protein	66.5702	77.834	59.4051
Medtr2g028750	nonclathrin coat protein zeta1-COP	66.5655	86.4493	90.8316
Medtr5g006840	20S proteasome beta protein	66.5581	73.641	72.636
Medtr3g095130	nucleotide/sugar transporter family protein	66.511	78.7311	79.5774
Medtr3g018790	annexin D8	66.5029	82.1402	76.2603
Medtr3g073300	transmembrane protein 50A%2C putative	66.5005	78.5467	80.7152
Medtr3g094160	alpha-galactosidase-like protein	66.4886	69.1696	58.8124
Medtr3g082700	high affinity inorganic phosphate transporter	66.4539	37.0775	23.4096
Medtr6g026810	scavenger mRNA decapping enzyme carboxy-term-binding protein	66.4518	73.2846	88.644
Medtr6g012860	vesicle transport V-SNARE protein amine-terminal protein	66.3631	76.0279	73.281
Medtr8g073920	ubiquitin 1%2C related protein	66.3147	71.2399	64.1776
Medtr3g102400	Serine/Threonine kinase%2C plant-type protein	66.304	79.1547	57.8961
Medtr7g058510	PPPDE thiol peptidase family protein%2C putative	66.2744	68.9485	58.852
Medtr4g134130	universal stress family protein	66.2536	52.1572	43.5636
Medtr5g075690	cytochrome B-c1 complex%2C subunit 8	66.2273	68.681	71.2477
Medtr6g008210	zinc finger AN1 domain stress-associated protein	66.1821	70.905	56.2708
Medtr4g087100	senescence-associated nodulin	66.1643	57.179	58.9153
Medtr5g082660	NLI interacting factor-like phosphatase	66.1255	70.3215	62.9853
Medtr4g064903	transcription elongation factor B	66.0876	66.412	66.0293
Medtr4g125100	cupin family protein	66.0672	80.6745	87.4512
Medtr1g094220	small GTPase family RAB protein	66.0149	74.2227	69.357
Medtr1g059580	hypothetical protein	66.0025	74.8868	66.056
Medtr4g097160	NADH-ubiquinone oxidoreductase 18 kDa subunit	65.9747	84.3563	86.1721
Medtr4g120400	hypothetical protein	65.9529	64.5655	63.7343
Medtr1g059290	complex I subunit	65.8957	71.2669	71.9563
Medtr2g086560	calcium-binding EF-hand protein	65.8829	65.0033	52.7768
Medtr4g097550	ozone-responsive stress-like protein	65.7893	74.3968	77.6844
Medtr2g101840	D-glycerate dehydrogenase/hydroxypyruvate reductase	65.6867	72.9297	83.8184
Medtr4g031235	indigoidine synthase A-like protein	65.6517	83.589	81.737
Medtr7g066800	transmembrane protein	65.5097	73.0846	68.5783
Medtr5g020680	phosphopantetheine adenylyltransferase	65.4751	64.783	65.0922
Medtr2g079990	NAC transcription factor-like protein	65.4108	64.6987	45.8883
Medtr8g469140	disease resistance protein (TIR-NBS-LRR class)	65.3876	42.4897	22.2943
Medtr4g124190	cytidine/deoxycytidylate deaminase family protein	65.384	90.7977	82.0873
Medtr5g066330	hypothetical protein	65.3502	68.8342	54.5376
Medtr4g104620	kinase AFC1	65.3261	74.387	70.7338
Medtr8g076900	salicylic acid carboxyl methyltransferase	65.2875	58.0833	40.1842
Medtr5g006440	40S ribosomal protein S3a-1	65.1984	56.435	79.1353
Medtr4g087320	C2 and GRAM domain plant-like protein	65.1633	65.618	56.9459
Medtr6g083000	wall-associated receptor kinase carboxy-terminal protein	65.1491	53.931	44.702
Medtr4g077777	hypothetical protein	65.137	64.2875	40.7728
Medtr5g028030	transcription elongation factor (TFIIS) family protein	65.0935	67.0473	56.8789
Medtr2g088450	glutamate receptor 3.2	65.0601	54.015	53.1751
Medtr2g015370	calmodulin-binding protein	65.0446	81.6857	81.9813
Medtr1g076550	ADP-ribosylation factor-like protein A1D	65.0211	74.3719	71.0526
Medtr4g094750	hypothetical protein	64.9852	74.7349	82.3681
Medtr7g080980	AT hook motif DNA-binding family protein	64.9596	96.5341	63.4278
Medtr1g013150	glycoside hydrolase family 18 protein	64.9475	68.8362	42.7058
Medtr5g034990	nodulin MtN21/EamA-like transporter family protein	64.9243	74.8752	77.77
Medtr1g011850	core histone H2A/H2B/H3/H4	64.8523	72.7428	71.4825
Medtr4g078110	cytochrome P450 family protein	64.8209	64.4469	46.4035
Medtr4g009840	topless-like protein	64.7829	64.0916	45.8406
Medtr1g105820	cysteine-rich receptor-kinase-like protein	64.7549	57.9488	43.5669
Medtr1g028290	receptor-like kinase	64.7244	38.655	35.2524
Medtr8g099965	hypothetical protein	64.65	66.9409	65.1602
Medtr7g093850	disease resistance response protein	64.5353	64.0862	37.6142
Medtr3g062610	Mn-specific cation diffusion facilitator transporter MTP8.1	64.5149	56.1526	46.5281
Medtr8g063790	trehalose-6-phosphate synthase domain protein	64.5037	68.2679	52.4293
Medtr4g099100	poly(U)-specific endoribonuclease-B-like protein	64.4381	74.2402	70.1348
Medtr6g084400	plant synaptotagmin	64.4343	65.3525	55.6706
Medtr1g093090	PRA1 family protein	64.3717	61.9139	52.8728
Medtr4g117960	UDP-glucosyltransferase family protein	64.3245	48.1478	46.2366
Medtr7g113050	epoxide hydrolase	64.3171	79.5174	74.8707
Medtr5g042400	acylamino-acid-releasing enzyme-like protein%2C putative	64.2859	66.4952	62.9696
Medtr1g062740	phosphatidylinositol-4-phosphate 5-kinase family protein	64.2757	54.7442	47.6533
Medtr4g103810	cyclin-dependent kinase	64.2508	61.7628	55.5917
Medtr2g056120	acyl-activating enzyme 17%2C peroxisomal protein%2C putative	64.2361	66.5543	54.8092
Medtr7g027235	ribosomal protein L7Ae/L30e/S12e/Gadd45 family protein	64.236	61.4972	94.7432
Medtr2g024420	UBA and UBX domain plant protein	64.2109	64.6112	64.6051
Medtr8g106120	26S proteasome regulatory complex component	64.2044	66.1128	64.1018
Medtr4g075730	late embryogenesis abundant protein	64.1756	62.8652	72.0716
Medtr2g088850	peroxisome biogenesis-like protein	64.154	68.9857	61.6623
Medtr4g094588	WRKY family transcription factor	64.123	54.9744	40.7177
Medtr4g005340	reticulon-like protein B2	64.093	63.6691	60.3492
Medtr8g466030	quinone oxidoreductase	64.089	41.5363	22.9614
Medtr4g010330	DUF4050 family protein	64.0745	79.5426	64.9204
Medtr6g007763	pathogen-inducible alpha-dioxygenase	64.0648	62.139	59.9787
Medtr2g083300	hypothetical protein	64.0601	52.903	97.2993
Medtr1g097840	major intrinsic protein (MIP) family transporter	64.0541	85.8773	72.1929
Medtr1g031780	receptor-like kinase	63.9483	62.5282	50.3251
Medtr1g096200	alpha/beta fold hydrolase	63.9468	51.7324	45.1722
Medtr8g009520	UMP-CMP kinase family protein	63.9037	85.4	70.6177
Medtr2g035930	60S ribosomal protein L27-1	63.8845	57.1705	81.9511
Medtr3g112160	wound-responsive family protein	63.8747	58.3111	77.2248
Medtr7g076940	60S ribosomal L8-like protein	63.8344	52.4783	78.6342
Medtr2g009810	cinnamyl alcohol dehydrogenase-like protein	63.8319	69.1629	64.112
Medtr6g087070	casein kinase I-like protein	63.7341	66.2505	59.4779
Medtr1g072650	BTB/POZ/MATH-domain protein	63.696	65.7541	57.7063
Medtr1g068730	RAB GTPase-like protein A5B	63.6917	78.2983	72.3602
Medtr5g023260	transmembrane amino acid transporter family protein	63.6722	42.8262	17.9722
Medtr7g096640	HR-like lesion-inducing protein	63.6319	86.9549	83.7785
Medtr4g094010	white-brown-complex ABC transporter family protein%2C putative	63.6209	52.3853	34.7383
Medtr2g011600	equilibrative nucleoside transporter 6	63.5588	51.0215	78.289
Medtr7g061660	kinase 1B	63.5587	64.2815	56.9728
Medtr4g049540	B-cell receptor-associated-like protein	63.558	66.0158	60.0451
Medtr3g116840	phenylcoumaran benzylic ether reductase-like protein Fi1	63.4754	64.7516	55.2645
Medtr3g027090	thioredoxin-like protein	63.4584	68.9588	76.6345
Medtr0090s0020	S-locus lectin kinase family protein	63.4285	60.8769	45.5173
Medtr1g109200	fructose-bisphosphate aldolase	63.3654	69.784	67.0532
Medtr8g085630	neutral amino acid transporter	63.3441	54.9179	71.2228
Medtr1g041380	aluminum induced protein with YGL and LRDR motif protein	63.3389	75.6878	73.6247
Medtr4g063490	ubiquitin-conjugating enzyme	63.337	66.9751	63.1649
Medtr3g031220	WRKY transcription factor	63.2831	53.835	37.0162
Medtr1g015810	DUF3511 domain protein	63.2721	62.2361	66.8941
Medtr5g092140	plant/F10M23-360 protein	63.1873	52.1614	49.6835
Medtr3g104560	cytochrome P450 family protein	63.1489	93.0962	130.973
Medtr5g059100	K-like selenoprotein	63.1175	77.171	70.2017
Medtr4g107490	calmodulin-domain kinase CDPK protein	63.0845	64.4005	54.4518
Medtr5g089300	Pre-mRNA branch site p14-like protein	63.043	65.7592	70.8512
Medtr6g083020	wall-associated kinase-like protein	62.959	73.324	73.2077
Medtr3g100630	divalent cation tolerance protein%2C CutA1 family protein	62.942	68.5684	85.6671
Medtr7g065640	glutathione S-transferase%2C amine-terminal domain protein	62.9284	55.0421	65.6444
Medtr4g108760	NAC transcription factor-like protein	62.8524	52.0021	69.1643
Medtr1g095660	26S proteasome regulatory complex protein	62.8111	61.7105	56.2785
Medtr3g092510	CTC-interacting domain protein	62.7838	69.1776	64.405
Medtr1g100090	plant/F6N7-3 protein%2C putative	62.7467	70.9477	66.9298
Medtr3g096860	DUF3727 family protein	62.742	46.9316	33.2532
Medtr1g019940	patatin-like phospholipase	62.6741	52.7295	22.2892
Medtr3g069670	hypothetical protein	62.6509	88.9211	114.232
Medtr0428s0030	disease resistance protein (TIR-NBS-LRR class)	62.6188	48.302	33.4441
Medtr3g088565	1-aminocyclopropane-1-carboxylate oxidase	62.5892	118.89	105.316
Medtr2g095510	4-coumarate:CoA ligase-like protein	62.5856	60.3111	53.6156
Medtr3g082660	bacterial long-chain fatty acid CoA synthetase	62.5512	61.2577	56.2632
Medtr2g044020	SAUR-like auxin-responsive family protein	62.4989	91.103	102.71
Medtr3g448370	RNA recognition motif 2 in plant MEI2-like protein	62.4754	57.0562	45.9787
Medtr1g019930	26S proteasome non-ATPase regulatory subunit-like protein	62.4689	61.5303	58.7458
Medtr2g086920	F-box plant-like protein	62.4488	52.8256	35.3063
Medtr1g086350	protein phosphatase 2C-like protein	62.4327	59.0759	50.6545
Medtr4g104140	BTB/POZ and TAZ domain protein	62.4288	73.6045	60.8464
Medtr5g024740	tonoplast monosaccharide transporter 2	62.41	61.186	60.5447
Medtr2g090520	proton pump interactor%2C putative	62.4071	66.8325	49.5969
Medtr5g026960	cyclin-dependent kinase	62.3716	70.3021	67.9266
Medtr2g101040	NADP-dependent malic enzyme-like protein	62.3473	62.9292	49.6769
Medtr2g013000	hydroxyproline-rich glycoprotein family protein%2C putative	62.3118	80.012	93.4911
Medtr2g437600	hypothetical protein	62.2911	77.5635	124.424
Medtr4g071180	core histone H2A/H2B/H3/H4	62.2596	64.0948	68.6886
Medtr2g060820	amine-terminal asparagine amidohydrolase	62.2567	61.2065	56.7798
Medtr5g022940	cytoplasmic-like aconitate hydratase	62.2519	56.7784	53.0916
Medtr5g023150	ACT-like tyrosine kinase family protein	62.2357	74.3982	62.5281
Medtr1g079810	AT hook motif DNA-binding family protein	62.2099	59.9033	68.6065
Medtr5g018570	wall associated kinase-like protein	62.1802	54.9984	36.7494
Medtr5g022990	methionine-S-oxide reductase	62.1569	80.4329	60.2959
Medtr4g105740	inactive poly [ADP-ribose] polymerase SRO4	62.1563	72.0225	62.2083
Medtr3g117100	Sec14p-like phosphatidylinositol transfer family protein	62.1549	67.7013	68.6812
Medtr4g068040	60S ribosomal protein L38A	62.1546	67.4963	91.0077
Medtr7g110660	prolyl-tRNA synthetase family protein	62.1225	67.7432	69.9403
Medtr7g108580	cytoplasmic C-1-tetrahydrofolate synthase	62.0865	65.4708	65.0483
Medtr2g025640	fumarylacetoacetase	62.082	73.5405	75.9576
Medtr2g082430	dual-specificity kinase domain protein	62.0403	62.2952	52.5119
Medtr2g436300	glyoxysomal fatty acid beta-oxidation MFP-A protein	62.0357	66.2983	58.5455
Medtr5g012290	peptide/nitrate transporter	62.0308	64.8522	74.7386
Medtr4g011180	3-isopropylmalate dehydratase%2C small subunit	61.9228	50.5785	47.2685
Medtr5g008240	plant cadmium resistance protein	61.7935	83.0927	73.5915
Medtr7g114970	aldo/keto reductase family oxidoreductase	61.7788	79.5596	89.5529
Medtr1g057400	harpin-induced-like protein	61.7224	67.4418	58.8741
Medtr3g096680	vacuolar sorting-associated-like protein	61.7217	64.1007	63.5797
Medtr7g097170	charged multivesicular body protein	61.7132	68.9317	62.8279
Medtr7g106660	Mal D 1-associated protein	61.6514	61.8615	59.5909
Medtr6g090130	6-phosphofructokinase	61.6379	44.8943	39.7734
Medtr4g083570	ZIP zinc/iron transport family protein	61.5818	43.1971	42.0313
Medtr4g046713	peroxidase family protein	61.5723	55.0813	93.0539
Medtr2g090045	TIC protein 20-IV%2C related protein	61.5704	60.2649	51.6302
Medtr1g111540	MFS transporter	61.5644	58.382	57.0225
Medtr1g073950	CASP-like protein	61.5538	62.2578	59.347
Medtr2g078760	protein phosphatase 2C-like protein	61.5364	58.6363	66.2509
Medtr6g077820	succinyl-CoA ligase [ADP-forming] subunit alpha-2	61.5109	60.2946	57.0567
Medtr7g098760	drug resistance transporter-like ABC domain protein	61.4895	50.5179	48.6743
Medtr0003s0470	equilibrative nucleoside transporter 6	61.3862	56.6342	54.0665
Medtr8g028565	WRKY family transcription factor	61.3804	54.3442	37.3311
Medtr4g011340	cytochrome C oxidase subunit 5b	61.3485	61.2067	72.179
Medtr1g088660	E3 ubiquitin-protein ligase BAH1-like protein%2C putative	61.3318	72.076	56.2677
Medtr1g082300	breast carcinoma amplified sequence 3 protein	61.3211	60.8026	60.0633
Medtr7g005440	LITAF-like zinc ribbon domain protein	61.3129	61.6313	58.0269
Medtr3g463770	Smr (small MutS-related) domain protein	61.3071	61.5053	57.8278
Medtr2g100510	IAA-amino acid hydrolase ILR1-like protein	61.3064	71.1781	65.7883
Medtr7g085850	hypothetical protein	61.2889	73.1946	58.3437
Medtr4g064350	ATP-dependent zinc metalloprotease FTSH protein	61.2801	57.7648	51.4407
Medtr3g111610	GNS1/SUR4 membrane family protein	61.2677	47.3725	29.6717
Medtr2g062920	ATP-citrate synthase alpha chain protein	61.2468	52.4408	58.3029
Medtr3g104120	vacuolar processing enzyme	61.241	56.8883	58.7971
Medtr3g005170	cinnamyl-alcohol dehydrogenase-like protein	61.24	58.9295	64.5918
Medtr2g005570	translation elongation factor EF1B%2C gamma chain	61.2364	60.0327	71.7411
Medtr7g077210	Bowman birk trypsin inhibitor	61.1905	54.5695	95.9071
Medtr6g091630	60S ribosomal protein L31B	61.1688	58.7943	80.4725
Medtr4g068130	F-box protein SKIP16	61.1404	64.5986	63.1093
Medtr3g080040	P-loop nucleoside triphosphate hydrolase superfamily protein	61.1058	60.0824	57.121
Medtr2g089350	universal stress family protein	61.0987	73.9718	68.5642
Medtr2g023070	senescence regulator	61.0967	87.7057	65.0246
Medtr4g079290	peroxisomal acyl-CoA oxidase	61.0634	55.7184	50.1236
Medtr7g078700	plant/F1M20-13 protein	61.0211	57.0582	55.312
Medtr2g019670	ribosomal protein S11	60.9951	55.0726	83.7133
Medtr2g098010	proteasome subunit beta protein	60.9892	63.6109	63.2395
Medtr6g081060	nucleotide-diphospho-sugar transferase family protein	60.9665	57.378	50.8133
Medtr6g053280	NADH-ubiquinone oxidoreductase%2C putative	60.9558	72.6551	83.5608
Medtr8g023720	LRR receptor-like kinase	60.9536	52.0261	40.8768
Medtr7g104725	hypothetical protein	60.9521	69.9637	55.9205
Medtr5g005170	LRR receptor-like kinase family protein	60.9499	61.6377	56.3629
Medtr7g090630	dehydration-induced protein ERD15	60.8373	80.3043	86.0475
Medtr7g079350	LysM type receptor kinase	60.8022	42.3451	45.2022
Medtr8g095440	calmodulin-domain kinase CDPK protein	60.7803	74.2088	68.9415
Medtr8g074530	DUF241 domain protein	60.7311	169.907	148.846
Medtr1g099550	membrane-associated kinase regulator%2C putative	60.6981	51.1236	81.6362
Medtr3g112260	26S proteasome regulatory particle triple-A ATPase protein	60.6963	60.4731	57.8056
Medtr4g119410	2OG-Fe(II) oxygenase family oxidoreductase	60.6827	73.1736	56.214
Medtr4g078170	PLATZ transcription factor family protein	60.5324	49.339	49.1698
Medtr4g028080	protein transporter Sec61 subunit beta-like protein	60.5313	68.9408	74.5276
Medtr3g112210	MAP kinase-like Ntf4 protein	60.5261	52.8987	55.3065
Medtr1g084160	transcription factor bHLH147	60.5198	76.0056	59.4851
Medtr4g048070	succinate dehydrogenase subunit 3	60.5156	66.9532	62.1153
Medtr7g112600	hypothetical protein	60.5109	70.1277	69.6865
Medtr1g090320	E3 ubiquitin-protein ligase LIN-like protein%2C putative	60.4528	70.3291	59.8172
Medtr2g085045	acytochrome-C oxidase/electron carrier protein	60.4268	72.5307	101.201
Medtr6g028130	hypothetical protein	60.3868	68.6484	78.2505
Medtr7g085680	DUF1639 family protein	60.3574	64.3308	72.2605
Medtr4g036265	autophagy 3 (APG3) protein	60.309	66.6474	67.036
Medtr1g006695	E3 ubiquitin-protein ligase HERC2-like protein	60.2909	57.4735	62.617
Medtr3g107420	DEAD-box ATP-dependent RNA helicase-like protein	60.2828	55.7177	51.583
Medtr4g071540	clathrin-binding protein%2C putative	60.2787	70.9471	69.7725
Medtr5g016510	myb transcription factor	60.2363	78.0746	57.6627
Medtr2g436030	acyl-CoA dehydrogenase	60.1171	53.7936	50.8988
Medtr4g113730	plant/MPE11-6 protein	60.0888	56.8116	51.3111
Medtr4g094908	WRKY family transcription factor	60.0789	70.5678	63.8367
Medtr5g013150	polycomb group protein embryonic flower	60.071	58.4788	56.2916
Medtr8g015450	transcription factor	59.9998	51.9208	38.0335
Medtr3g019310	splicing factor 3B subunit 5/RDS3 complex subunit 10	59.9978	76.9666	85.7439
Medtr7g085810	AP2 domain class transcription factor	59.9852	130.797	190.925
Medtr3g096920	NAC-like transcription factor	59.868	54.9033	33.1506
Medtr8g104140	hypothetical protein	59.8584	63.3379	50.1553
Medtr3g118100	hypothetical protein	59.8475	66.1496	70.1378
Medtr5g010750	cytochrome P450 family protein	59.8019	93.5203	84.8483
Medtr7g105080	ubiquitin-60S ribosomal L40 fusion protein	59.7972	65.5888	109.881
Medtr1g075250	P-loop nucleoside triphosphate hydrolase superfamily protein	59.7606	51.5188	46.5755
Medtr5g008810	cycloartenol synthase	59.754	67.1198	65.8192
Medtr8g076210	serine carboxypeptidase S28 family protein	59.7505	53.0682	54.66
Medtr6g082620	zinc finger%2C C3HC4 type (RING finger) protein	59.716	62.642	69.2996
Medtr8g464390	ARF GTPase activator	59.6659	68.4333	57.9842
Medtr7g101395	phenylalanine ammonia-lyase-like protein	59.6649	55.6824	46.187
Medtr3g092130	ubiquitin-60S ribosomal L40 fusion protein	59.6415	62.1614	88.2956
Medtr6g056080	DEAD-box ATP-dependent RNA helicase	59.6386	47.2744	53.2406
Medtr0020s0130	E3 ubiquitin-protein ligase XBOS32	59.6271	57.0795	62.0671
Medtr3g110320	glycoside hydrolase family 18 protein	59.5969	25.3784	15.1673
Medtr1g014710	RING-finger ubiquitin ligase	59.499	60.0983	60.9397
Medtr4g117380	endo-1%2C3%3B 1%2C4-beta-D-glucanase-like protein	59.4594	70.2524	95.9368
Medtr2g078240	calcium-binding EF-hand protein	59.4535	66.3435	71.0591
Medtr4g095280	hypothetical protein	59.4253	95.8988	65.9306
Medtr8g076770	protein transporter Sec61 subunit alpha-like protein	59.3855	60.3974	56.543
Medtr1g107350	limonoid UDP-glucosyltransferase-like protein	59.3661	63.0169	77.3996
Medtr0076s0010	S-adenosyl-L-methionine decarboxylase leader peptide protein	59.3453	41.0668	34.457
Medtr1g042300	NADH-ubiquinone oxidoreductase 51 kDa subunit	59.3293	59.4422	61.2248
Medtr4g100900	40S ribosomal S30-like protein	59.3249	63.1562	74.1263
Medtr8g046140	50S ribosomal protein L5P	59.3148	56.2485	83.5715
Medtr5g062310	Sec14p-like phosphatidylinositol transfer family protein	59.311	58.095	55.8603
Medtr4g046877	anaphase-promoting complex subunit 11 RING-H2 finger protein	59.2894	74.0756	74.2165
Medtr3g117890	heavy metal transport/detoxification superfamily protein	59.2812	54.7854	56.3286
Medtr7g069540	pyruvate decarboxylase	59.2497	38.8146	85.9433
Medtr3g070050	GATA type zinc finger transcription factor family protein	59.1555	73.6816	80.1164
Medtr4g007700	Snf1-related kinase interactor 1%2C putative	59.1125	63.5464	63.8749
Medtr5g014710	glyoxysomal malate dehydrogenase	59.0859	56.3921	55.2201
Medtr7g103620	phosphopyruvate hydratase	59.0767	49.3684	60.7992
Medtr1g103090	LRR/extensin 2	59.059	60.3986	28.4591
Medtr2g075140	receptor-like kinase	59.039	65.8288	57.9235
Medtr3g037570	peptidylprolyl cis/trans isomerase%2C NIMA-interacting protein	59.0379	58.2288	69.2918
Medtr3g030040	cellulose synthase-like protein	59.0283	62.3897	56.1271
Medtr4g094580	double-stranded DNA-binding-like protein	58.9986	65.4771	62.7327
Medtr1g031150	nudix hydrolase-like protein	58.9927	52.5661	49.978
Medtr4g073250	Rho-like GTP-binding protein	58.9911	59.74	61.2218
Medtr1g025430	heat shock protein 81-2	58.9447	50.9003	59.9261
Medtr3g115330	ribosomal protein S14p/S29e	58.8532	57.4615	93.8279
Medtr3g006350	transmembrane protein%2C putative	58.7842	62.4217	61.9262
Medtr4g111870	hypothetical protein	58.7815	64.627	56.623
Medtr7g010150	60S ribosomal L34-like protein	58.7782	54.6018	92.0251
Medtr3g104720	puromycin-sensitive aminopeptidase-like protein	58.7405	59.4156	53.4892
Medtr4g006570	SNAP receptor complex protein	58.7294	65.7077	65.7752
Medtr1g102420	embryo-specific protein	58.716	66.8392	66.2091
Medtr1g100335	NAD(P)-binding rossmann-fold protein	58.6547	42.7208	38.7725
Medtr2g436900	C2 domain protein	58.6162	64.0162	49.4251
Medtr3g093730	methylesterase	58.6156	76.9451	67.9778
Medtr4g099170	casein kinase II beta chain 2	58.6127	67.2172	68.356
Medtr7g112350	importin subunit alpha-1b	58.5232	54.9019	52.3361
Medtr3g113970	tubulin beta-1 chain	58.4293	77.3248	80.7614
Medtr5g030890	DNA-binding protein%2C putative	58.4075	49.868	44.2532
Medtr1g063900	cysteine proteinase superfamily protein	58.402	69.0897	60.378
Medtr3g099650	RING-H2 zinc finger protein%2C putative	58.367	79.3836	73.3848
Medtr4g013210	fatty acyl-CoA synthetase family protein	58.3596	59.5155	48.0204
Medtr4g116170	F-box/LRR-like protein	58.3576	64.7776	63.0232
Medtr5g038900	UDP-galactose transporter%2C putative	58.3559	53.6882	57.2527
Medtr3g117420	2OG-Fe(II) oxygenase family oxidoreductase	58.3108	49.5069	45.5063
Medtr7g083585	hypothetical protein	58.3046	47.4926	48.1725
Medtr8g012945	NADH-ubiquinone oxidoreductase 10.5 kDa subunit	58.2933	67.8992	68.6633
Medtr3g116500	guanine nucleotide-binding protein beta subunit-like protein	58.2844	58.73	55.1635
[truncated: 14,813 more rows]
