# Supplementary material for: Nod Factor Effects on Root Hair-Specific Transcriptome of Medicago truncatula: Focus on Plasma Membrane Transport Systems and Reactive Oxygen Species Networks
Source: Front Plant Sci. 2016 Jun 7;7:794. doi: 10.3389/fpls.2016.00794 (PMC4894911; doi:10.3389/fpls.2016.00794)
Supplement: Supplementary file 3 [file Table3.XLSX]

## Sheet: Feuil1
Table S3: M. truncatula genes showing differential expression in root hairs upon NF treatments for 4 h or 20 h. A statistical differential expression analysis was performed using EdgeR tool (Version 2.4.6) in the statistical software ‘R’ (Version 2.15.0). Fold changes (gene expression ratios; NF-4h and NF-20h treatments vs control treatment) were expressed on a log2 scale. To take into account th…
			NF-4h / Control			NF-20h / Control				Specific NF sensitivity
Gene (Mt4.0)	Annotation (JCVI)	Name	log2 FC	FDR	PValue	log2 FC	FDR	PValue
Medtr0001s0660	zinc-binding alcohol dehydrogenase family protein		-0.620158	0.0230755	0.000907122	-0.852736	0.00198385	0.000101102
Medtr0002s0110	LRR and NB-ARC domain disease resistance protein		1.2	7.79566e-05	1.60764e-06	1.0389	0.0108257	0.000701083
Medtr0007s0140	disease resistance protein (TIR-NBS-LRR class)%2C putative		0.638719	0.0160597	0.000601217	0.0629303	0.952322	0.690056		NF-4h
Medtr0009s0370	sugar porter (SP) family MFS transporter		1.05983	0.0665175	0.00337088	1.91118	4.33939e-06	1.11705e-07		NF-20h
Medtr0010s0050	zinc finger%2C C3HC4 type (RING finger) protein		-0.484236	0.923758	0.268044	-1.55017	0.0258058	0.00197493		NF-20h
Medtr0011s0280	NADP-dependent alkenal double bond reductase P1		5.24997	7.66172e-39	1.30172e-41	6.80929	4.49655e-91	3.6498e-94
Medtr0012s0290	disease resistance protein (TIR-NBS-LRR class)%2C putative		1.07125	9.47011e-07	1.49245e-08	0.845633	0.00133596	6.40563e-05
Medtr0015s0130	actin-97		0.805368	0.0460271	0.00208442	0.484879	0.304399	0.0519039		NF-4h
Medtr0024s0010	transmembrane protein%2C putative		-1.41509	0.0124132	0.000440704	-1.44406	0.0252579	0.00192421
Medtr0027s0090	hypothetical protein		0.0976821	1	0.82574	1.54191	0.00353057	0.000196302		NF-20h
Medtr0056s0160	flavonol synthase/flavanone 3-hydroxylase		-0.244967	1	0.499879	-1.50575	0.00537793	0.00031523		NF-20h
Medtr0077s0010	hypothetical protein		-0.173979	1	0.560829	-1.007	0.0396901	0.00334762		NF-20h
Medtr0118s0070	expansin-like protein B1		8.81315	1.39702e-80	8.18455e-84	10.9584	3.69712e-153	2.1435e-157
Medtr0133s0020	disease resistance protein		0.0435314	1	0.799947	-0.688263	0.0272146	0.00210326		NF-20h
Medtr0133s0030	disease resistance protein RGA1		-0.0935472	1	0.680746	-1.02956	0.000850111	3.83457e-05		NF-20h
Medtr0189s0010	MAP3K-like kinase		-0.592162	0.658448	0.105651	-2.67491	1.49505e-07	3.12912e-09		NF-20h
Medtr0256s0050	NBS-LRR type disease resistance protein		-0.367889	0.950861	0.313268	-1.37008	0.0161966	0.00113999		NF-20h
Medtr0280s0040	G-type lectin S-receptor-like Serine/Threonine-kinase plant		-0.208929	0.925472	0.27163	-0.724364	0.0379881	0.00316494		NF-20h
Medtr0391s0020	LRR and NB-ARC domain disease resistance protein		1.3307	0.00103046	2.68649e-05	2.4526	3.48101e-16	2.80531e-18
Medtr0428s0030	disease resistance protein (TIR-NBS-LRR class)		-0.423404	0.27968	0.0243157	-0.981017	0.00129676	6.19508e-05		NF-20h
Medtr0536s0020	UDP-glucosyltransferase family protein					1.8448	0.0122375	0.000807414
Medtr0900s0010	histidine phosphatase family (branch 1) protein		0.707996	0.472811	0.054652	1.0731	0.0496039	0.00442095		NF-20h
Medtr1918s0010	transmembrane protein%2C putative		-0.979571	1.53044e-05	2.90505e-07	-0.968971	0.1811	0.0242176		NF-4h
Medtr1g006490	major intrinsic protein (MIP) family transporter		0.578737	0.0398569	0.00174428	0.593401	0.0900689	0.00950403		NF-4h
Medtr1g007590	Rab GTPase activator		0.982744	7.86382e-06	1.41898e-07	0.810707	0.00206659	0.000106157
Medtr1g007905	hypothetical protein		2.73351	4.76873e-06	8.38139e-08	2.72513	1.20585e-05	3.39075e-07
Medtr1g008060	transcription factor jumonji (JmjC) domain protein%2C putative		-0.185958	1	0.75741	1.63138	0.0123725	0.000817758		NF-20h
Medtr1g009660	hypothetical protein		1.59117	1.09447e-10	1.15416e-12	1.54715	3.36996e-07	7.17054e-09
Medtr1g010210	sulfate transporter-like protein		-0.200026	0.990068	0.403829	-1.44085	3.27791e-06	8.19097e-08		NF-20h
Medtr1g011640	drug resistance transporter-like ABC domain protein		1.20636	2.27728e-06	3.76233e-08	1.01185	0.00209998	0.000108116
Medtr1g012600	hypothetical protein		0.2758	1	0.569629	1.69797	0.00183273	9.20189e-05		NF-20h
Medtr1g012610	tyrosine kinase family protein		0.397799	0.319187	0.0292278	0.811912	0.00188458	9.50593e-05		NF-20h
Medtr1g013130	zinc finger-like protein		1.34888	0.0435061	0.00193966	1.81025	0.000623561	2.71145e-05
Medtr1g014240	lectin receptor kinase		-0.207721	0.988997	0.397881	-0.96717	0.0152098	0.00104673		NF-20h
Medtr1g014320	NADP-dependent glyceraldehyde-3-phosphate dehydrogenase		1.27897	0.166407	0.011532	1.50818	0.0312864	0.00249776		NF-20h
Medtr1g014640	phytochrome-associated protein phosphatase type 2C		-1.27864	0.131074	0.00812448	-1.52989	0.0321394	0.00257518		NF-20h
Medtr1g015165	cytosolic class II small heat-shock protein		0.487308	0.925088	0.26991	-1.6892	0.0297253	0.0023559		NF-20h
Medtr1g015670	hypothetical protein		1.07175	9.62868e-07	1.52308e-08	1.0106	0.000445633	1.868e-05
Medtr1g016100	plant/MHM17-10 protein%2C putative		0.066931	1	0.861301	1.62231	0.00145114	7.07563e-05		NF-20h
Medtr1g016120	ZIP zinc/iron transport family protein		-0.682109	0.0435061	0.00193877	-0.569998	0.178739	0.0237725		NF-4h
Medtr1g016480	abscisic acid receptor		-0.137323	1	0.61942	-1.35305	0.00149821	7.33867e-05		NF-20h
Medtr1g016620	protein phosphatase 2C-like protein		1.77607	4.73546e-14	3.55111e-16	1.01202	4.47676e-05	1.42494e-06
Medtr1g017350	transcription factor		0.439203	0.404366	0.0422633	1.24838	7.73004e-06	2.09295e-07		NF-20h
Medtr1g017500	hypothetical protein		0.901285	7.48984e-05	1.5314e-06	0.857037	0.000993417	4.58465e-05
Medtr1g018940	chromosome-associated kinesin KIF4A-like protein		-0.570585	0.140709	0.00904318	-0.744643	0.0330453	0.00266884		NF-20h
Medtr1g019940	patatin-like phospholipase		-0.229893	0.939075	0.289551	-1.48907	9.96596e-10	1.60629e-11		NF-20h
Medtr1g019990	P-loop nucleoside triphosphate hydrolase superfamily protein					2.88879	3.57625e-06	8.99869e-08
Medtr1g021100	disease resistance protein (CC-NBS-LRR class) family protein		-0.360061	0.477408	0.0562462	-0.635157	0.0465943	0.00410129		NF-20h
Medtr1g021110	disease resistance protein (CC-NBS-LRR class) family protein		-0.397154	0.35627	0.0346272	-0.674478	0.0290575	0.00228956		NF-20h
Medtr1g021230	myb transcription factor		0.955394	0.290978	0.0255537	1.42048	0.0116771	0.000764349		NF-20h
Medtr1g021630	cysteine-rich receptor-kinase-like protein	MtCRK29	2.84365	1.0587e-05	1.96618e-07	2.96624	6.23685e-06	1.64166e-07
Medtr1g021632	cysteine-rich receptor-kinase-like protein	MtCRK29	3.31413	1.32592e-07	1.91869e-09	3.55075	1.42776e-08	2.63235e-10
Medtr1g021635	cysteine-rich receptor-kinase-like protein		1.73772	1.94026e-17	1.20492e-19	1.30348	6.17731e-08	1.21412e-09
Medtr1g021638	salt stress response/antifungal domain protein		2.93815	6.25187e-26	2.19762e-28	2.45589	6.92008e-14	7.10142e-16
Medtr1g021845	LysM-domain receptor-like kinase	MtLYR2	-0.852276	0.0696346	0.00354981	-1.30168	0.00232516	0.000121057		NF-20h
Medtr1g021855	CAZy family GT8 glycosyltransferase		0.603826	0.0261005	0.00104842	0.434211	0.219234	0.0318783		NF-4h
Medtr1g022265	LRR receptor-like kinase family protein		-0.424865	0.298262	0.026541	-0.994383	0.000204843	7.71961e-06		NF-20h
Medtr1g022330	hypothetical protein		2.10528	0.000509413	1.21765e-05	1.53877	0.0299857	0.00238001
Medtr1g025250	GASA/GAST/Snakin		1.06719	0.183442	0.0132189	1.71511	0.00219073	0.000113423		NF-20h
Medtr1g025340	DUF668 family protein		-0.51387	0.238145	0.0190885	-1.34922	2.74397e-06	6.7772e-08		NF-20h
Medtr1g027030	stress-induced receptor-like kinase		-0.296811	0.715741	0.124967	-0.872	0.00200355	0.000102338		NF-20h
Medtr1g027040	receptor-like kinase		-0.47273	0.175875	0.0124161	-0.988506	0.000203849	7.67034e-06		NF-20h
Medtr1g027050	stress-induced receptor-like kinase		-0.420598	0.304062	0.0273975	-1.10468	0.000221427	8.48579e-06		NF-20h
Medtr1g027060	receptor-like kinase		-0.445262	0.243121	0.0196987	-0.815621	0.0151067	0.00103613		NF-20h
Medtr1g027070	stress-induced receptor-like kinase		-0.563332	0.0567804	0.00274438	-1.03301	8.14443e-05	2.78595e-06		NF-20h
Medtr1g027140	stress-induced receptor-like kinase		-0.862362	0.015003	0.000551108	-1.66063	1.65451e-07	3.49165e-09
Medtr1g027370	receptor-like kinase		-0.451527	0.949593	0.307693	-1.52375	0.0328891	0.00264669		NF-20h
Medtr1g027570	wall-associated receptor kinase-like protein		4.05511	3.87769e-10	4.2255e-12	4.67861	4.89155e-14	4.93466e-16
Medtr1g027660	wall-associated receptor kinase-like protein		-0.316036	0.785232	0.159172	-1.26668	0.000129648	4.69043e-06		NF-20h
Medtr1g027680	stress-induced receptor-like kinase		-0.273545	0.774089	0.152695	-0.805255	0.00507765	0.000294979		NF-20h
Medtr1g027690	receptor-like kinase		-1.06544	0.00377321	0.000114507	-1.6613	1.12519e-05	3.13134e-07
Medtr1g028100	stress-induced receptor-like kinase		0.885736	0.00155218	4.24865e-05	0.647813	0.0586807	0.00549533		NF-4h
Medtr1g028220	receptor-like kinase		1.12244	0.119341	0.00722319	1.26819	0.0357236	0.00294314		NF-20h
Medtr1g028280	stress-induced receptor-like kinase%2C putative		-0.857702	0.000284655	6.50391e-06	-0.588324	0.0834683	0.00860912		NF-4h
Medtr1g028290	receptor-like kinase		-0.7551	0.00207476	5.87094e-05	-0.884909	0.00121016	5.75331e-05
Medtr1g028610	arabinogalactan peptide-like protein		1.24694	0.00168198	4.67079e-05	1.01041	0.044826	0.00391656
Medtr1g029470	DnaJ heat shock amine-terminal domain protein					2.98432	3.69689e-06	9.32368e-08
Medtr1g029550	hypothetical protein		0.791698	0.00766562	0.000252841	0.680261	0.0432033	0.00371216
Medtr1g029610	receptor-like kinase plant-like protein%2C putative		-0.0150004	1	0.960147	-1.03887	9.2296e-05	3.22672e-06		NF-20h
Medtr1g030275	GDSL-like lipase/acylhydrolase	MtENOD8.1	3.99764	8.48106e-13	6.95617e-15
Medtr1g030810	pathogenesis-related protein bet V I family protein		-0.304457	0.6595	0.106059	0.613126	0.0343501	0.00279711		NF-20h
Medtr1g031510	stress-induced receptor-like kinase		-0.650208	0.0187463	0.000717167	-0.60857	0.126896	0.0148835		NF-4h
Medtr1g031620	hypothetical protein		0.279854	0.736047	0.13336	0.633103	0.0309497	0.00246729		NF-20h
Medtr1g032930	receptor-like kinase		-0.250617	0.835518	0.184001	-0.719002	0.0158724	0.00111152		NF-20h
Medtr1g033090	neurofilament heavy protein%2C putative		-0.501084	0.129257	0.00797394	-1.26111	0.00243631	0.000127974		NF-20h
Medtr1g033130	pollen protein Ole E I-like protein		-0.746586	0.00231547	6.66057e-05	-0.823672	0.0115778	0.000755832
Medtr1g034360	long-chain fatty acyl CoA ligase		3.89792	1.11271e-12	9.32201e-15	4.50744	1.35937e-20	7.96011e-23
Medtr1g034480	UPF0496 plant-like protein		0.73969	0.202395	0.0151894	1.0319	0.00921066	0.000579404		NF-20h
Medtr1g035190	cytochrome P450 family 71 protein		0.401335	0.315507	0.0287799	0.597312	0.0440867	0.00381846		NF-20h
Medtr1g035690	dishevelled/Egl-10/leckstrin domain protein		1.2251	4.83352e-09	6.08827e-11	1.28652	7.14243e-08	1.40795e-09
Medtr1g036490	caffeic acid O-methyltransferase		-0.876819	0.000135337	2.8861e-06	-0.945606	0.000391981	1.62492e-05
Medtr1g037580	cytochrome P450 family ABA 8'-hydroxylase		1.67621	2.21699e-06	3.64974e-08	1.54844	0.00011579	4.13535e-06
Medtr1g038680	cationic peroxidase		-0.353249	0.874735	0.215007	-1.01592	0.0168303	0.0011924		NF-20h
Medtr1g043200	high affinity inorganic phosphate transporter		-1.62708	0.034006	0.00144041	-2.06529	0.00366501	0.000204414
Medtr1g043220	high affinity inorganic phosphate transporter		-1.2578	0.0599192	0.00294874	-3.00095	2.00566e-09	3.37222e-11		NF-20h
Medtr1g044105	1-aminocyclopropane-1-carboxylate oxidase-like protein		2.39324	0.00024389	5.50107e-06	3.37349	1.02032e-09	1.65884e-11
Medtr1g044120	DNA repair helicase rad5%2C16%2C putative		1.17091	0.270727	0.0229981	2.40379	2.38016e-05	7.1896e-07		NF-20h
Medtr1g044125	hypothetical protein		-0.264826	0.896833	0.237366	-0.732213	0.0437814	0.0037796		NF-20h
Medtr1g044155	AT hook motif DNA-binding family protein		0.656323	0.0462888	0.00210441	-0.182623	0.890692	0.499702		NF-4h
Medtr1g045120	plant acid phosphatase		0.697476	0.119471	0.00724427	0.807853	0.0383574	0.00320015		NF-20h
Medtr1g045550	ammonium transporter 1 protein		-0.64273	0.0563852	0.00271836	-1.3879	6.67345e-07	1.49569e-08		NF-20h
Medtr1g048710	transcription factor ORG2-like protein		-1.25413	0.00101464	2.63929e-05	-0.837518	0.0856293	0.00894619		NF-4h
Medtr1g048720	transcription factor ORG2-like protein		-1.13174	0.00027603	6.27451e-06	-0.83823	0.0304702	0.002422
Medtr1g051120	auxin-induced 5NG4-like protein		1.02633	0.0517019	0.00241219	1.48856	0.000230715	8.90864e-06		NF-20h
Medtr1g051125	armadillo/beta-catenin-like repeat protein		-0.444049	0.25634	0.0212386	-0.755014	0.0305077	0.00242852		NF-20h
Medtr1g051895	calcium-binding EF-hand protein		0.755889	0.00150423	4.06263e-05	0.567914	0.0580317	0.00540497		NF-4h
Medtr1g054055	VQ motif protein		0.762528	0.0122683	0.000433592	0.543552	0.215664	0.0311068		NF-4h
Medtr1g054175	WRC protein		0.653388	0.0136749	0.000495114	0.390825	0.321099	0.0560125		NF-4h
Medtr1g054205	peroxidase family protein		1.09256	0.0745535	0.00387858	3.41188	4.95453e-28	2.03949e-30		NF-20h
Medtr1g054710	pre-rRNA processing protein Rrp5		-0.682692	0.0115308	0.000402623	-0.164245	0.909471	0.553812		NF-4h
Medtr1g054965	carotenoid isomerase		0.287155	0.678525	0.112856	0.927303	0.000246803	9.64431e-06		NF-20h
Medtr1g055085	TPX2 (targeting protein for Xklp2) family protein		0.864178	0.00186074	5.19992e-05	0.9069	0.00204536	0.000104711
Medtr1g055255	calcium-dependent kinase		0.929722	0.000531415	1.28892e-05	1.18377	1.73056e-05	5.06686e-07
Medtr1g055325	cytochrome P450 family protein		-0.397087	0.827619	0.180377	-1.29335	0.00303955	0.000164948		NF-20h
Medtr1g056520	RNA recognition motif%2C a.k.a. RRM%2C RBD protein		0.723378	0.00439924	0.000137102	1.05796	0.000218347	8.34245e-06
Medtr1g056530	CCAAT-binding transcription factor	MtNF-YA1 (HAP2.1)	9.26373	2.06625e-37	3.75263e-40	8.99725	6.81342e-43	1.69861e-45
Medtr1g056550	syntaxin of plants 122 protein		-0.118802	1	0.588874	-0.701823	0.0482757	0.00429074		NF-20h
Medtr1g056640	O-glycosyl hydrolase family 17 protein		0.243778	1	0.442667	-1.7932	1.5587e-05	4.50944e-07		NF-20h
Medtr1g056840	E3 ubiquitin-protein ligase PUB23-like protein		-0.786934	0.0283683	0.00115674	-1.44517	4.02633e-06	1.02946e-07
Medtr1g056870	E3 ubiquitin-protein ligase PUB23-like protein		-0.752339	0.0414243	0.00182986	-1.4084	7.36055e-06	1.98438e-07
Medtr1g056880	E3 ubiquitin-protein ligase PUB23-like protein		-0.715871	0.0577871	0.00280658	-1.36444	1.34606e-05	3.81624e-07		NF-20h
Medtr1g056910	E3 ubiquitin-protein ligase PUB23-like protein		-0.816155	0.000898023	2.3149e-05	-1.1982	4.89651e-05	1.5699e-06
Medtr1g057130	hypothetical protein		0.640432	0.476897	0.0558477	1.04371	0.0335516	0.00271751		NF-20h
Medtr1g057290	transmembrane protein%2C putative		-0.501358	0.246501	0.0200736	-0.80162	0.00491155	0.000284476		NF-20h
Medtr1g057460	peptide/nitrate transporter plant		0.479957	0.298647	0.0266471	0.903503	0.00268229	0.000142917		NF-20h
Medtr1g057940	TB2/DP1%2C HVA22 family protein		0.653164	0.0523582	0.00245177	1.10526	9.05679e-05	3.1558e-06		NF-20h
Medtr1g059770	SAUR-like auxin-responsive family protein		0.889601	0.113775	0.00681891	1.35003	0.003192	0.000174331		NF-20h
Medtr1g059930	ankyrin repeat protein					4.80967	3.12803e-11	4.26187e-13
Medtr1g060500	GDSL-like lipase/acylhydrolase		0.152145	1	0.525181	-1.68284	6.38402e-06	1.6915e-07		NF-20h
Medtr1g060590	calmodulin-binding family protein		0.875748	0.000156707	3.38771e-06	0.649983	0.0249039	0.00189147
Medtr1g061050	fructose-bisphosphate aldolase		-1.28353	1.2211e-09	1.40216e-11	-1.67063	8.95111e-10	1.43753e-11
Medtr1g062110	leucoanthocyanidin dioxygenase-like protein		1.50192	1.44592e-09	1.68574e-11	0.991177	0.000852615	3.85249e-05
Medtr1g062470	glutamate-ammonia ligase-like protein		-0.672641	0.0460036	0.00208066	0.055461	0.974277	0.797729		NF-4h
Medtr1g062660	allergen Pru protein%2C putative		-0.390582	0.705155	0.121086	-1.65071	2.55755e-06	6.28711e-08		NF-20h
Medtr1g062860	eukaryotic-type carbonic anhydrase		5.77431	9.59602e-19	5.39702e-21
Medtr1g063210	heavy metal-associated domain protein		-0.305558	0.655832	0.104624	-0.822945	0.00328927	0.000181169		NF-20h
Medtr1g064230	RNA-binding (RRM/RBD/RNP motif) family protein		-0.96212	0.0133862	0.00048308	-0.454838	0.57517	0.160039		NF-4h
Medtr1g064630	Serine/Threonine kinase stpk-V protein		-0.269689	0.783008	0.1564	-0.731767	0.0147789	0.00101023		NF-20h
Medtr1g066380	cationic peroxidase		1.10895	1.18755e-05	2.22635e-07	0.211416	0.732932	0.271802		NF-4h
Medtr1g066710	cationic peroxidase		-1.0356	0.0342268	0.00145377	-1.69548	5.11013e-05	1.65025e-06
Medtr1g066800	IQ calmodulin-binding motif protein		0.605817	0.0261005	0.00104898	0.572174	0.0571392	0.00530048		NF-4h
Medtr1g067480	exocyst subunit exo70 family protein		-0.321595	0.624081	0.0923968	-1.37052	1.43337e-06	3.38231e-08		NF-20h
Medtr1g069070	hypothetical protein		5.60708	2.90811e-23	1.20965e-25	6.79506	2.69799e-48	5.63124e-51
Medtr1g069110	ankyrin repeat protein		-0.592127	0.702221	0.119568	-2.00422	0.000252116	9.88118e-06		NF-20h
Medtr1g069320	pfkB family carbohydrate kinase		0.884369	0.00207476	5.86618e-05	0.9342	0.00185314	9.32587e-05
Medtr1g069725	GRAS family transcription factor	SCR,SGR1; GRAS family transcription factor	2.62129	3.55181e-27	1.14447e-29	1.95841	4.45008e-11	6.16633e-13
Medtr1g069930	high affinity inorganic phosphate transporter		-0.593079	0.862091	0.206811	-1.61851	0.0231441	0.00173769		NF-20h
Medtr1g069940	ethylene-responsive transcription factor 1B		-0.661148	0.126796	0.00778499	-1.47229	3.06765e-05	9.4619e-07		NF-20h
Medtr1g069945	AP2 domain class transcription factor		-0.441128	0.938168	0.283323	-1.57544	0.00387872	0.000219707		NF-20h
Medtr1g069960	ethylene response factor		-0.820965	0.0242645	0.000962393	-1.51839	2.24921e-06	5.50305e-08
Medtr1g070100	hyoscyamine 6-dioxygenase		0.0956409	1	0.637966	0.82512	0.00192249	9.71948e-05		NF-20h
Medtr1g070135	hyoscyamine 6-dioxygenase-like protein		1.58054	7.96801e-15	5.41501e-17	0.947204	0.000161576	5.98604e-06
Medtr1g070170	DNA replication factor CDT1-like protein					2.26167	0.000300266	1.19424e-05
Medtr1g070250	transcriptional regulator superman protein		2.12121	0.00013885	2.96913e-06	1.94382	0.000601365	2.60447e-05
Medtr1g070470	transmembrane amino acid transporter family protein					3.99988	2.67133e-11	3.59316e-13
Medtr1g070830	auxin-responsive AUX/IAA family protein		-0.656852	0.199964	0.0149718	-1.13147	0.000956675	4.39844e-05		NF-20h
Medtr1g071150	EF hand calcium-binding family protein		0.787601	0.549246	0.0720952	1.27849	0.0440867	0.00382295		NF-20h
Medtr1g072380	xyloglucanase-specific endoglucanase inhibitor protein		-0.636976	0.230551	0.0182615	-2.22195	4.89139e-11	6.86291e-13		NF-20h
Medtr1g072420	xyloglucanase-specific endoglucanase inhibitor protein		-0.408411	0.48192	0.0569473	-1.04188	0.000473065	1.99945e-05		NF-20h
Medtr1g072450	xyloglucanase-specific endoglucanase inhibitor protein		-1.01542	0.000885955	2.2786e-05	-1.91384	9.21043e-13	1.07868e-14
Medtr1g072500	phenazine biosynthesis PhzC/PhzF family protein		-0.779552	0.00127347	3.35733e-05	-1.0579	4.86214e-05	1.55607e-06
Medtr1g073610	plant acid phosphatase		0.404629	0.468331	0.0536952	0.702884	0.0283015	0.0022168		NF-20h
Medtr1g073670	hypothetical protein		-0.282299	0.984161	0.384232	-1.11366	0.0409401	0.00348447		NF-20h
Medtr1g073740	cellulose synthase-like protein D3		-0.661251	0.125502	0.00769087	-1.10464	0.00138996	6.72092e-05		NF-20h
Medtr1g074070	auxin-induced 5NG4-like protein		-0.126131	1	0.576012	0.985065	0.000554406	2.38824e-05		NF-20h
Medtr1g074120	auxin-induced 5NG4-like protein					7.3609	6.32764e-30	2.34792e-32
Medtr1g074410	transmembrane protein%2C putative	MtN8	-0.75089	0.0152681	0.000561741	-1.12126	1.53337e-05	4.41839e-07
Medtr1g074940	high affinity inorganic phosphate transporter		-1.75802	0.0108971	0.000375903	-2.48751	0.000142767	5.19814e-06
Medtr1g075340	inhibitor of trypsin and hageman factor-like protein		-0.197082	0.992137	0.410877	-1.92767	4.25529e-08	8.19084e-10		NF-20h
Medtr1g075410	inhibitor of trypsin and hageman factor-like protein		-0.0915336	1	0.759878	-1.14501	0.0229521	0.00171795		NF-20h
Medtr1g075520	cytoplasmic-like aconitate hydratase		-0.594079	0.130809	0.0080927	-0.99255	0.0122287	0.000806123		NF-20h
Medtr1g075660	plastid fibrillin		0.948704	0.301849	0.0271097	2.18164	6.90609e-07	1.55755e-08		NF-20h
Medtr1g075710	glycolipid transfer protein (GLTP) family protein		0.616627	0.0206002	0.000794127	0.682208	0.035734	0.00294606
Medtr1g075720	60S ribosomal L14-like protein		0.111836	1	0.524228	1.03126	3.19307e-05	9.88577e-07		NF-20h
Medtr1g075730	phosphatase 2C family protein		2.56951	1.1141e-35	2.34974e-38	2.26147	7.33378e-22	4.03936e-24
Medtr1g076150	myb-related transcription factor LBM1		-0.686199	0.578333	0.0791374	-1.1775	0.0393832	0.00330858		NF-20h
Medtr1g076500	DUF506 family protein		0.0684418	1	0.686299	0.659662	0.0205294	0.00150566		NF-20h
Medtr1g077300	MADS-box transcription factor family protein		-0.466418	0.801143	0.165595	-2.86151	7.11443e-09	1.24569e-10		NF-20h
Medtr1g078470	phloem protein		0.98437	0.102172	0.00581222	1.28251	0.00790281	0.000488428		NF-20h
Medtr1g079460	phloem protein 2-B11		0.590671	0.49696	0.0599473	0.934725	0.0474239	0.00420125		NF-20h
Medtr1g079490	germin family protein		1.91016	0.093836	0.00523357	1.83827	0.00925408	0.000584282		NF-20h
Medtr1g079760	ammonium transporter 1 protein		2.80994	2.8901e-19	1.52387e-21	2.72472	4.31661e-16	3.60385e-18
Medtr1g080800	Chitinase / Hevein / PR-4 / Wheatwin2		-0.253836	0.9047	0.249695	-1.77009	6.03772e-09	1.05366e-10		NF-20h
Medtr1g080990	MtN26		-0.635876	0.212524	0.0162608	-1.4737	1.49443e-05	4.28885e-07		NF-20h
Medtr1g081290	zeta-carotene desaturase		0.945966	0.000413032	9.72752e-06	1.69986	3.52386e-13	3.98396e-15
Medtr1g081330	WNK kinase		0.976206	0.000375171	8.70395e-06	0.851576	0.0150251	0.00102966
Medtr1g081660	benzyl alcohol O-benzoyltransferase		-0.187655	0.992193	0.411025	0.687935	0.0151292	0.00103872		NF-20h
Medtr1g082360	phosphoglycerate/bisphosphoglycerate mutase family protein		-0.596523	0.0373184	0.00160695	-1.03824	8.01477e-05	2.73231e-06
Medtr1g082550	zinc finger%2C C3HC4 type (RING finger) protein%2C putative		-0.469591	0.174302	0.0122641	-1.00119	0.000140117	5.08543e-06		NF-20h
Medtr1g083460	60S ribosomal protein L18-3		-0.489153	0.633834	0.0969008	0.954815	0.00984676	0.000625128		NF-20h
Medtr1g083750	protein phosphatase 2C family protein		0.687593	0.00598821	0.000192251	0.645645	0.0228717	0.00171061
Medtr1g083770	P-loop nucleoside triphosphate hydrolase superfamily protein		1.47341	0.00420799	0.00012992	0.914359	0.271255	0.0437519		NF-4h
Medtr1g084140	solute carrier family 40 protein		-0.054203	1	0.796451	-0.687381	0.0280062	0.0021823		NF-20h
Medtr1g084670	galactinol synthase		-0.082357	1	0.763932	-1.16799	0.00177211	8.85329e-05		NF-20h
Medtr1g085070	pectinacetylesterase family protein		2.35879	0.000795984	2.02196e-05	0.865918	0.544372	0.143478		NF-4h
Medtr1g085680	cytochrome P450 family 709 protein		0.0465651	1	0.884919	1.10736	0.0265876	0.00204247		NF-20h
Medtr1g085750	auxin-responsive AUX/IAA family protein	IAA30	-0.537829	0.752556	0.140423	-1.60704	0.00309561	0.000168529		NF-20h
Medtr1g086080	ABC transporter B family protein		-0.54112	0.0741202	0.0038517	-1.03807	0.000507137	2.16403e-05		NF-20h
Medtr1g086490	cationic peroxidase					4.03489	1.37595e-07	2.85592e-09
Medtr1g086550	plant gibberellin 2-oxidase		3.47614	2.04245e-36	4.06839e-39	2.86671	5.6192e-19	3.68141e-21
Medtr1g087230	multidrug resistance protein ABC transporter family protein		2.04401	8.82678e-05	1.83579e-06	1.32334	0.0401786	0.00340335
Medtr1g087935	pollen Ole e I family allergens		0.380021	0.913887	0.256567	1.29537	0.00984676	0.000625072		NF-20h
Medtr1g088230	late embryogenesis abundant protein		1.51212	0.000162533	3.53271e-06	0.199684	0.895547	0.512613		NF-4h
Medtr1g088930	LRR receptor-like kinase		5.81765	4.52667e-18	2.65198e-20	7.29469	1.7321e-44	3.81609e-47
Medtr1g089865	2OG-Fe(II) oxygenase family oxidoreductase		-1.32425	4.23719e-10	4.69171e-12	-1.09475	2.52702e-05	7.64786e-07
Medtr1g090060	glutathione S-transferase%2C amine-terminal domain protein		-0.404977	0.336725	0.0316396	-0.75241	0.0100999	0.000644128		NF-20h
Medtr1g090130	TCP-1/cpn60 chaperonin family protein		-0.825709	0.00610068	0.000196934	-0.103026	0.957262	0.715311		NF-4h
Medtr1g090140	TCP-1/cpn60 chaperonin family protein		-0.88683	0.00235083	6.78984e-05	0.148429	0.881365	0.479058		NF-4h
Medtr1g090150	glutathione S-transferase%2C amine-terminal domain protein		-0.27317	1	0.449896	-1.20872	0.0215572	0.00159479		NF-20h
Medtr1g090520	LRR receptor-like kinase family protein		-0.3507	0.512619	0.0634179	-1.17365	4.22294e-06	1.08218e-07		NF-20h
Medtr1g090630	nuclear transport factor 2 (NTF2) family protein		-0.235736	0.878126	0.217462	-0.767918	0.0253886	0.00193712		NF-20h
Medtr1g090667	FAD/NAD(P)-binding oxidoreductase family protein		-0.662441	0.0133862	0.00048179	-1.93334	1.06222e-12	1.25633e-14
Medtr1g090807	myosin heavy chain-like protein%2C putative		7.89545	2.67462e-63	2.19372e-66	8.31474	2.62815e-122	6.09496e-126
Medtr1g093080	myb-like transcription factor family protein		1.02855	8.32537e-05	1.72175e-06	1.18773	0.000129782	4.7028e-06
Medtr1g093100	xyloglucanase-specific endoglucanase inhibitor protein		-0.495653	0.253632	0.0209218	-1.74808	1.05054e-10	1.55316e-12		NF-20h
Medtr1g093140	2OG-Fe(II) oxygenase family oxidoreductase		-0.644058	0.0160597	0.000600995	-1.38894	1.69426e-08	3.15317e-10
Medtr1g093630	carbohydrate-binding protein of the ER protein		0.721552	0.00423973	0.000131149	1.23757	3.52426e-07	7.53972e-09
Medtr1g094130	hypothetical protein		1.41491	3.59333e-09	4.42088e-11	1.96142	5.7202e-14	5.80377e-16
Medtr1g094250	hypothetical protein		1.30954	1.71123e-07	2.48629e-09	1.45794	1.06499e-05	2.95145e-07
Medtr1g094660	white-brown-complex ABC transporter family protein%2C putative		0.642732	0.0133708	0.000480185	0.768976	0.00372913	0.00020972
Medtr1g094780	phenylalanine ammonia-lyase-like protein		0.848633	0.00230742	6.6239e-05	1.43256	8.6194e-08	1.73408e-09
Medtr1g094830	zinc finger%2C C3HC4 type (RING finger) protein		-0.516587	0.211457	0.0161544	-1.35339	1.4465e-06	3.42168e-08		NF-20h
Medtr1g094930	GATA type zinc finger transcription factor family protein		0.690899	0.133032	0.00832377	0.815463	0.0376037	0.00312202		NF-20h
Medtr1g094960	auxin response factor%2C putative	ARF	0.793467	0.0276179	0.00112128	1.57223	7.44745e-09	1.31263e-10
Medtr1g095730	hypothetical protein		1.2751	0.0334596	0.0014153	1.32975	0.0234011	0.00175969
Medtr1g096050	alpha/beta fold hydrolase		1.00906	4.41635e-06	7.71031e-08	0.850804	0.00112729	5.31357e-05
Medtr1g096270	LRR receptor-like kinase family protein		0.254874	0.894853	0.235069	0.775119	0.0151863	0.00104423		NF-20h
Medtr1g096290	hypothetical protein		1.1574	0.224215	0.0174837	1.76011	0.00577901	0.000341755		NF-20h
Medtr1g096310	caffeic acid O-methyltransferase		2.98949	2.71595e-29	7.79668e-32	3.64482	6.85678e-52	1.35164e-54
Medtr1g096530	hypothetical protein		1.09148	0.0215308	0.00083757	0.85267	0.188712	0.0256		NF-4h
Medtr1g098000	histone-lysine N-methyltransferase ASHH1-like protein					1.54364	0.0435087	0.00374597
Medtr1g098300	cyclin-dependent kinase		1.60271	1.55716e-14	1.09473e-16	1.56138	5.79787e-11	8.16838e-13
Medtr1g098390	DHHC type zinc finger protein		-0.22817	0.896833	0.23832	-0.644174	0.0469233	0.00415149		NF-20h
Medtr1g098980	receptor-like protein					1.88261	0.0117931	0.000773992
Medtr1g099150	hypothetical protein		1.87411	1.33988e-20	6.75079e-23	2.58105	1.46228e-28	5.765e-31
Medtr1g099310	chitinase		-0.719919	0.00407701	0.000125056	-2.19345	2.07955e-20	1.25391e-22
Medtr1g099370	timeless protein carboxy-terminal region protein					2.30783	0.000326939	1.31928e-05
Medtr1g100070	beta-carotene hydroxylase		0.400784	0.631977	0.0957155	1.04078	0.000333338	1.34897e-05		NF-20h
Medtr1g100150	oxidoreductase/ferric-chelate reductase		-0.73127	0.0616242	0.0030507	-1.23471	0.000723068	3.17768e-05		NF-20h
Medtr1g100667	myb transcription factor		2.19866	6.81709e-21	3.35483e-23	2.29256	6.45669e-23	3.2568e-25
Medtr1g100733	Clavata3/ESR (CLE) gene family member MtCLE05		0.569426	0.0445149	0.00199768	0.361663	0.366885	0.0702316		NF-4h
Medtr1g101500	MATE efflux family protein		1.19528	0.000521653	1.26219e-05	1.0716	0.00371012	0.000207791
Medtr1g101550	ethylene-responsive transcription factor ERF026		1.76083	0.014161	0.00051686	1.23409	0.14824	0.0183409		NF-4h
Medtr1g101950	pfkB family carbohydrate kinase		0.314414	0.62093	0.0915861	0.667196	0.0200749	0.00146651		NF-20h
Medtr1g102190	Pti1-like kinase		2.22946	6.81444e-28	2.15584e-30	1.90833	3.64818e-16	2.96119e-18
Medtr1g102370	transcription factor		0.420188	0.258589	0.0215124	0.885595	0.000510308	2.18053e-05		NF-20h
Medtr1g102380	transcription factor bHLH120-like protein%2C putative		0.399701	0.497979	0.0602745	0.857118	0.00453093	0.000259803		NF-20h
Medtr1g102430	xyloglucan galactosyltransferase KATAMARI-like protein		-0.517866	0.254748	0.0210288	-0.862631	0.0104569	0.0006713		NF-20h
Medtr1g103080	LRR amine-terminal domain protein		0.102977	1	0.566992	-0.861518	0.00192888	9.76293e-05		NF-20h
Medtr1g103090	LRR/extensin 2		0.0223693	1	0.884845	-1.04342	6.66286e-05	2.24053e-06		NF-20h
Medtr1g103100	40S ribosomal protein S3a-1		-1.13211	0.0306619	0.00127182	1.02114	0.0179103	0.0012845
Medtr1g103150	acetyltransferase (GNAT) domain protein		0.843313	0.00269912	7.95394e-05	0.355857	0.388687	0.0784713		NF-4h
Medtr1g103200	transmembrane protein%2C putative		0.27597	0.736047	0.133319	0.747682	0.0179103	0.00128435		NF-20h
Medtr1g103680	cytochrome P450 family protein		-0.0494282	1	0.891425	-1.70579	0.000994386	4.59488e-05		NF-20h
Medtr1g104750	sugar porter (SP) family MFS transporter		-1.02423	0.270259	0.0229266	-1.45863	0.0341361	0.00277475		NF-20h
Medtr1g105640	cysteine-rich receptor-kinase-like protein		0.865101	0.00263526	7.71945e-05	0.45747	0.366661	0.0701516		NF-4h
Medtr1g105930	inositol 1%2C3%2C4-trisphosphate 5/6-kinase		2.95738	2.0089e-35	4.47233e-38	3.56487	1.39625e-49	2.83329e-52
Medtr1g106005	tubulin beta-1 chain		0.66948	0.00779023	0.000257408	0.506473	0.111826	0.0126038		NF-4h
Medtr1g106060	hypothetical protein		1.18762	2.44808e-06	4.08755e-08	1.18389	1.26634e-06	2.97349e-08
Medtr1g106460	basic helix loop helix (BHLH) DNA-binding family protein		0.593007	0.0348303	0.00148553	0.579955	0.10471	0.0115379		NF-4h
Medtr1g106470	transcription factor		-0.0414691	1	0.85069	1.16123	1.70926e-06	4.09053e-08		NF-20h
Medtr1g106755	ribosomal protein S14p/S29e		0.168972	0.973631	0.352464	0.786536	0.00308553	0.000167801		NF-20h
Medtr1g107215	plant basic secretory protein (BSP) family protein		-0.262032	0.895646	0.235809	-1.10241	0.000215004	8.18981e-06		NF-20h
Medtr1g108770	F0F1-type ATP synthase%2C beta subunit		-0.706325	0.285168	0.0248764	-1.38585	0.00240385	0.000125851		NF-20h
Medtr1g109100	origin recognition complex subunit 4	ORC4	0.350609	0.983471	0.378739	1.13308	0.0427971	0.00367327		NF-20h
Medtr1g109380	amino-acid permease BAT1-like protein		-0.593829	0.0369382	0.00158192	-0.801971	0.00488451	0.000282626
Medtr1g110090	wall-associated receptor kinase galacturonan-binding protein		-0.609855	0.187292	0.013628	-1.19959	0.0105376	0.000679986		NF-20h
Medtr1g110110	wall associated kinase-like protein		-0.337814	0.560419	0.0746859	-0.799682	0.00526671	0.000308405		NF-20h
Medtr1g110180	wall associated kinase-like protein		-0.673516	0.108284	0.00628726	-1.57003	7.06478e-07	1.60154e-08		NF-20h
Medtr1g110290	core-2/I-branching enzyme		-0.0454791	1	0.898818	-1.15182	0.0211205	0.00155759		NF-20h
Medtr1g110570	VQ motif protein		-0.188346	0.984161	0.383349	-1.00049	0.00345645	0.00019158		NF-20h
Medtr1g110760	hypothetical protein		1.05693	1.13374e-06	1.80665e-08	0.903607	0.00041464	1.72606e-05
Medtr1g111510	MFS transporter		-0.610367	0.0296805	0.00122068	-0.95768	0.000339906	1.37949e-05
Medtr1g111530	MFS transporter		-0.555171	0.414617	0.0440875	-1.0575	0.0143397	0.000971053		NF-20h
Medtr1g111980	ribonuclease H2 subunit A-like protein		0.327582	0.959103	0.325806	0.955731	0.0396289	0.0033342		NF-20h
Medtr1g112040	nucleic acid-binding%2C OB-fold-like protein					2.60716	0.000450462	1.89305e-05
Medtr1g112200	germin family 1 protein		1.16617	0.0522547	0.00244298	1.42044	0.0081653	0.000506071		NF-20h
Medtr1g112520	annexin D8		0.81457	0.00062865	1.56159e-05	0.512676	0.117357	0.0133854		NF-4h
Medtr1g112600	hypothetical protein		2.29162	0.000706885	1.76835e-05	3.19855	3.3341e-07	7.0749e-09
Medtr1g112660	plant phospholipase-like protein		-0.251079	0.840073	0.186985	-0.677639	0.0283015	0.0022157		NF-20h
Medtr1g112940	protein phosphatase 2A regulatory B subunit family protein		0.861796	0.000251239	5.68154e-06	0.0370945	0.976819	0.80849		NF-4h
Medtr1g114640	GRAM domain protein/ABA-responsive-like protein		0.694916	0.00678614	0.00022105	0.416188	0.355578	0.0664367		NF-4h
Medtr1g115165	hypothetical protein		1.02908	4.38523e-06	7.63028e-08	1.02554	5.40058e-05	1.76065e-06
Medtr1g115190	aluminum activated malate transporter family protein		0.590853	0.102843	0.00585644	1.17056	1.90795e-06	4.60173e-08		NF-20h
Medtr1g115270	anaphase-promoting complex subunit 11 RING-H2 finger protein		2.11149	1.35728e-11	1.28818e-13	2.2805	5.46707e-12	6.71973e-14
Medtr1g115345	C2H2-type zinc finger protein		-0.049455	1	0.810197	-0.661004	0.0348158	0.00285624		NF-20h
Medtr1g115370	DUF966 domain protein		1.71288	0.000166384	3.62616e-06	0.704966	0.462759	0.10559		NF-4h
Medtr1g115900	cationic peroxidase		2.0034	2.59212e-17	1.62491e-19	1.16598	2.20549e-06	5.38329e-08
Medtr1g116890	cytochrome P450 family protein					2.33075	3.47197e-05	1.08902e-06
Medtr1g116947	pollen protein Ole E I-like protein		-0.675949	0.00890211	0.000299883	-0.607309	0.0625787	0.00593932		NF-4h
Medtr1g471050	beta-carotene isomerase D27		2.65894	4.25495e-19	2.29337e-21	3.57329	1.37707e-32	4.71053e-35
Medtr1g492640	transmembrane amino acid transporter family protein		-0.333163	0.586015	0.0816146	-1.11337	2.06015e-05	6.12741e-07		NF-20h
Medtr2g006850	hypothetical protein		0.0512624	1	0.936572	1.95867	3.69399e-05	1.16294e-06		NF-20h
Medtr2g007130	hypothetical protein					5.19108	3.10289e-10	4.76731e-12
Medtr2g008010	hypothetical protein		0.90617	0.0326073	0.00137161	1.2332	0.000852615	3.85846e-05
Medtr2g008470	high affinity sulfate transporter type 1	ST2	-0.680987	0.0399925	0.00175256	0.0410463	0.986707	0.871028		NF-4h
Medtr2g008960	transmembrane protein%2C putative		-0.0598083	1	0.769762	-0.657592	0.0379237	0.00315298		NF-20h
Medtr2g009670	wall associated kinase-like protein		-0.753522	0.299295	0.0268527	-1.99181	1.42363e-05	4.0609e-07		NF-20h
Medtr2g009733	hypothetical protein		-0.629613	0.076804	0.00403166	-0.811009	0.0155816	0.00108497		NF-20h
Medtr2g009980	oligopeptide transporter OPT family protein		1.28831	1.33875e-09	1.55295e-11	0.686026	0.0160886	0.0011296
Medtr2g010710	salt stress response/antifungal domain protein		-0.399617	0.509311	0.0626894	-0.899015	0.00419675	0.000239425		NF-20h
Medtr2g010720	salt stress response/antifungal domain protein		-0.212411	0.959103	0.325495	-0.832641	0.0105258	0.000678553		NF-20h
Medtr2g010880	plant/F20B17-9 protein		0.611246	0.026638	0.0010737	0.602919	0.0424743	0.00363474
Medtr2g010970	transmembrane protein%2C putative					3.39556	1.80318e-08	3.37678e-10
Medtr2g011160	G-type lectin S-receptor-like Serine/Threonine-kinase		-0.341916	0.543719	0.0702164	-0.787196	0.00595654	0.00035398		NF-20h
Medtr2g011580	equilibrative nucleoside transporter 6		1.3752	0.0407623	0.00179345	3.41438	2.02733e-20	1.21066e-22
Medtr2g012980	transmembrane protein%2C putative		-0.864278	0.578218	0.0790312	-2.69061	0.000175327	6.53612e-06		NF-20h
Medtr2g013000	hydroxyproline-rich glycoprotein family protein%2C putative		0.373695	0.558617	0.0743558	0.630001	0.027685	0.00215086		NF-20h
Medtr2g013655	hypothetical protein		-0.770572	0.0442276	0.00197702	-0.938806	0.211467	0.0302709		NF-4h
Medtr2g013720	lectin receptor kinase		-0.12683	1	0.511439	-0.684911	0.0264079	0.0020256		NF-20h
Medtr2g014220	60S ribosomal protein L15-1		-0.193771	0.988997	0.397832	0.720113	0.0275799	0.00213949		NF-20h
Medtr2g014300	ethylene response factor		1.11262	0.00149006	3.99818e-05	1.86529	4.4203e-10	6.84265e-12
Medtr2g014760	glutaredoxin-C1 protein		0.545322	0.0658226	0.00331639	0.80576	0.00232122	0.000120717		NF-20h
Medtr2g015040	ethylene response factor		-0.0716393	1	0.806996	-1.10746	0.00923596	0.000581532		NF-20h
Medtr2g015050	ethylene response factor		-0.293899	0.995565	0.420776	-1.48128	0.00864606	0.000539877		NF-20h
Medtr2g015510	GDSL esterase/lipase plant-like protein		1.6896	7.91853e-08	1.12731e-09	1.52907	3.31106e-05	1.03471e-06
Medtr2g015560	pyruvate decarboxylase		-0.60453	0.216187	0.0166183	-0.878216	0.0416928	0.0035582		NF-20h
Medtr2g015680	40S ribosomal protein S27-1		0.149857	0.99074	0.408113	0.612477	0.0370312	0.00306375		NF-20h
Medtr2g015720	trichome birefringence-like protein		-0.189499	0.992137	0.410906	-0.845468	0.0299641	0.00237656		NF-20h
Medtr2g016020	pollen Ole e I family allergens		0.718648	0.0230755	0.000904116	0.399698	0.528884	0.135459		NF-4h
Medtr2g016630	cellulose synthase-like protein		1.05032	0.000719573	1.80852e-05	0.015511	0.991648	0.895887		NF-4h
Medtr2g017660	major intrinsic protein (MIP) family transporter		-0.6372	0.0230755	0.000906815	-0.984654	0.00156813	7.75518e-05
Medtr2g017785	LRR receptor-like kinase		0.865076	0.012105	0.000426219	0.576676	0.192793	0.0264004		NF-4h
Medtr2g017795	leucine-rich receptor-like kinase family protein		1.31103	0.00875685	0.000293451	0.76593	0.321251	0.0562301		NF-4h
Medtr2g017805	LRR receptor-like kinase		1.63582	2.46971e-11	2.43078e-13	1.43243	1.86567e-05	5.48409e-07
Medtr2g017875	GDSL-like lipase/acylhydrolase		0.00454173	1	0.985276	1.80175	0.00150301	7.38085e-05		NF-20h
Medtr2g018680	60S ribosomal protein L38A		-0.212262	0.971494	0.345934	0.609382	0.0401769	0.00340087		NF-20h
Medtr2g019160	transmembrane protein%2C putative		-0.727619	0.0248981	0.000993344	0.186481	0.786422	0.333517		NF-4h
Medtr2g019250	germin family protein		1.0978	0.00218424	6.20632e-05	-0.341825	0.833082	0.395627		NF-4h
Medtr2g019640	cytochrome P450 family monooxygenase		-0.320412	0.61145	0.0889108	-0.736979	0.0124315	0.000822375		NF-20h
Medtr2g020710	sugar porter (SP) family MFS transporter		0.700971	0.0256756	0.00102739	-0.34129	0.536412	0.13959		NF-4h
Medtr2g020770	histidine phosphotransfer protein		1.09606	2.63073e-07	3.89932e-09	1.12771	3.40223e-06	8.54107e-08
Medtr2g021255	glutamine synthetase domain protein	MtGS2a	4.13218	1.43286e-46	1.59496e-49	3.44375	3.95466e-25	1.76547e-27
Medtr2g022140	adenylate isopentenyltransferase	IPT5	4.07967	6.26021e-18	3.70427e-20	4.28106	6.99604e-20	4.34007e-22
Medtr2g022490	extracellular dermal glycoprotein		-0.0886222	1	0.656443	-0.68061	0.0289811	0.00228179		NF-20h
Medtr2g023150	receptor-like kinase		1.51956	2.25261e-13	1.76841e-15	1.64842	2.52907e-12	3.02057e-14
Medtr2g023310	hypothetical protein		1.58367	0.0136076	0.000491878	1.46297	0.0322663	0.00258722
Medtr2g023680	cytochrome P450 family monooxygenase		-0.707779	0.0296412	0.00121732	-0.583733	0.221968	0.0324176		NF-4h
Medtr2g023890	MAP kinase kinase kinase	MtMAPKKK15	2.26483	2.80698e-11	2.77919e-13	2.43123	1.11833e-11	1.42645e-13
Medtr2g025710	MBOAT (membrane bound O-acyl transferase) family protein%2C putative		-0.646062	0.0157357	0.000583554	-0.810165	0.0141095	0.000953015
Medtr2g025780	hypothetical protein		-0.943574	0.675621	0.111739	-1.79133	0.0141938	0.000959531		NF-20h
Medtr2g026060	inositol monophosphatase family protein		0.168469	1	0.517542	0.850702	0.0167824	0.00118707		NF-20h
Medtr2g026130	armadillo/beta-catenin-like repeat protein		-0.420689	0.292813	0.0257663	-0.657011	0.0369083	0.00305144		NF-20h
Medtr2g026380	transcriptional adapter ADA2		-0.639628	0.715671	0.124538	-2.15328	0.000237254	9.24365e-06		NF-20h
Medtr2g026595	hypothetical protein		0.689561	0.314384	0.0285688	1.25982	0.00112729	5.30221e-05		NF-20h
Medtr2g027300	geranylgeranyl pyrophosphate synthase		0.429038	0.390203	0.0395944	0.787341	0.0105258	0.000678613		NF-20h
Medtr2g027870	alpha/beta superfamily hydrolase		0.641516	0.131442	0.00816901	1.21948	9.43428e-05	3.30922e-06		NF-20h
Medtr2g029270	40S ribosomal protein S27-1		0.165983	0.974785	0.356814	0.66835	0.0171621	0.00122024		NF-20h
Medtr2g029510	patatin-like phospholipase		0.680669	0.0410362	0.00181032	0.114287	0.927665	0.606469		NF-4h
Medtr2g029740	peroxidase family protein		0.757786	0.0101139	0.000346037	0.331874	0.527413	0.134605		NF-4h
Medtr2g029820	peroxidase family protein		-0.209209	0.962954	0.3346	-1.25677	1.09592e-05	3.04352e-07		NF-20h
Medtr2g029830	peroxidase family protein		0.539765	0.36554	0.0357852	0.744082	0.0395288	0.00332309		NF-20h
Medtr2g029910	peroxidase family protein		1.47672	1.18214e-06	1.8907e-08	1.36046	0.00015637	5.77504e-06
Medtr2g030480	stress up-regulated Nod 19 protein		1.68519	9.90458e-06	1.81624e-07	0.578976	0.506155	0.125013		NF-4h
Medtr2g030835	root cap/late embryogenesis related		-2.79305	1.55177e-10	1.66368e-12	-2.31788	0.00259599	0.000137716
Medtr2g031490	FAD-binding berberine family protein		-0.0890017	1	0.691111	-0.965406	0.00172622	8.58704e-05		NF-20h
Medtr2g031530	wall associated kinase-like protein		-0.868706	0.000198185	4.35405e-06	-1.76212	2.74826e-13	3.02742e-15
Medtr2g031590	FAD-binding berberine family protein		-0.284889	0.894506	0.234514	-0.893685	0.0125286	0.000831702		NF-20h
Medtr2g031610	Sec14p-like phosphatidylinositol transfer family protein		1.03778	7.38865e-05	1.50639e-06	2.22582	2.1665e-17	1.59523e-19
Medtr2g031930	cytochrome P450 family ent-kaurenoic acid oxidase		2.13378	0.00669476	0.000217288	4.63129	6.52286e-17	4.95417e-19
Medtr2g033650	transmembrane protein%2C putative		0.616788	0.0239829	0.000945727	1.03867	0.000258644	1.0167e-05
Medtr2g033820	WRKY family transcription factor		0.0920592	1	0.665544	-0.89771	0.017116	0.00121563		NF-20h
Medtr2g034250	GRAS family transcription factor		0.891366	0.007999	0.000264774	1.05531	0.000318311	1.27154e-05
Medtr2g034260	GRAS family transcription factor		0.998159	0.0389067	0.00168674	0.789803	0.167009	0.0216508		NF-4h
Medtr2g034470	glucan endo-1%2C3-beta-glucosidase		-0.341937	0.673622	0.110958	-1.38378	7.34942e-07	1.67458e-08		NF-20h
Medtr2g034480	glucan endo-1%2C3-beta-glucosidase		-0.349629	0.651412	0.103232	-2.03838	2.50454e-14	2.42497e-16		NF-20h
Medtr2g035105	disease-resistance response protein		-0.273455	0.760698	0.146784	-0.704602	0.0474239	0.00420128		NF-20h
Medtr2g035130	disease-resistance response protein		-0.246113	0.846402	0.193657	-0.790308	0.00551168	0.000324668		NF-20h
Medtr2g035150	disease-resistance response protein		-0.208816	0.930823	0.275313	-1.0897	0.00104617	4.86447e-05		NF-20h
Medtr2g035170	disease-resistance response protein		0.781729	0.000871313	2.23584e-05	0.975962	8.81911e-05	3.06787e-06
Medtr2g035190	ABA-responsive protein		-0.133773	1	0.552898	-1.37432	1.13434e-05	3.16995e-07		NF-20h
Medtr2g035210	ABA-responsive protein		0.0275554	1	0.860738	-0.976442	0.000218751	8.37056e-06		NF-20h
Medtr2g035220	ABA-responsive protein		0.103428	1	0.553456	-0.705857	0.0188853	0.00136866		NF-20h
Medtr2g035320	ABA-responsive protein		-0.435008	0.250122	0.0205771	-0.906783	0.00382221	0.000216285		NF-20h
Medtr2g035430	cationic amino acid transporter		1.34475	0.0735733	0.00381466	3.19169	2.64471e-18	1.77868e-20		NF-20h
Medtr2g035460	Mo-molybdopterin cofactor sulfurase		0.376248	0.414617	0.0440289	0.992515	8.63734e-05	2.99963e-06		NF-20h
Medtr2g036260	glycoside hydrolase family 18 protein		-0.196446	1	0.693224	-1.5204	0.0385185	0.00321583		NF-20h
Medtr2g036320	UPF0481 plant-like protein		1.49874	5.48732e-13	4.43641e-15	0.665746	0.0206511	0.00151699
Medtr2g036650	plasma membrane H+-ATPase		-1.61988	2.48062e-15	1.65675e-17	-1.5637	1.0899e-08	1.95256e-10
Medtr2g037790	OSBP(oxysterol-binding protein)-related protein 4C		2.51385	1.11666e-19	5.75698e-22	2.45311	3.43186e-16	2.7458e-18
Medtr2g039620	basic helix loop helix (BHLH) DNA-binding family protein		-0.543307	0.899333	0.243679	-1.47743	0.0228606	0.00170845		NF-20h
Medtr2g039910	calmodulin-binding family protein		-0.238153	0.986431	0.390134	-0.935759	0.0250575	0.00190604		NF-20h
Medtr2g041960	Serine/Threonine kinase family protein		-0.304532	0.65595	0.104835	-0.907631	0.00371012	0.000207584		NF-20h
Medtr2g044020	SAUR-like auxin-responsive family protein		0.510428	0.103018	0.0058845	0.695152	0.0324619	0.00260855		NF-20h
Medtr2g044830	disease resistance protein (TIR-NBS-LRR class)		-0.147076	1	0.680446	-1.31147	0.0209255	0.00154078		NF-20h
Medtr2g046130	receptor-like kinase plant		0.563567	0.0475498	0.00218402	0.408043	0.267437	0.0428999		NF-4h
Medtr2g048720	inositol transporter 4		-1.36359	0.000208726	4.62232e-06	-1.16936	0.00185314	9.32314e-05
Medtr2g049330	hypothetical protein		0.197928	0.934179	0.280362	0.619642	0.0363801	0.00300355		NF-20h
Medtr2g055430	cytochrome P450 family 72 protein		0.516835	0.321612	0.0295252	0.830259	0.00701766	0.000428839		NF-20h
Medtr2g055760	universal stress family protein		1.3228	2.74657e-07	4.08711e-09	1.26124	6.61048e-05	2.21141e-06
Medtr2g061720	VQ motif protein		1.02424	2.83777e-06	4.78809e-08	1.22652	3.83493e-07	8.31554e-09
Medtr2g062730	NAC transcription factor-like protein	SMB	-0.31611	0.866364	0.209472	-1.11519	0.00364599	0.000203142		NF-20h
Medtr2g062820	acid phosphatase/vanadium-dependent haloperoxidase		0.510824	0.655685	0.104514	1.28634	0.000820317	3.68444e-05		NF-20h
Medtr2g062850	AGC family Serine/Threonine kinase family protein		0.676009	0.0396138	0.001729	1.04145	0.000282654	1.11644e-05
Medtr2g064460	ribosomal protein L1p/L10e family protein		-1.05026	0.0129106	0.000461391	-0.0787934	0.984625	0.858236		NF-4h
Medtr2g064620	FAD/NAD(P)-binding oxidoreductase family protein		-0.633177	0.0836792	0.00450531	-1.16735	0.000536737	2.29968e-05		NF-20h
Medtr2g064930	receptor-like kinase		-0.198873	0.9771	0.367446	-1.05727	0.00199812	0.000101945		NF-20h
Medtr2g066830	SAUR-like auxin-responsive family protein		1.49939	0.00118736	3.12334e-05	0.527865	0.631093	0.194802		NF-4h
Medtr2g067990	lectin kinase family protein		2.37053	1.52322e-08	1.97219e-10	2.7737	5.87079e-13	6.77347e-15
Medtr2g068030	pathogenesis-related thaumatin family protein		1.84074	1.97993e-05	3.78185e-07	1.79304	0.00250919	0.000131953
Medtr2g068650	malectin/receptor-like kinase family protein		2.38559	5.02649e-23	2.12026e-25	2.68583	4.68061e-29	1.76391e-31
Medtr2g068880	transcription factor jungbrunnen-like protein		-0.481968	0.311821	0.0282427	-1.41583	7.15089e-07	1.6252e-08		NF-20h
Medtr2g068960	2OG-Fe(II) oxygenase family oxidoreductase					4.82067	6.33667e-11	9.07443e-13
Medtr2g069020	2OG-Fe(II) oxygenase family oxidoreductase					4.27477	7.36784e-10	1.1619e-11
Medtr2g069030	galactose oxidase/kelch repeat protein		-0.858442	0.00246607	7.18049e-05	-1.01658	0.00078207	3.48685e-05
Medtr2g069245	Nodule-specific Glycine Rich Peptide		7.16076	6.62155e-17	4.26721e-19	7.02076	5.26511e-16	4.45678e-18
Medtr2g069310	translation elongation factor EF-2 subunit		-0.240426	1	0.520962	0.922591	0.0494019	0.00439943		NF-20h
Medtr2g070310	nicotianamine synthase		-1.19583	4.42302e-05	8.78437e-07	-1.22445	2.25386e-05	6.74278e-07
Medtr2g072380	cytochrome P450 family 72 protein		0.0960299	1	0.598159	-0.81688	0.0152737	0.00105204		NF-20h
Medtr2g073440	cytochrome P450 family protein		-0.273807	1	0.450209	-1.28871	0.0259297	0.00198592		NF-20h
Medtr2g075590	transmembrane protein%2C putative		-0.547897	0.48435	0.057433	-1.3851	0.000350941	1.43445e-05		NF-20h
Medtr2g075780	gamma-glutamylhydrolase		-0.242209	0.860896	0.205282	-0.830725	0.00342256	0.000189106		NF-20h
Medtr2g076490	epidermis-specific secreted EP1-like glycoprotein		-0.10384	1	0.641424	-0.856801	0.00749591	0.000459802		NF-20h
Medtr2g076670	phosphoenolpyruvate carboxylase	PEPC	-1.27144	3.64209e-07	5.57161e-09	-0.521989	0.238402	0.0363104		NF-4h
Medtr2g078020	TPR repeat thioredoxin TTL1-like protein		0.760111	0.00155218	4.26487e-05	0.604814	0.0396901	0.00334816
Medtr2g078960	MATE efflux family protein		-0.580456	0.860665	0.205026	-1.67487	0.0230843	0.00173052		NF-20h
Medtr2g079300	DUF2921 family protein		-0.602399	0.114376	0.00686163	-1.96865	5.26673e-09	9.13005e-11		NF-20h
Medtr2g080210	elongation factor 1-alpha-like protein		0.731712	0.496314	0.0597997	1.49445	0.00103676	4.80272e-05		NF-20h
Medtr2g080260	root cap/late embryogenesis related		0.375827	0.387748	0.0392995	1.01715	0.00032456	1.30404e-05		NF-20h
Medtr2g081520	S-locus lectin kinase family protein		-0.0886544	1	0.713703	-0.883783	0.0193535	0.00140708		NF-20h
Medtr2g081810	quinone oxidoreductase		-0.236104	0.873257	0.213748	-0.654787	0.0375558	0.00311586		NF-20h
Medtr2g081930	organic cation/carnitine transporter		2.30057	7.58035e-06	1.35895e-07	1.29979	0.0765236	0.00763347		NF-4h
Medtr2g082090	GRAS family transcription factor	SCL5; scarecrow-like 5	-0.390213	0.412485	0.0436898	-1.16071	9.71197e-05	3.41788e-06		NF-20h
Medtr2g082570	kinesin motor domain protein		1.37226	0.00591539	0.000189567	1.04886	0.0765236	0.0076355		NF-4h
Medtr2g083300	hypothetical protein		-0.303494	0.684026	0.114973	0.619497	0.0337036	0.00273373		NF-20h
Medtr2g084020	lignin biosynthetic peroxidase		-0.891601	0.5443	0.070473	-2.58051	0.000235172	9.12162e-06		NF-20h
Medtr2g084230	myb-like DNA-binding domain%2C shaqkyf class protein					2.74629	0.000734983	3.24802e-05
Medtr2g084270	DUF1635 family protein		0.530045	0.196709	0.0145091	2.17527	1.88723e-20	1.11605e-22		NF-20h
Medtr2g084280	transcription factor		-1.49906	1.02081e-09	1.14825e-11	-0.641258	0.0467801	0.0041334
Medtr2g084550	eukaryotic aspartyl protease family protein		-0.465247	0.187221	0.0136119	-0.777987	0.00700261	0.000426295		NF-20h
Medtr2g084965	DUF868 family protein		0.847828	0.000278712	6.3518e-06	0.784362	0.00326615	0.000179706
Medtr2g085045	acytochrome-C oxidase/electron carrier protein		0.287368	0.716534	0.125516	0.771487	0.0146667	0.000996603		NF-20h
Medtr2g085360	STIG1		0.751546	0.725129	0.129293	1.77583	0.00237648	0.00012427		NF-20h
Medtr2g086390	ABA response element-binding factor		2.70506	1.45007e-15	9.59976e-18	2.88946	7.2677e-18	5.18279e-20
Medtr2g086500	ribosomal protein L1p/L10e family protein		-0.0828124	1	0.693146	0.637643	0.0276551	0.00214693		NF-20h
Medtr2g086530	glycoside hydrolase family 17 protein		-0.386471	0.394716	0.040422	-1.17978	3.25394e-06	8.11221e-08		NF-20h
Medtr2g086580	PAK-box/P21-Rho-binding domain Rho GTPase activating protein		0.507546	0.212132	0.0162184	0.789085	0.0102896	0.000658015		NF-20h
Medtr2g086610	ribosomal protein S25		0.203747	0.967108	0.340179	1.21593	7.06478e-07	1.59865e-08		NF-20h
Medtr2g086700	capsanthin/capsorubin synthase%2C chromoplast protein		1.28052	0.165303	0.0113903	3.01862	9.98864e-10	1.61574e-11		NF-20h
Medtr2g086920	F-box plant-like protein		-0.22446	0.89667	0.236499	-0.809754	0.00423128	0.000241886		NF-20h
Medtr2g087295	bHLH transcription factor-like protein		0.931391	0.0130684	0.000467794	1.71506	9.66079e-09	1.71954e-10
Medtr2g087900	cellulose synthase H1-like protein		1.07469	4.91228e-05	9.89995e-07	0.161725	0.886018	0.490372		NF-4h
Medtr2g088080	L-ascorbate oxidase-like protein		0.415932	0.665609	0.108636	1.0272	0.000341434	1.38767e-05		NF-20h
Medtr2g088360	cytoplasmic-like aconitate hydratase		-0.394378	0.365001	0.035711	-0.692995	0.0224347	0.00166752		NF-20h
Medtr2g088370	DUF4228 domain protein		3.09249	1.31722e-28	3.9357e-31	4.15255	1.29316e-59	1.87436e-62
Medtr2g088590	hypothetical protein		0.533426	0.0761551	0.00398522	0.713487	0.0265071	0.00203475		NF-20h
Medtr2g088770	peroxidase family protein		0.500136	0.880862	0.220251	1.45518	0.00514039	0.000299817		NF-20h
Medtr2g088930	cysteine-rich RLK (receptor-like kinase) protein		1.42463	0.00547774	0.000173937	2.19952	7.36449e-08	1.47307e-09
Medtr2g088980	cysteine-rich RLK (receptor-like kinase) protein		-0.861206	0.0285051	0.00116732	-1.78372	2.36143e-13	2.5876e-15
Medtr2g089120	sesquiterpene synthase		-0.502449	0.119341	0.00722943	-1.45924	1.98433e-09	3.32486e-11		NF-20h
Medtr2g090245	epoxide hydrolase-like protein		0.565847	0.15401	0.010286	1.45972	1.06956e-07	2.20138e-09		NF-20h
Medtr2g090385	hypothetical protein		-0.224819	1	0.640162	1.94696	1.05324e-05	2.91277e-07		NF-20h
Medtr2g090660	hypothetical protein		4.17408	3.26906e-10	3.54313e-12	7.41142	3.42103e-56	5.75196e-59
Medtr2g090695	transmembrane protein%2C putative		0.905431	0.0377803	0.00163127	1.12563	0.00145114	7.06157e-05
Medtr2g090950	anaphase-promoting complex subunit 11 RING-H2 finger protein		-0.405321	0.336817	0.0319816	-0.678143	0.0287977	0.00226401		NF-20h
Medtr2g093220	Dof domain zinc finger protein		-1.02109	0.256831	0.0213211	-2.38419	0.00117986	5.58871e-05		NF-20h
Medtr2g094860	cyclic nucleotide-gated ion channel-like protein		0.510923	0.336725	0.0317013	1.02598	0.000336643	1.36429e-05		NF-20h
Medtr2g095180	tyrosine kinase family protein		-0.611746	0.0292487	0.00119949	-1.04956	6.19159e-05	2.03539e-06
Medtr2g095750	serine carboxypeptidase-like protein		-1.09621	0.232037	0.0184064	-3.02352	7.15135e-08	1.418e-09		NF-20h
Medtr2g096230	exocyst subunit exo70 family protein		1.38206	0.000593148	1.46298e-05	1.24847	0.00607054	0.000361811
Medtr2g096720	transmembrane protein%2C putative		0.65901	0.0501393	0.00232646	0.76208	0.0356204	0.00293078		NF-20h
Medtr2g096870	GTP-binding protein Obg/CgtA protein		-0.428017	0.272088	0.0231775	-0.972323	0.000272221	1.07165e-05		NF-20h
Medtr2g097463	GRAS family transcription factor		-0.756258	0.0138804	0.000504995	-0.897205	0.00502703	0.000291748
Medtr2g097473	GRAS family transcription factor		-0.639129	0.463938	0.0528926	-0.998874	0.0391233	0.0032754		NF-20h
Medtr2g098070	ADP/ATP carrier protein		-0.408905	0.321547	0.0294848	-0.989183	0.00018486	6.92367e-06		NF-20h
Medtr2g098490	AMP-binding enzyme		6.31686	1.88241e-12	1.63218e-14
Medtr2g098890	EF hand calcium-binding family protein		0.820266	0.000388695	9.06326e-06	0.810612	0.00189084	9.54847e-05
Medtr2g099470	Chitinase (Class IV) / Hevein		-0.455693	0.368013	0.0361238	-2.38328	2.79976e-23	1.37975e-25		NF-20h
Medtr2g100290	adenine nucleotide alpha hydrolase-like domain kinase		2.16949	0.000795984	2.02389e-05	3.00443	2.42335e-09	4.08855e-11
Medtr2g100440	hypothetical protein		-0.0112656	1	0.973682	-0.870194	0.00159792	7.92102e-05		NF-20h
Medtr2g100470	LRR receptor-like kinase		-0.242493	0.996686	0.42829	-1.37918	0.00291564	0.000157547		NF-20h
Medtr2g100490	basic helix loop helix (BHLH) DNA-binding family protein		-0.890378	0.0860342	0.00470772	-1.61722	0.000222554	8.5419e-06		NF-20h
Medtr2g101090	drug resistance transporter-like ABC domain protein		0.71297	0.00358677	0.000108429	0.483853	0.143325	0.0174585		NF-4h
Medtr2g101590	nitrate transporter 1		-0.0373813	1	0.882559	-1.01467	0.00924836	0.000582848		NF-20h
Medtr2g101660	plant cadmium resistance protein		-0.696547	0.130809	0.00807757	-1.60026	1.17514e-05	3.29077e-07		NF-20h
Medtr2g101830	RHO guanyl-nucleotide exchange factor		0.421783	0.264921	0.0221324	0.896957	0.000434876	1.81787e-05		NF-20h
Medtr2g101880	protein disulfide isomerase-like protein		0.273218	0.753828	0.141093	0.640286	0.0286337	0.00224779		NF-20h
Medtr2g101900	60S ribosomal protein L37-1		0.0105726	1	0.933282	0.678389	0.0161703	0.00113721		NF-20h
Medtr2g101920	transmembrane amino acid transporter family protein		3.88848	1.33261e-11	1.24134e-13	4.08501	4.23443e-13	4.81185e-15
Medtr2g102010	carnitine/acylcarnitine carrier-like protein		6.96241	1.48218e-11	1.41541e-13
Medtr2g102030	regulator of Vps4 activity in the MVB pathway protein		1.41205	0.00033986	7.78519e-06	1.76517	4.29151e-06	1.10224e-07
Medtr2g102267	coatomer subunit beta-like protein		0.832616	0.493127	0.0592827	-2.09591	0.00436219	0.000249622		NF-20h
Medtr2g102370	galactose oxidase/kelch repeat protein		0.0284239	1	0.879539	-0.981911	0.00659825	0.000398236		NF-20h
Medtr2g102570	gibberellin 2-beta-dioxygenase		4.27336	7.6135e-13	6.19999e-15	4.05609	9.99121e-11	1.46555e-12
Medtr2g102640	drug resistance transporter-like ABC domain protein		-0.290114	0.902945	0.248211	-0.923345	0.0120358	0.000791313		NF-20h
Medtr2g102660	drug resistance transporter-like ABC domain protein		-0.687298	0.00766562	0.000252693	-1.53193	2.62862e-08	5.02924e-10
Medtr2g102670	drug resistance transporter-like ABC domain protein		-0.536257	0.0778097	0.00409357	-1.38354	1.5771e-08	2.92598e-10		NF-20h
Medtr2g103670	embryo-specific protein		-1.66468	0.0467544	0.00213653	-1.28124	0.159416	0.020306		NF-4h
Medtr2g103840	LURP-one-like protein		-0.873286	0.557271	0.0738501	-1.6076	0.0247683	0.00187694		NF-20h
Medtr2g105360	cytochrome P450 family Ent-kaurenoic acid oxidase	GA3	1.49847	6.76166e-08	9.50729e-10	2.85336	6.53164e-27	2.76443e-29
Medtr2g435310	pathogenesis-related protein bet V I family protein		-0.230178	0.88447	0.225716	-1.25082	6.55603e-07	1.4596e-08		NF-20h
Medtr2g435450	DnaJ heat shock amine-terminal domain protein		5.97562	5.96403e-11	6.11462e-13	6.49505	1.69705e-13	1.83007e-15
Medtr2g435490	CAP%2C cysteine-rich secretory protein%2C antigen 5		-0.453254	0.815742	0.173372	-2.05593	0.000155828	5.73694e-06		NF-20h
Medtr2g435800	acyl-CoA dehydrogenase family protein		-0.514305	0.108838	0.0063636	-0.900926	0.0117931	0.000773663		NF-20h
Medtr2g436710	multidrug resistance protein ABC transporter family protein		-0.564411	0.149639	0.00994147	-0.775484	0.0237525	0.0017875		NF-20h
Medtr2g436800	40S ribosomal S21-like protein		0.0691076	1	0.686842	0.703314	0.0106304	0.000687822		NF-20h
Medtr2g437600	hypothetical protein		0.321673	0.715741	0.124996	0.99958	0.000450462	1.89441e-05		NF-20h
Medtr2g437610	hypothetical protein		1.16217	5.99785e-08	8.39818e-10	1.97304	3.07566e-17	2.28249e-19
Medtr2g437620	hypothetical protein		3.48273	1.68884e-11	1.64244e-13	5.38168	3.65779e-44	8.27075e-47
Medtr2g437770	peroxidase family protein		0.491954	0.237943	0.0190282	0.66543	0.0424896	0.00363851		NF-20h
Medtr2g437880	cytochrome P450 family 81 protein		1.54336	0.00347831	0.000104539	3.89329	6.02127e-35	1.92005e-37
Medtr2g450040	cytochrome P450 family protein	CP450	-0.220156	0.91488	0.258186	-0.916683	0.000911232	4.1631e-05		NF-20h
Medtr2g450550	transmembrane protein%2C putative		0.696026	0.00568515	0.000181523	0.615559	0.0352554	0.00289638
Medtr2g450720	SAM domain (sterile alpha motif) protein%2C putative					2.93797	0.000214405	8.15453e-06
Medtr2g461190	stress induced protein		1.25558	4.50911e-09	5.62681e-11	1.16787	3.20801e-05	9.95063e-07
Medtr2g461270	hypothetical protein		1.1798	0.048376	0.00223614	1.11978	0.0480971	0.00427208
Medtr2g461970	alpha-1%2C4-glucan-protein synthase [UDP-forming]-like protein		1.15555	9.20715e-06	1.67756e-07	1.0402	0.000351829	1.44012e-05
Medtr3g007240	phospholipid-transporting ATPase-like protein		-0.485741	0.146689	0.00967672	-1.01718	0.000103035	3.64396e-06		NF-20h
Medtr3g007510	S-locus lectin kinase family protein		-0.32018	0.625481	0.0932397	-0.944868	0.000480936	2.0355e-05		NF-20h
Medtr3g007590	S-locus lectin kinase family protein%2C putative		-0.659807	0.277665	0.0240755	-1.2346	0.0083802	0.000520361		NF-20h
Medtr3g008580	monocopper oxidase SKS1-like protein		4.43519	1.49544e-16	9.81245e-19	6.15209	2.0814e-54	3.62024e-57
Medtr3g008760	plant invertase/pectin methylesterase inhibitor		1.29486	3.97178e-10	4.3513e-12	2.11455	6.83931e-20	4.2032e-22
Medtr3g008840	plant invertase/pectin methylesterase inhibitor		0.916754	0.000697578	1.74098e-05	1.68658	1.67248e-10	2.51144e-12
Medtr3g009030	glycoside hydrolase family 5 protein		-0.187674	1	0.45649	-0.994862	0.0138725	0.000935396		NF-20h
Medtr3g009050	LRR receptor-like kinase		-0.403082	0.346656	0.033307	-1.25002	7.81687e-07	1.79922e-08		NF-20h
Medtr3g010180	lorelei-like-GPI-anchored protein		0.526721	0.0785924	0.00415316	0.663845	0.0440867	0.00382382		NF-20h
Medtr3g010330	glycosyl hydrolase family 9 protein		1.3298	0.187986	0.0137116	4.17116	1.58332e-17	1.14746e-19		NF-20h
Medtr3g011355	hypothetical protein		-0.471128	0.505632	0.0617636	-0.876975	0.0404638	0.0034322		NF-20h
Medtr3g011910	cysteine-rich receptor-kinase-like protein		-0.415531	0.46619	0.0533405	-0.829388	0.0112196	0.00072953		NF-20h
Medtr3g012250	disease resistance protein (CC-NBS-LRR class) family protein		-0.504652	0.698854	0.118366	-1.46698	0.00270061	0.000144206		NF-20h
Medtr3g012310	NBS-LRR type disease resistance protein		2.48844	1.25452e-19	6.54124e-22	2.69567	3.93626e-23	1.96265e-25
Medtr3g012440	CXE carboxylesterase		1.55656	2.96145e-07	4.42421e-09	1.27251	0.000157406	5.82241e-06
Medtr3g014608	transmembrane protein%2C putative		-1.80842	0.265521	0.0222023	-2.59669	0.0438277	0.00378867		NF-20h
Medtr3g014880	cytochrome P450 family 82 protein		0.673667	0.00825397	0.000274037	0.212198	0.728705	0.268553		NF-4h
Medtr3g015490	two-component response regulator ARR3-like protein		0.882625	0.186692	0.0135406	1.17617	0.0195041	0.00142142		NF-20h
Medtr3g021440	caffeic acid O-methyltransferase		3.62359	2.70615e-12	2.39398e-14	4.86644	1.81705e-31	6.42624e-34
Medtr3g022230	NB-ARC domain disease resistance protein%2C putative		-0.168452	0.985506	0.386995	-1.08821	0.00345074	0.000190863		NF-20h
Medtr3g024520	flavonoid hydroxylase		-0.866923	0.011382	0.000396093	-1.82163	5.42347e-07	1.18858e-08
Medtr3g027420	NBS-LRR type disease resistance protein		1.07791	9.91157e-07	1.57363e-08	1.15028	3.36238e-06	8.42154e-08
Medtr3g028040	LRR and NB-ARC domain disease resistance protein		2.0972	0.00279439	8.28381e-05	2.32205	0.000493328	2.09939e-05
Medtr3g028270	transmembrane protein%2C putative		0.784676	0.0690805	0.00350886	0.928873	0.0266384	0.00204839		NF-20h
Medtr3g028465	transmembrane protein%2C putative		0.935172	0.00437232	0.000135762	0.711798	0.0969316	0.0104642		NF-4h
Medtr3g028480	transmembrane protein%2C putative		1.02232	0.012854	0.000458612	0.893654	0.0794861	0.00806686		NF-4h
Medtr3g028720	glycoside hydrolase family 1 protein		-0.908852	0.000965379	2.50359e-05	-1.80294	2.6915e-11	3.6359e-13
Medtr3g029620	F-box SKIP23-like protein		0.406517	0.790748	0.16117	0.936872	0.0155816	0.00108473		NF-20h
Medtr3g030850	photosystem II 5 kDa protein		1.23789	0.00618837	0.000200128	0.450508	0.642656	0.201926		NF-4h
Medtr3g031220	WRKY transcription factor		-0.233343	0.878334	0.217745	-0.745235	0.0114576	0.000745994		NF-20h
Medtr3g031270	wound-induced-like protein		6.2071	3.52634e-35	8.05714e-38	7.94889	1.01949e-96	5.31968e-100
Medtr3g031600	Serine/Threonine kinase domain protein		-0.542736	0.856389	0.202593	-1.39221	0.0370439	0.00306695		NF-20h
Medtr3g032370	LRR and NB-ARC domain disease resistance protein		0.750109	0.00230742	6.61884e-05	0.53016	0.0959253	0.0103166		NF-4h
Medtr3g032740	hypothetical protein		1.08302	3.03405e-05	5.86582e-07	0.881711	0.00320587	0.000175378
Medtr3g033860	LRR and NB-ARC domain disease resistance protein					1.64824	0.0274414	0.00212556
Medtr3g034380	LRR and NB-ARC domain disease resistance protein		1.37062	2.40383e-06	3.99958e-08	1.21545	0.000547178	2.35076e-05
Medtr3g034430	LRR and NB-ARC domain disease resistance protein		1.21402	0.00152498	4.14171e-05	1.245	0.00130722	6.25264e-05
Medtr3g035840	NB-ARC domain disease resistance protein		1.67259	3.11828e-09	3.76334e-11	1.75893	9.67612e-08	1.96911e-09
Medtr3g035940	LRR and NB-ARC domain disease resistance protein		1.82236	0.00439924	0.000137114	2.29118	0.000146819	5.3542e-06
Medtr3g040410	flavonol synthase/flavanone 3-hydroxylase		0.625385	0.0201723	0.000775265	0.801857	0.00237648	0.00012428
Medtr3g043900	2OG-Fe(II) oxygenase family oxidoreductase		-0.741125	0.0578168	0.00281141	-1.3282	0.00023258	8.99415e-06		NF-20h
Medtr3g048440	LRR receptor-like kinase		-0.643966	0.564802	0.0760483	-2.08633	5.32652e-05	1.72939e-06		NF-20h
Medtr3g052520	hypothetical protein		1.26422	0.000584067	1.43715e-05	1.44059	8.01477e-05	2.72954e-06
Medtr3g053980	eukaryotic aspartyl protease family protein		2.24389	0.0104795	0.000359775	5.09846	7.58126e-21	4.35149e-23
Medtr3g055120	pathogenesis-related protein bet V I family protein		0.749909	0.0112801	0.000391226	1.69204	1.19272e-10	1.77027e-12
Medtr3g055130	pathogenesis-related protein bet V I family protein		0.74977	0.0026513	7.79747e-05	1.3718	1.18753e-08	2.15502e-10
Medtr3g056320	LRR and NB-ARC domain disease resistance protein		0.763963	0.00152498	4.14904e-05	0.230269	0.692483	0.238272		NF-4h
Medtr3g058160	Ent-kaurene synthase		6.94016	1.15119e-11	1.06561e-13	7.70451	1.90906e-15	1.72665e-17
Medtr3g058220	cytochrome P450 family 71 protein		0.610542	0.791603	0.161481	1.45035	0.00742281	0.000454888		NF-20h
Medtr3g058710	disease resistance protein (TIR-NBS-LRR class)%2C putative		1.78817	0.000214387	4.76024e-06	0.931306	0.2328	0.0347689		NF-4h
Medtr3g058740	disease resistance protein (TIR-NBS-LRR class)%2C putative		1.33362	2.19521e-10	2.36639e-12	1.45869	8.70177e-10	1.38275e-11
Medtr3g058810	disease resistance protein%2C putative		1.51387	1.32029e-12	1.12158e-14	1.12738	0.00345645	0.000191455
Medtr3g058820	disease resistance protein (TIR-NBS-LRR class)		1.3204	7.80474e-06	1.40375e-07	1.1737	0.000996492	4.61039e-05
Medtr3g058880	disease resistance protein (TIR-NBS-LRR class)		0.569221	0.0466758	0.0021302	0.508912	0.116528	0.0132553		NF-4h
Medtr3g060900	kinesin heavy chain		1.53593	5.6365e-08	7.79316e-10	1.36609	6.58439e-05	2.19505e-06
Medtr3g062490	DNA primase small subunit		0.143062	1	0.754534	1.43629	0.0115414	0.000752117		NF-20h
Medtr3g062600	60S ribosomal protein L10-2		-0.494483	0.142661	0.0092522	-0.774089	0.007818	0.000482732		NF-20h
Medtr3g063110	deoxyuridine 5'-triphosphate nucleotidohydrolase					2.224	0.000778248	3.4653e-05
Medtr3g064090	cysteine-rich RLK (receptor-like kinase) protein		-0.414992	0.485409	0.0576155	-1.29347	5.35831e-05	1.74282e-06		NF-20h
Medtr3g064110	cysteine-rich RLK (receptor-like kinase) protein		1.09414	3.64209e-07	5.57944e-09	0.269979	0.598563	0.173135		NF-4h
Medtr3g064750	hypothetical protein		0.0244513	1	0.907036	0.859905	0.0155792	0.00108034		NF-20h
Medtr3g065080	Avr9/Cf-9 rapidly elicited protein		-0.127126	1	0.571365	-0.819566	0.0147789	0.00100864		NF-20h
Medtr3g065160	eukaryotic aspartyl protease family protein		0.907806	0.00135532	3.60486e-05	0.338091	0.601489	0.175919		NF-4h
Medtr3g065330	nudix hydrolase-like protein		-0.0183509	1	0.954002	-0.684118	0.0290575	0.00229118		NF-20h
Medtr3g065440	myb transcription factor		0.953423	0.00977979	0.000331169	1.09028	0.00210071	0.000108275
Medtr3g067770	kinase 1B		0.752121	0.0179608	0.000681383	-0.212715	0.898405	0.518803		NF-4h
Medtr3g068125	transferring glycosyl group transferase		2.48246	1.04371e-11	9.60002e-14	2.92863	2.99082e-16	2.35825e-18
Medtr3g069050	wall-associated receptor kinase-like protein		-0.439091	0.395515	0.0406376	-0.719803	0.0396289	0.00333841		NF-20h
Medtr3g069160	folylpolyglutamate synthase		1.01306	0.00573598	0.000183481	1.16924	0.00254799	0.000134431
Medtr3g069500	peptide/nitrate transporter plant		0.286288	1	0.605474	2.55589	0.000184949	6.93772e-06		NF-20h
Medtr3g069670	hypothetical protein		0.449147	0.193228	0.0142071	0.822608	0.0015799	7.82255e-05		NF-20h
Medtr3g069720	lipase		0.498203	0.126883	0.00779776	1.07945	1.35487e-05	3.85691e-07		NF-20h
Medtr3g070210	major intrinsic protein (MIP) family transporter		0.553068	0.0528513	0.00248539	0.639021	0.0244696	0.00185139		NF-20h
Medtr3g070560	phosphoinositide-specific phospholipase C family protein		0.771245	0.0822557	0.00441422	1.35276	1.63702e-05	4.75503e-07		NF-20h
Medtr3g070880	ARM repeat CCCH-type zinc finger protein		-0.141883	1	0.645279	-1.2976	0.0104569	0.000671742		NF-20h
Medtr3g071470	pollen Ole e I family allergens		0.540386	0.152368	0.0101317	0.883855	0.00259189	0.000137198		NF-20h
Medtr3g071530	methyltransferase PMT16%2C putative		0.588718	0.304199	0.0274454	0.843579	0.0329013	0.00265195		NF-20h
Medtr3g071740	polyketide cyclase/dehydrase and lipid transporter		0.0313658	1	0.874766	-1.18595	5.25727e-05	1.70386e-06		NF-20h
Medtr3g071980	prephenate dehydrogenase		0.245866	1	0.457342	-2.23957	0.000206677	7.80072e-06		NF-20h
Medtr3g072160	BTB/POZ domain protein		0.826961	0.000542888	1.31993e-05	0.575044	0.117408	0.0134235		NF-4h
Medtr3g072710	GRAS family transcription factor	MtNSP2	-0.0774029	1	0.704133	1.16587	1.69743e-06	4.03493e-08		NF-20h
Medtr3g072830	camphor resistance CrcB-like protein		-0.58231	0.1323	0.00825469	-0.842593	0.0116771	0.000764116		NF-20h
Medtr3g073100	phosphatidylinositol-4-phosphate 5-kinase family protein		0.726033	0.00381776	0.000116083	0.924602	0.000324424	1.30161e-05
Medtr3g073590	electron carrier/protein disulfide oxidoreductase		-0.30906	0.648579	0.102484	-0.720602	0.0158724	0.00111257		NF-20h
Medtr3g073780	high affinity sulfate transporter type 1		-0.877393	0.00319446	9.50327e-05	-1.11829	0.00305087	0.000165739
Medtr3g073990	pollen Ole e I family allergens		0.976299	0.00150423	4.05648e-05	1.00846	0.00461074	0.000265449
Medtr3g074070	transducin/WD40 repeat protein		-0.0207114	1	0.936788	-0.901043	0.00104617	4.86139e-05		NF-20h
Medtr3g074380	sugar porter (SP) family MFS transporter		-0.50224	0.119791	0.00727072	-1.40118	1.06421e-08	1.90038e-10		NF-20h
Medtr3g074890	phosphate-responsive 1 family protein		0.615889	0.763817	0.148298	1.1519	0.0334372	0.00270631		NF-20h
Medtr3g075120	adenine/guanine permease AZG2-like protein		2.14672	4.53197e-05	9.07036e-07	3.75192	1.45809e-24	6.84749e-27
Medtr3g075230	haloacid dehalogenase-like hydrolase		3.61225	4.61669e-10	5.13897e-12	3.32432	2.00689e-08	3.78153e-10
Medtr3g075390	KDEL-tailed cysteine endopeptidase CEP1		-1.22614	0.0841562	0.00454085	-2.45092	5.13662e-08	9.97662e-10		NF-20h
Medtr3g075510	raffinose synthase or seed inhibition protein		-0.137362	1	0.579673	-0.762013	0.0259868	0.0019918		NF-20h
Medtr3g077050	60S ribosomal protein L27a-3		0.144159	1	0.49538	0.766278	0.0151292	0.00103943		NF-20h
Medtr3g077940	carbonic anhydrase family protein	MtCa1	-0.650201	0.0533219	0.00252099	-1.01357	0.000820317	3.68591e-05		NF-20h
Medtr3g078160	spotted leaf protein%2C putative		-0.384614	0.412485	0.0434956	-0.739256	0.0346137	0.00283401		NF-20h
Medtr3g078250	LRR receptor-like kinase		8.15207	3.97077e-62	3.48946e-65	7.83869	2.69448e-52	4.99903e-55
Medtr3g078410	alpha-N-acetylglucosaminidase family protein		2.99864	4.43605e-36	9.09612e-39	2.72434	8.74864e-25	4.00709e-27
Medtr3g078613	two-component response regulator ARR3-like protein	ARR5 type A	1.23825	5.90493e-09	7.47241e-11	1.53526	8.79827e-11	1.28036e-12
Medtr3g078800	late embryogenesis abundant hydroxyproline-rich glycoprotein%2C putative		0.528839	0.192885	0.0141687	0.663273	0.0496093	0.0044294		NF-20h
Medtr3g079570	serine carboxypeptidase-like protein		1.70582	0.0210512	0.000813978	1.89825	0.00590685	0.000350342
Medtr3g079600	serine carboxypeptidase-like protein		2.04156	3.70807e-08	5.06169e-10	1.95068	5.51608e-07	1.21528e-08
Medtr3g079630	serine carboxypeptidase-like protein		2.21439	1.21053e-09	1.38293e-11	2.26163	3.19164e-09	5.4588e-11
Medtr3g080090	cation diffusion facilitator family transporter		-2.04089	0.0122691	0.000434869	-2.12552	0.0106277	0.000687028
Medtr3g080580	cytochrome P450 family protein	CP450	-1.77362	0.00062865	1.56073e-05	-1.72668	0.002054	0.000105391
Medtr3g080870	oligopeptide transporter OPT family protein		0.806057	0.0594958	0.00291397	1.07867	0.00116478	5.51057e-05		NF-20h
Medtr3g081140	cysteine-rich TM module stress tolerance protein		7.52905	8.56379e-72	6.02059e-75	6.51538	7.47913e-40	2.08139e-42
Medtr3g081580	ZIP zinc/iron transport family protein		-0.685936	0.038836	0.0016814	-0.725998	0.040198	0.00340732
Medtr3g081640	ZIP zinc/iron transport family protein		1.10619	0.25634	0.0212301	2.48992	2.31482e-05	6.97883e-07		NF-20h
Medtr3g082050	ZIP zinc/iron transport family protein		-0.984406	0.000458946	1.08895e-05	-0.545676	0.2202	0.0320699		NF-4h
Medtr3g082100	Lipid transfer protein		-3.05244	0.0127918	0.000455645	-3.25665	0.00181162	9.0644e-05
Medtr3g082700	high affinity inorganic phosphate transporter		-0.865463	0.000208074	4.59569e-06	-1.54732	1.98844e-10	3.02048e-12
Medtr3g083130	aldo/keto reductase family oxidoreductase		0.822451	0.00335662	0.000100488	1.17782	9.81646e-07	2.29362e-08
Medtr3g083230	thymidine kinase-like protein		0.1839	1	0.704576	1.30043	0.0444241	0.00386083		NF-20h
Medtr3g083820	purple acid phosphatase superfamily protein		-0.770948	0.044365	0.00198835	-0.563018	0.274545	0.044394		NF-4h
Medtr3g083920	chalcone and stilbene synthase family protein		1.08161	0.0158561	0.000590368	1.42754	0.000384033	1.58415e-05
Medtr3g083960	magnesium transporter NIPA2-like protein		0.622201	0.147412	0.00973302	0.731548	0.0239527	0.00180534		NF-20h
Medtr3g083970	DRIM (down-regulated in metastasis)-like protein		-0.594434	0.0443281	0.0019841	-0.526964	0.37858	0.074386		NF-4h
Medtr3g084400	xyloglucan galactosyltransferase KATAMARI-like protein					6.78723	3.11607e-14	3.06143e-16
Medtr3g084410	selenium-binding-like protein		0.441641	0.521645	0.0652171	1.3245	0.000326092	1.31309e-05		NF-20h
Medtr3g084510	LRR receptor-like kinase		0.384727	0.543719	0.070334	0.59677	0.0458765	0.00402696		NF-20h
Medtr3g084850	phytoene dehydrogenase/chromoplastic protein		0.370123	0.597832	0.0851794	0.958346	0.00112489	5.26964e-05		NF-20h
Medtr3g085640	urease		0.702387	0.0311085	0.00129553	0.822324	0.00883738	0.000552849
Medtr3g085750	DNA polymerase alpha subunit B					2.54817	1.71328e-05	5.00634e-07
Medtr3g086320	pectate lyase family protein	MtNPL pectate lyase (LjNPL orthologue)	9.65215	4.9501e-82	2.32004e-85	10.352	4.71579e-109	1.64047e-112
Medtr3g086430	multidrug resistance-associated protein ABC domain protein		7.84653	1.80209e-42	2.63942e-45	5.9794	6.83903e-15	6.34418e-17
Medtr3g086540	MAPK phosphatase		-0.283605	0.743254	0.13699	-0.859604	0.00194795	9.91595e-05		NF-20h
Medtr3g086590	Fe-S metabolism associated domain protein		-0.49047	0.140838	0.00909272	-0.814939	0.00390824	0.000221606		NF-20h
Medtr3g086940	Serine/Threonine-kinase SAPK1-like protein		0.859995	0.00222275	6.32875e-05	-0.383318	0.522891	0.132724		NF-4h
Medtr3g087278	C2 domain protein		0.563984	0.67946	0.113051	1.39209	0.000734983	3.24711e-05		NF-20h
Medtr3g087280	hypothetical protein		0.57962	0.715741	0.124882	1.59391	0.000213593	8.11096e-06		NF-20h
Medtr3g087490	PLAT-plant-stress protein		0.953737	0.0263578	0.00106086	1.22035	0.000548651	2.36027e-05
Medtr3g087510	PLAT-plant-stress protein		1.44347	4.67706e-05	9.39851e-07	1.71526	1.70926e-06	4.08121e-08
Medtr3g087700	DUF581 family protein		-0.233004	0.944706	0.299646	0.782059	0.0120192	0.000789524		NF-20h
Medtr3g087730	sulfate/bicarbonate/oxalate exchanger and transporter sat-1		7.40356	4.84642e-27	1.59001e-29	8.50912	6.80698e-65	8.68237e-68
Medtr3g087770	heavy metal transport/detoxification superfamily protein		1.00554	0.0455673	0.00205559	0.683825	0.250518	0.0392016		NF-4h
Medtr3g088460	NRAMP metal ion transporter 6		-1.44765	0.000544514	1.32707e-05	-1.31345	0.0007462	3.30529e-05
Medtr3g088565	1-aminocyclopropane-1-carboxylate oxidase		0.912881	4.25202e-05	8.39494e-07	0.718585	0.0239789	0.0018087
Medtr3g088630	two-component response regulator ARR3-like protein	ARR19 type A				3.49375	2.17745e-06	5.30224e-08
Medtr3g089010	cycloeucalenol cycloisomerase		0.326631	0.556937	0.0736426	0.604709	0.0400311	0.00338157		NF-20h
Medtr3g089055	GRAS family transcription factor	SCL1; SCARECROW-like 1	1.33628	9.08338e-08	1.29846e-09	1.00468	0.000618752	2.68695e-05
Medtr3g090760	ethylene response factor	Cytokinin response factor	0.718821	0.927517	0.272794	3.20221	5.82079e-06	1.51527e-07		NF-20h
Medtr3g090860	WRKY family transcription factor	WRKY30-like	0.0970202	1	0.832569	-1.72552	0.0144513	0.000979449		NF-20h
Medtr3g091440	calcineurin B-like protein 4-1		0.639279	0.0145373	0.000533149	0.440327	0.207595	0.0294207		NF-4h
Medtr3g091560	IQ calmodulin-binding motif protein		1.96463	0.00104536	2.73146e-05	2.52563	3.63366e-07	7.81591e-09
Medtr3g092030	MFS transporter		0.36806	0.412485	0.0435869	0.835816	0.00123537	5.88032e-05		NF-20h
Medtr3g092040	rhodanese/cell cycle control phosphatase superfamily protein		0.676234	0.70329	0.119945	1.88957	6.19373e-05	2.03968e-06		NF-20h
Medtr3g092630	hypothetical protein		-0.340825	0.801143	0.165667	-1.1784	0.000450462	1.89608e-05		NF-20h
Medtr3g092640	membrane-related protein CP5%2C putative		-0.288521	0.725129	0.129049	-0.715748	0.0180215	0.00129507		NF-20h
Medtr3g093270	MFS transporter		3.01986	2.43254e-05	4.67439e-07
Medtr3g093970	hypothetical protein		-0.645738	0.0155785	0.000574988	-0.527414	0.145647	0.0178682		NF-4h
Medtr3g094040	expansin A10		0.760108	0.0409619	0.00180464	1.09247	0.00208458	0.000107202
Medtr3g094070	mini-chromosome maintenance complex-binding protein		-0.326711	1	0.544236	1.33006	0.0304093	0.0024154		NF-20h
Medtr3g094320	adenine/guanine permease AZG2-like protein		-0.505958	0.238145	0.0191002	-1.81966	1.99125e-11	2.63222e-13		NF-20h
Medtr3g094860	60S ribosomal L6-like protein		-0.17995	0.975989	0.363144	0.635697	0.0285178	0.00223705		NF-20h
Medtr3g095340	alginate lyase		-1.39137	0.00991105	0.000338517	-1.69304	0.000222904	8.56826e-06
Medtr3g096480	methyltransferase PMT26-like protein%2C putative		0.39827	0.321819	0.0296196	0.857379	0.000918132	4.20526e-05		NF-20h
Medtr3g096500	gibberellin 20-oxidase		2.75084	1.34132e-23	5.42217e-26	2.53765	2.14743e-17	1.56874e-19
Medtr3g096555	adenine nucleotide alpha hydrolase-like domain kinase		0.398561	0.641784	0.100127	1.02695	0.00186102	9.37629e-05		NF-20h
Medtr3g096760	amino acid permease		-0.316345	0.626571	0.093798	-0.648969	0.0400959	0.00339169		NF-20h
Medtr3g096860	DUF3727 family protein		-0.430993	0.266582	0.0224117	-0.949536	0.000412671	1.71548e-05		NF-20h
Medtr3g096920	NAC-like transcription factor		-0.170375	0.980274	0.373258	-0.902884	0.000915822	4.18937e-05		NF-20h
Medtr3g096930	eukaryotic aspartyl protease family protein		-0.369473	0.972412	0.351104	-1.91007	0.00283103	0.000152483		NF-20h
Medtr3g097350	patellin-3 protein		0.850798	0.000192961	4.22797e-06	1.00186	0.000438095	1.83386e-05
Medtr3g097450	myb transcription factor		1.01082	4.06643e-06	7.05176e-08	1.16732	2.57634e-05	7.83705e-07
Medtr3g098680	ADP-ribosylation factor GTPase-activating protein AGD10		0.341149	0.512619	0.063428	0.621577	0.0323191	0.00259332		NF-20h
Medtr3g100980	peptide/nitrate transporter		1.48024	5.40573e-13	4.33877e-15	0.745658	0.00577989	0.000342142
Medtr3g101320	AR781%2C yeast pheromone receptor-like protein		-0.406935	0.336725	0.0315846	-1.06088	5.10053e-05	1.64419e-06		NF-20h
Medtr3g101400	patatin-like phospholipase		-0.259846	0.938168	0.283085	-1.60405	6.15549e-11	8.77928e-13		NF-20h
Medtr3g101410	patatin-like phospholipase		-0.991371	0.246832	0.0201416	-1.70219	0.00509866	0.000296495		NF-20h
Medtr3g101900	HXXXD-type acyl-transferase family protein		-0.531677	0.187221	0.0136105	-1.2054	1.90959e-06	4.61676e-08		NF-20h
Medtr3g102370	isoaspartyl peptidase/L-asparaginase		0.945582	0.000419413	9.92693e-06	0.109411	0.917244	0.577892		NF-4h
Medtr3g102530	carboxy-terminal domain cyclin					2.39055	0.00287477	0.000155005
Medtr3g102730	3-oxo-delta(4%2C5)-steroid 5-beta-reductase-like protein		-0.568637	0.885005	0.226351	-2.56174	0.000116875	4.18087e-06		NF-20h
Medtr3g102980	C2H2-type zinc finger protein		-0.0497856	1	0.828834	-1.01783	0.000784193	3.50541e-05		NF-20h
Medtr3g103020	galactose oxidase		1.82986	7.55584e-14	5.75464e-16	1.6731	2.67274e-08	5.12915e-10
Medtr3g103030	transcription factor		1.32501	5.00754e-06	8.83045e-08	1.2072	0.000150145	5.5016e-06
Medtr3g103070	calcium-transporting ATPase 2%2C plasma membrane-type protein		0.320787	0.723877	0.12799	0.747817	0.0181123	0.00130424		NF-20h
Medtr3g103260	hypothetical protein					4.54393	1.2741e-11	1.6399e-13
Medtr3g103410	plant/MWF20 protein		0.0455903	1	0.874998	-1.30266	0.00456685	0.000262128		NF-20h
Medtr3g103500	xyloglucan glycosyltransferase		0.551557	0.146082	0.00961958	0.833737	0.00140956	6.83203e-05		NF-20h
Medtr3g104560	cytochrome P450 family protein		0.449091	0.33835	0.0322313	0.929392	0.000238689	9.3134e-06		NF-20h
Medtr3g105610	glutamate receptor 3.2		0.593117	0.765383	0.149229	1.54816	0.00156813	7.74762e-05		NF-20h
Medtr3g106060	WRKY family transcription factor		0.0924567	1	0.725109	-1.79826	2.98546e-05	9.15648e-07		NF-20h
Medtr3g106430	SPFH/band 7/PHB domain membrane-associated family protein		2.3208	5.80304e-22	2.65181e-24	1.84911	6.54738e-12	8.19941e-14
Medtr3g106550	calcium-binding EF hand protein		1.67125	5.93417e-08	8.23949e-10	0.716062	0.100403	0.0109146		NF-4h
Medtr3g107393	IDS4-like protein		1.47566	0.00135401	3.59347e-05	1.76742	6.15125e-05	2.01856e-06
Medtr3g107630	acyl thioesterase-like protein		0.430974	0.945721	0.300845	2.05479	7.63496e-07	1.7485e-08		NF-20h
Medtr3g108520	gibberellin 2-beta-dioxygenase		-0.472764	0.438669	0.0481356	-1.02213	0.00264049	0.000140383		NF-20h
Medtr3g108640	arginine N-methyltransferase		-0.501435	0.626571	0.0938259	0.858532	0.0156792	0.00109358		NF-20h
Medtr3g108990	monomeric form sarcosine oxidase		-1.72292	0.0311085	0.00129581	-0.456447	0.831694	0.39246		NF-4h
Medtr3g109030	cyclic nucleotide-gated ion channel-like protein		0.468925	0.291808	0.0256608	0.668647	0.0416928	0.00355788		NF-20h
Medtr3g109250	cation transporter ChaC		0.272029	0.92009	0.264581	0.872365	0.0130783	0.000875779		NF-20h
Medtr3g109430	hypothetical protein		-0.198177	1	0.473714	-1.62629	0.000213593	8.11127e-06		NF-20h
Medtr3g109610	carotenoid cleavage dioxygenase		5.17797	3.61483e-14	2.64722e-16	6.9829	2.20187e-42	5.74467e-45
Medtr3g110320	glycoside hydrolase family 18 protein		-1.2898	1.25474e-09	1.44814e-11	-1.96844	2.61056e-16	2.04328e-18
Medtr3g110390	early nodulin 93		0.590113	0.509311	0.0624174	1.22291	0.0066799	0.000403551		NF-20h
Medtr3g110405	Serine/Threonine-kinase aurora-like protein	MtAurora	1.59291	4.18641e-07	6.45044e-09	1.28762	0.000233484	9.04262e-06
Medtr3g110450	leucine-rich receptor-like kinase family protein		-0.392211	0.399864	0.0414411	-0.686724	0.0283015	0.00221191		NF-20h
Medtr3g111270	transmembrane protein%2C putative		1.5628	0.0108971	0.000376589	1.5292	0.017827	0.00127542
Medtr3g111310	phosphoglycerate mutase family protein		0.457017	0.185362	0.0133899	0.665684	0.0180215	0.00129561		NF-20h
Medtr3g111610	GNS1/SUR4 membrane family protein		-0.371118	0.450151	0.0502922	-1.08064	3.3558e-05	1.05063e-06		NF-20h
Medtr3g111780	ovate transcriptional repressor		4.90191	2.49115e-14	1.79514e-16	4.00977	2.23844e-08	4.25678e-10
Medtr3g112000	transmembrane protein%2C putative		1.20166	2.29275e-08	3.07598e-10	0.676094	0.0187693	0.00135698
Medtr3g112020	gamma carbonic anhydrase-like protein		0.468975	0.166407	0.0115238	0.588338	0.0489356	0.00435222		NF-20h
Medtr3g112060	mannan endo-1%2C4-beta-mannosidase-like protein		2.16332	6.50571e-07	1.01003e-08	3.61394	1.16006e-22	5.91869e-25
Medtr3g112460	peptide transporter		6.0181	1.44758e-14	1.00073e-16
Medtr3g112470	peptide transporter		5.78942	8.02773e-31	2.1164e-33	4.88083	7.15608e-17	5.47659e-19
Medtr3g114750	syringolide-induced protein 14-1-1		-0.0469085	1	0.838133	-0.935493	0.00281667	0.000151546		NF-20h
Medtr3g114780	24-methylenesterol C-methyltransferase		0.303016	0.854276	0.200516	0.773727	0.0329013	0.00265339		NF-20h
Medtr3g115180	transmembrane protein%2C putative		-0.553822	0.801556	0.166341	-1.98442	0.000538423	2.31002e-05		NF-20h
Medtr3g115330	ribosomal protein S14p/S29e		-0.011815	1	0.984586	0.686625	0.0391233	0.00327502		NF-20h
Medtr3g115620	wuschel-related homeobox protein		0.401699	0.641784	0.100093	1.15315	6.19994e-05	2.04578e-06		NF-20h
Medtr3g115950	DHHC-type zinc finger protein		0.651794	0.0119971	0.000421715	0.812167	0.0019343	9.824e-05
Medtr3g117220	inositol monophosphatase		1.15345	0.000146786	3.15009e-06	0.922056	0.00759307	0.000466643
Medtr3g118020	plant phospholipase-like protein		-0.321396	0.612193	0.0891624	-1.04228	6.49958e-05	2.15924e-06		NF-20h
Medtr3g408340	derlin-2 protein		-0.345601	1	0.512061	-1.62943	0.0424993	0.00364181		NF-20h
Medtr3g415650	early nodulin-12A protein%2C putative	MtENOD12	7.54008	4.33831e-14	3.22787e-16	8.51305	1.93738e-21	1.10078e-23
Medtr3g415670	transmembrane protein%2C putative	MtENOD11	7.99109	9.95685e-22	4.6083e-24	11.1542	9.97239e-138	1.15635e-141
Medtr3g434790	P-loop nucleoside triphosphate hydrolase superfamily protein		2.16826	4.72084e-19	2.57214e-21	2.01573	7.52229e-14	7.76303e-16
Medtr3g435150	NAC transcription factor-like protein		0.317765	0.758145	0.143421	0.724057	0.0278364	0.00216423		NF-20h
Medtr3g435740	NB-ARC domain disease resistance protein%2C putative		0.749884	0.0155939	0.000576533	0.631401	0.0740236	0.00732168		NF-4h
Medtr3g437870	ABC transporter A family protein		-0.724855	0.0190639	0.000730434	-0.834929	0.0100478	0.000640223
Medtr3g448430	glycerol-3-phosphate acyltransferase		0.851175	0.0144104	0.000526807	0.439355	0.476983	0.111717		NF-4h
Medtr3g461520	proteasome activator complex subunit-like protein		-0.629796	0.0661115	0.00333482	-0.976237	0.00134522	6.45781e-05		NF-20h
Medtr3g462130	proliferating cell nuclear antigen large form protein		-0.345113	0.939243	0.290098	1.2477	0.000344188	1.40485e-05		NF-20h
Medtr3g462710	proton-dependent oligopeptide transport family protein		-0.349791	0.520311	0.0648713	-0.91467	0.000734983	3.25135e-05		NF-20h
Medtr3g464080	Serine/Threonine-kinase CCR4-like protein		0.417093	0.27484	0.0235407	0.869253	0.000765507	3.39969e-05		NF-20h
Medtr3g467140	cytochrome P450 family protein		0.760683	0.00140215	3.73765e-05	0.605923	0.0385301	0.00321904
Medtr3g467150	hypothetical protein		4.80394	2.24592e-09	2.65789e-11
Medtr3g467420	glutathione S-transferase%2C amine-terminal domain protein		-1.1655	0.000409953	9.63099e-06	-1.41076	0.000465847	1.96624e-05
Medtr4g006830	ribosomal protein L7Ae/L30e/S12e/Gadd45 family protein		-0.0886062	1	0.771306	0.942787	0.0115878	0.000757157		NF-20h
Medtr4g007300	chaperone DnaJ domain protein		0.724881	0.0027736	8.20592e-05	0.339528	0.41746	0.0882976		NF-4h
Medtr4g010630	F-box/LRR protein%2C putative		-1.182	0.0139198	0.000507243	-2.12122	7.55286e-06	2.0406e-07
Medtr4g011450	U5 small nuclear ribonucleoprotein 200 kDa helicase		-0.749187	0.0153732	0.000566508	-1.09704	0.00692714	0.000419693
Medtr4g011900	galactose oxidase/kelch repeat protein		-0.322622	0.605302	0.0869831	-1.12102	1.17834e-05	3.30657e-07		NF-20h
Medtr4g011970	sulfate/bicarbonate/oxalate exchanger and transporter sat-1		4.08682	1.29876e-16	8.44586e-19	3.94285	1.06583e-14	1.00107e-16
Medtr4g013260	WRKY transcription factor		0.0509466	1	0.895293	-1.59523	0.0103874	0.000664872		NF-20h
Medtr4g014160	LRR and NB-ARC domain disease resistance protein		-0.422949	0.609092	0.0879925	-1.17846	0.00162839	8.08151e-05		NF-20h
Medtr4g014460	abscisic acid receptor		-0.106621	1	0.579342	-0.832825	0.00280957	0.000151001		NF-20h
Medtr4g016610	disease resistance protein (TIR-NBS-LRR class)%2C putative					4.63662	1.27984e-11	1.65471e-13
Medtr4g016720	vacuolar cation/proton exchanger 3		1.34292	0.140806	0.00907188	2.99306	4.80102e-08	9.29696e-10		NF-20h
Medtr4g017630	tubulin beta-1 chain		0.380519	0.380904	0.038285	0.732496	0.00701551	0.000428301		NF-20h
Medtr4g019080	legume lectin beta domain protein		0.730577	0.175214	0.0123386	1.17418	0.00250919	0.000132093		NF-20h
Medtr4g019225	laccase/diphenol oxidase family protein		-0.613415	0.759531	0.144662	-2.58764	5.40058e-05	1.76283e-06		NF-20h
Medtr4g019580	peptide/nitrate transporter plant		-0.551646	0.165303	0.0114007	-1.39181	9.61551e-07	2.24109e-08		NF-20h
Medtr4g019640	hypothetical protein		0.192247	0.940222	0.295334	0.943131	0.000210564	7.95963e-06		NF-20h
Medtr4g019690	plant/T7H20-70 protein		-1.54082	1.70571e-06	2.75807e-08	-1.03734	0.0152737	0.0010529
Medtr4g019800	adenine nucleotide alpha hydrolase superfamily protein		1.01663	2.913e-06	4.94915e-08	0.677193	0.0153866	0.00106425
Medtr4g020110	delta-1-pyrroline-5-carboxylate synthetase		0.137833	1	0.440822	0.760213	0.0162823	0.00114698		NF-20h
Medtr4g022350	cytochrome b5-like heme/steroid-binding domain protein		0.55018	0.059011	0.00288677	0.844845	0.00478958	0.000276578		NF-20h
Medtr4g023550	DUF1499 family protein		0.629898	0.715741	0.124817	1.43366	0.00657214	0.000396279		NF-20h
Medtr4g023950	DUF1442 family protein		2.85547	2.17578e-32	5.60866e-35	3.39108	6.53623e-36	1.97057e-38
Medtr4g024550	cytoplasmic ribosomal protein S13		0.278844	0.730605	0.130906	0.631751	0.0295207	0.00233621		NF-20h
Medtr4g025690	pectinesterase/pectinesterase inhibitor		-0.36679	0.915919	0.259896	-1.76954	8.18933e-05	2.8203e-06		NF-20h
Medtr4g025730	pectinesterase/pectinesterase inhibitor		-0.23896	0.924978	0.269492	-0.760169	0.0248424	0.00188536		NF-20h
Medtr4g025830	SAUR-like auxin-responsive family protein		0.775752	0.009806	0.000332631	-0.159552	0.925685	0.602269		NF-4h
Medtr4g027040	NF-X1-type zinc finger protein NFXL1		-0.431249	0.640315	0.0990788	-0.834866	0.0254727	0.00194501		NF-20h
Medtr4g027305	receptor-like kinase		0.698036	0.00724567	0.000237291	0.813052	0.00893426	0.000560463
Medtr4g027390	phosphorus starvation-induced protein					3.1221	9.67612e-08	1.96738e-09
Medtr4g028060	cyclin p4		2.2353	1.11034e-08	1.4311e-10	2.09394	3.60881e-07	7.74153e-09
Medtr4g028960	plant U-box protein		-0.303322	0.664222	0.107792	-0.6804	0.027075	0.00208776		NF-20h
Medtr4g029170	peroxidase family protein		0.838327	0.0144195	0.000527987	0.352851	0.664689	0.216178		NF-4h
Medtr4g029430	tubby C 2 protein		-0.472916	0.598798	0.0855564	-1.70549	6.95906e-06	1.85193e-07		NF-20h
Medtr4g029600	extensin-like repeat protein		0.625636	0.0176565	0.000667201	0.877976	0.00298111	0.000161604
Medtr4g029620	extensin-like repeat protein		3.38457	1.51083e-29	4.24862e-32	4.66569	1.86645e-43	4.43672e-46
Medtr4g029630	extensin-like repeat protein		2.05161	1.89512e-11	1.85415e-13	3.01149	2.1035e-20	1.28054e-22
Medtr4g032500	SCF ubiquitin ligase%2C SKP1 component		-0.533476	0.882739	0.222534	-1.36916	0.0391281	0.00328034		NF-20h
Medtr4g032865	potato type II proteinase inhibitor family protein		-0.425869	0.429301	0.0466298	-1.14752	7.79768e-05	2.64474e-06		NF-20h
Medtr4g033385	peptide/nitrate transporter plant-like protein		0.716829	0.0237153	0.000933662	0.930829	0.000318816	1.27541e-05
Medtr4g035650	chaperone dnaJ-like protein		0.812338	0.000558602	1.36795e-05	1.29111	7.256e-08	1.44295e-09
Medtr4g036845	aldo/keto reductase family oxidoreductase		-0.0429307	1	0.920063	0.843251	0.0188055	0.00136069		NF-20h
Medtr4g036935	RALF related		0.993339	8.65451e-06	1.56673e-07	1.05037	2.57634e-05	7.84195e-07
Medtr4g039720	DUF642 family protein		2.01225	0.000146849	3.166e-06	3.69444	8.19986e-22	4.56393e-24
Medtr4g044463	STIG1		-2.47767	0.000631613	1.57265e-05	-1.33198	0.381725	0.075392		NF-4h
Medtr4g045710	transmembrane protein%2C putative		1.36939	2.27653e-08	3.04089e-10	1.88786	2.00737e-05	5.92387e-07
Medtr4g046147	hypothetical protein		-0.567109	0.0612544	0.00302881	-1.26326	1.34108e-05	3.79433e-07		NF-20h
Medtr4g046710	hypothetical protein		0.205659	1	0.606249	1.55412	0.000629622	2.74146e-05		NF-20h
Medtr4g046737	myb transcription factor		1.96056	0.00351369	0.000106014	3.27689	4.48855e-11	6.24566e-13
Medtr4g047870	septum-promoting GTP-binding-like protein		2.66702	2.48892e-06	4.17032e-08	2.21568	0.000384757	1.59274e-05
Medtr4g051330	response regulator%2C putative		1.21539	0.00164508	4.5587e-05	1.80254	7.15135e-08	1.41527e-09
Medtr4g051515	E3 ubiquitin-protein ligase PUB23-like protein		-0.486245	0.304199	0.0274374	-1.52016	9.14625e-08	1.85067e-09		NF-20h
Medtr4g052040	ovate transcriptional repressor		2.16283	9.95924e-06	1.83793e-07	1.41559	0.0367653	0.00303749
Medtr4g052320	short-chain dehydrogenase/reductase		-1.01898	0.0348089	0.00148087	-0.867559	0.134433	0.016017		NF-4h
Medtr4g053120	2Fe-2S ferredoxin superfamily protein		0.132407	1	0.467077	0.694073	0.0135828	0.0009135		NF-20h
Medtr4g053630	subtilisin-like serine protease		2.85883	6.61591e-25	2.48063e-27	2.72629	1.27213e-19	8.18685e-22
Medtr4g054920	cytochrome P450 family 94 protein		0.709345	0.688294	0.116013	-2.18142	0.00296597	0.000160611		NF-20h
Medtr4g055520	cellulose synthase-like protein A1		1.00037	0.000134327	2.85669e-06	1.76797	3.24939e-14	3.24035e-16
Medtr4g055610	transmembrane amino acid transporter family protein		-0.415001	0.514551	0.0637575	-1.07946	0.00181753	9.10449e-05		NF-20h
Medtr4g057270	transcription factor		-0.84384	0.000372073	8.61028e-06	-0.75828	0.0101677	0.000649631
Medtr4g057470	DUF1635 family protein		0.43667	0.99427	0.415057	1.56672	0.0319038	0.00255075		NF-20h
Medtr4g057865	high affinity nitrate transporter 2.7		1.24348	1.25936e-05	2.37574e-07	0.37119	0.524627	0.13356		NF-4h
Medtr4g057890	high affinity nitrate transporter 2.7	Nitrate transporter	1.40825	3.64209e-07	5.53354e-09	0.605411	0.0837437	0.00866666		NF-4h
Medtr4g057960	P-loop nucleoside triphosphate hydrolase superfamily protein		-0.613938	0.840404	0.187191	-1.52394	0.0247683	0.0018783		NF-20h
Medtr4g058570	LysM-domain receptor-like kinase		6.79408	6.68654e-21	3.25141e-23	6.49931	3.28336e-16	2.60796e-18
Medtr4g058760	glycosyltransferase family 2 protein		1.2902	0.000116773	2.46968e-06	2.79114	8.99195e-25	4.17066e-27
Medtr4g059670	root cap/late embryogenesis related		-4.31348	2.53834e-07	3.7475e-09	-2.29943	0.0825685	0.00847323		NF-4h
Medtr4g060890	hypothetical protein		-0.11874	1	0.817851	-2.0547	0.00165733	8.23474e-05		NF-20h
Medtr4g060950	lateral organ boundaries (LOB) domain protein		3.39857	2.49939e-06	4.20251e-08
Medtr4g061320	MAP kinase		0.319652	0.985911	0.38786	1.24171	0.00653203	0.000393103		NF-20h
Medtr4g062330	exocyst subunit exo70 family protein		-0.170228	1	0.439397	-0.990909	0.00123985	5.90886e-05		NF-20h
Medtr4g062410	60S ribosomal L35-like protein		0.05506	1	0.77226	0.695132	0.0333404	0.00269653		NF-20h
Medtr4g064887	NAD(P)-binding rossmann-fold protein		-0.22578	0.990286	0.40601	-0.87259	0.0405758	0.00344405		NF-20h
Medtr4g064947	hypothetical protein		0.756215	0.0466758	0.00212892	0.541498	0.238601	0.0363545		NF-4h
Medtr4g065107	hypothetical protein		-0.643783	0.21578	0.0165605	-0.900194	0.0149158	0.00102131		NF-20h
Medtr4g065113	extensin-like region protein		-0.546625	0.0691784	0.00352194	-1.2531	8.25351e-05	2.85198e-06		NF-20h
Medtr4g065980	hypothetical protein		-0.478573	0.336725	0.0316472	-1.12189	0.000236778	9.2114e-06		NF-20h
Medtr4g066580	glycoside hydrolase family 1 protein		-0.898386	0.000105302	2.21475e-06	-0.877753	0.00149967	7.35575e-05
Medtr4g066590	glycoside hydrolase family 1 protein		-0.323004	0.846402	0.193625	-0.828682	0.0340297	0.00276412		NF-20h
Medtr4g067110	cyclin-like protein		0.745078	0.00202312	5.70109e-05	0.466792	0.16646	0.0215602		NF-4h
Medtr4g068220	transmembrane protein%2C putative		-0.782486	0.0304345	0.00125864	-1.20522	0.000235219	9.13709e-06
Medtr4g068290	CSL zinc finger protein%2C putative		0.583254	0.10634	0.00613031	0.820189	0.00695691	0.0004219		NF-20h
Medtr4g068457	transducin/WD40 repeat protein		-0.0847109	1	0.718227	-0.647232	0.0465943	0.00410347		NF-20h
Medtr4g068520	cold acclimation protein WCOR413		0.655379	0.0104536	0.000358271	0.0732272	0.940762	0.647428		NF-4h
Medtr4g068780	CASP-like protein					5.48287	1.49868e-15	1.3381e-17
Medtr4g069160	UPF0496 plant-like protein		-0.341115	1	0.594236	-2.06511	0.0125286	0.000831144		NF-20h
Medtr4g069500	polyol/monosaccharide transporter 1		1.2787	0.00172814	4.8091e-05	-0.106701	0.982091	0.842417		NF-4h
Medtr4g069960	adenylyl cyclase-associated protein		0.492084	0.258324	0.0214753	0.671632	0.0446137	0.00388766		NF-20h
Medtr4g070370	isoflavone reductase-like Bet protein%2C putative		-0.434941	0.740261	0.135267	-1.39276	0.000282735	1.1196e-05		NF-20h
Medtr4g070590	DUF241 domain protein		0.451808	0.355761	0.0345569	0.675095	0.0177953	0.00127212		NF-20h
Medtr4g070810	Sec14p-like phosphatidylinositol transfer family protein		0.539918	0.502582	0.0611555	1.91038	1.64083e-10	2.4544e-12		NF-20h
Medtr4g071090	minichromosome maintenance (MCM2/3/5) family protein	DNA replication licensing factor	0.215564	1	0.717849	2.27084	0.000874824	3.97647e-05		NF-20h
Medtr4g071200	salt tolerance-like protein		-0.625392	0.0852552	0.00463986	-1.58781	4.03937e-07	8.78225e-09		NF-20h
Medtr4g072020	arginine decarboxylase		-0.759397	0.0119971	0.000421376	-1.62116	3.1718e-09	5.40648e-11
Medtr4g072090	BZIP transcription factor		0.62642	0.0220316	0.000860922	0.591196	0.0517221	0.00466603		NF-4h
Medtr4g072560	SAUR-like auxin-responsive family protein		1.06641	0.225013	0.0175798	1.81974	0.00229159	0.000119044		NF-20h
Medtr4g073090	3-oxo-delta(4%2C5)-steroid 5-beta-reductase-like protein		2.00201	0.000859357	2.20012e-05	1.8133	0.00293222	0.000158613
Medtr4g073240	ubiquitin-conjugating enzyme E2					2.89023	1.65274e-07	3.47835e-09
Medtr4g073590	cofilin/actin-depolymerizing factor-like protein		0.814113	0.0215046	0.000835287	0.659752	0.0989545	0.0107285		NF-4h
Medtr4g073690	nodulin-like/MFS transporter		0.0433817	1	0.822426	-0.800922	0.0158724	0.00110925		NF-20h
Medtr4g073920	1-phosphatidylinositol phosphodiesterase-like protein		-0.741919	0.896833	0.236859	-2.89483	0.000172514	6.42128e-06		NF-20h
Medtr4g074130	gibberellin 2-beta-dioxygenase		3.95765	2.09355e-26	7.23647e-29	3.94564	1.71059e-21	9.62011e-24
Medtr4g074160	centromere/microtubule-binding protein		-1.17059	0.0261005	0.00104824	0.317599	0.757464	0.297356		NF-4h
Medtr4g075790	expansin A1		1.11567	0.00989864	0.000336353	0.521987	0.44303	0.096856		NF-4h
Medtr4g076255	glucan endo-1%2C3-beta-glucosidase		-0.813125	0.0610744	0.00301633	-1.83697	7.81364e-07	1.79395e-08		NF-20h
Medtr4g076490	glucan endo-1%2C3-beta-glucosidase					6.70973	1.99043e-14	1.89257e-16
Medtr4g076560	protein phosphatase 2C-like protein		2.54899	4.00711e-12	3.59182e-14	2.86162	2.22897e-15	2.02892e-17
Medtr4g077777	hypothetical protein		-0.032694	1	0.880724	-0.701077	0.0227018	0.00169395		NF-20h
Medtr4g077940	protein transporter		1.43053	0.00697382	0.00022798	2.67892	6.70116e-11	9.63525e-13
Medtr4g078230	glycoside hydrolase family 5 protein		1.47764	3.82796e-06	6.57092e-08	1.6096	1.46872e-07	3.06551e-09
Medtr4g078710	ethylene response factor		1.76369	1.83125e-17	1.12649e-19	1.74177	2.00645e-13	2.187e-15
Medtr4g079350	RAB GTPase-like protein C2B		0.669353	0.00990346	0.000337677	0.858557	0.000970906	4.47513e-05
Medtr4g080060	disease resistance protein (TIR-NBS-LRR class)		2.25313	0.000759868	1.9187e-05	4.15567	3.38895e-18	2.35781e-20
Medtr4g081180	40S ribosomal protein S28-1		0.41151	0.952924	0.316837	1.17413	0.0433365	0.00372764		NF-20h
Medtr4g081190	ABC transporter B family protein		6.32563	3.2126e-108	3.76425e-112	5.1433	2.39431e-64	3.19279e-67
Medtr4g081440	dihydroflavonol 4-reductase-like protein		-0.773393	0.00147651	3.94451e-05	-0.0276539	1	0.98622		NF-4h
Medtr4g081640	S-locus lectin kinase family protein		-0.302661	0.891699	0.23267	-0.917538	0.0284948	0.00223359		NF-20h
Medtr4g081685	cysteine-rich RLK (receptor-like kinase) protein		-0.341943	0.822979	0.177623	-1.18815	0.00391976	0.000222486		NF-20h
Medtr4g081710	myb-like transcription factor family protein		0.219718	1	0.651933	2.26316	1.25728e-05	3.54267e-07		NF-20h
Medtr4g082355	transmembrane protein%2C putative		-0.485584	0.323333	0.0298347	-1.19714	0.000360296	1.47686e-05		NF-20h
Medtr4g082360	transmembrane protein%2C putative		-0.392199	0.562249	0.0752015	-1.18486	6.66286e-05	2.23935e-06		NF-20h
Medtr4g082550	transmembrane protein%2C putative		-0.230102	0.887667	0.227454	-0.830134	0.00323641	0.000177507		NF-20h
Medtr4g082900	hypothetical protein		0.440859	0.865279	0.20845	-2.41756	2.53879e-05	7.69822e-07		NF-20h
Medtr4g083680	LOB domain protein	LBD4	3.88716	9.77562e-26	3.60809e-28	4.769	9.25951e-57	1.50317e-59
Medtr4g084110	glycine cleavage system H protein		0.678997	0.0085305	0.000284866	0.877515	0.00321958	0.000176397
Medtr4g084480	glycoside hydrolase family 17 protein		-1.01897	0.448108	0.0499964	-1.97355	0.00513657	0.000298998		NF-20h
Medtr4g084800	short-chain dehydrogenase/reductase					4.65343	5.43553e-15	5.01072e-17
Medtr4g085480	Serine/Threonine kinase%2C plant-type protein%2C putative		1.0091	3.55951e-06	6.08926e-08	0.643828	0.0246967	0.00187001
Medtr4g086020	ferredoxin-nitrite reductase		5.01511	6.70186e-26	2.39507e-28	3.55064	7.19443e-09	1.26386e-10
Medtr4g086620	calmodulin-binding protein		-0.532539	0.0848814	0.00459988	-1.52871	3.05125e-10	4.67028e-12		NF-20h
Medtr4g087980	pectinesterase/pectinesterase inhibitor		5.4235	1.15223e-22	4.99532e-25	7.76486	6.11492e-59	9.21775e-62
Medtr4g088150	core histone H2A/H2B/H3/H4					1.56518	0.00939495	0.000593721
Medtr4g088170	cytochrome P450 family flavone synthase		0.754195	0.00160614	4.43197e-05	0.0944807	0.917084	0.576938		NF-4h
Medtr4g088385	hypothetical protein		6.38643	9.63998e-31	2.59792e-33	7.67918	4.00957e-43	9.76357e-46
Medtr4g088510	hypothetical protein		8.66135	5.11105e-100	8.98303e-104	8.41126	7.30139e-96	4.23318e-99
Medtr4g089040	epoxide hydrolase		0.387622	0.348687	0.0336042	0.859466	0.000863111	3.91323e-05		NF-20h
Medtr4g090545	hypothetical protein		1.48617	2.88607e-09	3.44928e-11	0.984469	0.00815202	0.000504775
Medtr4g090580	NAD(P)H dehydrogenase B2		-0.459085	0.491818	0.0589548	-1.42949	1.11216e-08	2.00535e-10		NF-20h
Medtr4g091090	cysteine-rich TM module stress tolerance protein		0.646691	0.742819	0.136708	-2.27024	0.00103753	4.81229e-05		NF-20h
Medtr4g091100	F-box SKIP27-like protein		0.213668	0.980491	0.374297	-1.02777	0.00352495	0.000195728		NF-20h
Medtr4g091530	octicosapeptide/phox/Bem1p (PB1) domain protein		0.595851	0.0304345	0.0012606	0.538239	0.0837151	0.00865813		NF-4h
Medtr4g091550	PLAC8 family protein		0.980178	0.000370599	8.55447e-06	0.925442	0.00210225	0.000108476
Medtr4g092920	heat shock 70 kDa protein		-0.719003	0.00503249	0.000159209	-0.393475	0.40701	0.0847557		NF-4h
Medtr4g093140	concanavalin A-like lectin kinase family protein%2C putative		-0.412811	0.801556	0.166378	-1.13344	0.0139941	0.000944408		NF-20h
Medtr4g093810	hypothetical protein		0.818467	0.0727293	0.00374959	1.03846	0.0145948	0.000990856		NF-20h
Medtr4g094010	white-brown-complex ABC transporter family protein%2C putative		-0.254411	0.824031	0.17814	-0.84978	0.00220167	0.000114245		NF-20h
Medtr4g094220	UDP-glucosyltransferase family protein		2.31186	1.96302e-22	8.74036e-25	1.96505	1.2899e-13	1.35361e-15
Medtr4g094240	phosphate-responsive 1 family protein		1.55683	1.16943e-10	1.24007e-12	0.893352	0.00291564	0.000157512
Medtr4g094340	auxin-induced 5NG4-like protein		-0.395553	0.896833	0.237457	-1.662	0.00780939	0.000481653		NF-20h
Medtr4g094342	nodulin MtN21/EamA-like transporter family protein		4.36077	3.13871e-09	3.80639e-11	4.0809	9.92531e-08	2.03133e-09
Medtr4g094398	60S ribosomal protein L3B		-0.0428515	1	0.926682	1.08992	0.0124995	0.000828326		NF-20h
Medtr4g094488	reticuline oxidase-like protein		0.239373	0.948866	0.306442	-0.856418	0.00796723	0.000492871		NF-20h
Medtr4g094492	reticuline oxidase-like protein		2.10675	1.80747e-12	1.55662e-14	1.41381	2.69818e-05	8.22843e-07
Medtr4g094495	reticuline oxidase-like protein		1.17001	2.88493e-06	4.88455e-08	0.717022	0.0524077	0.00473699		NF-4h
Medtr4g094548	stress up-regulated Nod 19 protein		-0.233852	0.883828	0.223227	-0.681116	0.0283015	0.00221465		NF-20h
Medtr4g094550	stress up-regulated Nod 19 protein		1.75116	1.01926e-10	1.06291e-12	-1.58045	3.06598e-05	9.43898e-07
Medtr4g094588	WRKY family transcription factor	WRKY28	-0.241277	0.923758	0.268033	-0.642521	0.0440867	0.00382385		NF-20h
Medtr4g094730	LysM domain GPI-anchored protein	MtLYM2	-0.625423	0.0213482	0.000827965	-1.19822	1.95715e-06	4.75445e-08
Medtr4g094772	cytochrome P450 family 81 protein		-0.494237	0.146082	0.00961743	-0.899268	0.00110721	5.16756e-05		NF-20h
Medtr4g094815	caffeoyl-CoA 3-O-methyltransferase		0.648838	0.0459107	0.00207377	0.689208	0.0328845	0.00264441
Medtr4g095075	metal transporter Nramp3 protein		-0.846799	0.000347592	7.98267e-06	-0.482623	0.220277	0.032094		NF-4h
Medtr4g095440	hypothetical protein		0.164641	1	0.581445	0.931913	0.0158724	0.00111102		NF-20h
Medtr4g095600	lateral organ boundaries (LOB) domain protein	LBD38	0.186986	0.980156	0.372653	-0.722636	0.0409124	0.00347974		NF-20h
Medtr4g096700	DNA replication licensing factor MCM4	DNA replication licensing factor	-0.168031	1	0.785472	2.26264	6.31189e-05	2.08957e-06		NF-20h
Medtr4g096770	urease accessory protein UreG		0.488596	0.7325	0.132433	0.966516	0.0337827	0.0027421		NF-20h
Medtr4g096840	plant gibberellin 2-oxidase		-0.774484	0.0810408	0.00433478	-0.884457	0.0202053	0.00147838		NF-20h
Medtr4g097180	hypothetical protein		0.783032	0.0270896	0.00109666	0.768504	0.0145948	0.000990869
Medtr4g097220	DUF4228 domain protein		2.29552	6.63419e-30	1.82674e-32	2.25533	2.49752e-22	1.31769e-24
Medtr4g097280	VQ motif protein		-0.0915479	1	0.726128	-0.79653	0.0461325	0.00405478		NF-20h
Medtr4g097360	VQ motif protein		-0.403175	0.656124	0.104978	-0.975628	0.00697362	0.000423317		NF-20h
Medtr4g098900	purine permease		-0.414273	0.637695	0.0980656	-1.2558	0.000680813	2.97619e-05		NF-20h
Medtr4g099050	ethphon-induced protein		0.961839	2.49567e-05	4.81033e-07	1.11781	7.33543e-06	1.97228e-07
Medtr4g099140	novel plant SNARE-like protein		0.720073	0.00383984	0.000117204	0.968582	0.000124565	4.4993e-06
Medtr4g099160	60S ribosomal protein L37a-2		0.208138	0.913692	0.256327	0.682356	0.014769	0.00100526		NF-20h
Medtr4g099260	high-affinity potassium transporter		-0.573721	0.0475136	0.00217957	0.0462743	0.963569	0.745674		NF-4h
Medtr4g099510	glycerolipase A1		-0.299774	0.681849	0.114299	-0.641884	0.0444401	0.0038648		NF-20h
Medtr4g100380	ethylene response factor		-0.588692	0.108536	0.00633132	-1.44651	3.94046e-09	6.78524e-11		NF-20h
Medtr4g100590	2OG-Fe(II) oxygenase family oxidoreductase		-0.0121151	1	0.975984	0.734673	0.00699851	0.000425409		NF-20h
Medtr4g100990	eukaryotic aspartyl protease family protein		-0.172032	1	0.534806	-1.48568	0.000326092	1.31397e-05		NF-20h
Medtr4g101010	hypothetical protein		-0.288335	1	0.579129	-2.25972	0.00373088	0.000210035		NF-20h
Medtr4g101260	Lipid transfer protein		-1.62893	0.0179608	0.000681854	-1.80558	0.00701551	0.000428036
Medtr4g101280	Lipid transfer protein					-2.35043	0.0128634	0.000856169
Medtr4g101600	trehalose-phosphate phosphatase		0.735544	0.0174858	0.000658699	0.460426	0.41392	0.0869214		NF-4h
Medtr4g101730	vacuolar processing enzyme		1.10235	0.175875	0.0124068	2.67462	1.19926e-09	1.97466e-11		NF-20h
Medtr4g101950	translation factor EF-1 alpha-like protein		0.497058	0.119241	0.00720938	0.996225	6.57584e-05	2.18839e-06		NF-20h
Medtr4g101970	hypothetical protein		1.96309	6.68812e-06	1.19508e-07	2.35854	1.14445e-08	2.07019e-10
Medtr4g102170	cytoplasmic ribosomal protein S13		-0.14343	1	0.531993	0.598038	0.0480694	0.00426683		NF-20h
Medtr4g102280	cytochrome P450 family protein		0.926763	0.000560565	1.37604e-05	1.66378	1.03855e-12	1.22232e-14
Medtr4g102400	subtilisin-like serine protease		3.64352	1.91631e-32	4.71527e-35	4.3613	6.44415e-65	7.84596e-68
Medtr4g102900	polysaccharide biosynthesis protein					2.02897	0.00370697	0.000207185
Medtr4g103800	adenylate kinase		0.876462	0.000115664	2.43946e-06	0.861226	0.00379189	0.000214349
Medtr4g104060	hypothetical protein		2.95866	3.99211e-18	2.31542e-20	3.15969	2.65158e-18	1.79867e-20
Medtr4g104540	cytochrome P450 family 71 protein		-0.621199	0.0247351	0.000983955	-1.62643	1.78757e-11	2.34224e-13
Medtr4g104550	cytochrome P450 family 71 protein		-0.448825	0.393568	0.0402583	-1.80226	4.06176e-11	5.6047e-13		NF-20h
Medtr4g104700	component of high affinity nitrate transporter		1.84141	3.41444e-14	2.48046e-16	1.11713	0.000519133	2.22125e-05
Medtr4g104730	component of high affinity nitrate transporter		1.31267	7.1913e-08	1.01535e-09	0.628321	0.028912	0.00227468
Medtr4g105690	inositol 1%2C3%2C4-trisphosphate 5/6-kinase		1.21718	0.16974	0.0118437	1.69448	0.00633659	0.000380607		NF-20h
Medtr4g106500	UVI1%2C putative		-0.355967	0.6424	0.100374	-1.57885	1.00879e-10	1.48559e-12		NF-20h
Medtr4g106590	two-component response regulator ARR3-like protein	ARR8 type A	0.865421	0.00263526	7.70781e-05	1.15683	4.49935e-05	1.43474e-06
Medtr4g106790	DUF4228 domain protein		1.31626	0.0158561	0.000591737	1.68454	0.000484944	2.0609e-05
Medtr4g106870	1-deoxy-D-xylulose 5-phosphate reductoisomerase		0.628232	0.0182565	0.000696292	1.00689	5.54509e-05	1.81321e-06
Medtr4g107440	zinc ion-binding protein		1.13844	5.71904e-06	1.01521e-07	0.65733	0.0490269	0.00436319
Medtr4g107630	integral membrane HPP family protein		2.0559	9.52445e-06	1.74095e-07	1.36409	0.0356204	0.00293257
Medtr4g108170	ABC transporter A family protein		-0.602591	0.0379728	0.0016418	-0.67149	0.0718218	0.0070529		NF-4h
Medtr4g108330	RP/EB family microtubule-associated protein		1.74217	2.53724e-13	2.00672e-15	1.21922	7.93634e-05	2.69637e-06
Medtr4g109170	LRR receptor-like kinase family protein		-0.257002	0.823749	0.178031	-0.82969	0.00325185	0.000178543		NF-20h
Medtr4g109470	flavonoid hydroxylase					6.63155	1.13535e-17	8.16231e-20
Medtr4g109600	glycerophosphoryl diester phosphodiesterase family protein		0.372238	0.573908	0.0779714	0.666735	0.0180872	0.00130138		NF-20h
Medtr4g109880	adenine nucleotide alpha hydrolase superfamily protein		0.404042	0.468331	0.0537268	0.919138	0.0015552	7.6732e-05		NF-20h
Medtr4g112430	phospholipid-transporting ATPase-like protein		-0.359823	0.475872	0.0552715	-0.71907	0.0155792	0.00108119		NF-20h
Medtr4g113100	LRR receptor-like kinase		0.745704	0.00230742	6.62025e-05	0.823365	0.00174922	8.72175e-05
Medtr4g113280	3-ketoacyl-CoA synthase-like protein		0.509196	0.647179	0.10168	0.879803	0.0445473	0.00387755		NF-20h
Medtr4g113530	inwardly rectifying potassium channel subunit		-0.668356	0.0108971	0.000376663	-0.329895	0.554416	0.148676		NF-4h
Medtr4g113650	cytochrome P450 family 709 protein		4.0949	4.24743e-11	4.23026e-13	3.18139	9.41959e-06	2.57772e-07
Medtr4g114830	plastocyanin-like domain protein		1.91872	1.85104e-08	2.44e-10	2.10697	1.87315e-10	2.83448e-12
Medtr4g114870	plastocyanin-like domain protein		0.964513	1.0902e-05	2.03107e-07	0.512141	0.107538	0.0119895		NF-4h
Medtr4g115070	beta-1%2C4-N-acetylglucosaminyltransferase-like protein		1.10221	4.21805e-05	8.30314e-07	1.24481	8.1888e-05	2.81537e-06
Medtr4g116273	hypothetical protein		2.84546	2.00822e-14	1.43537e-16	2.2238	5.59094e-07	1.23501e-08
Medtr4g116277	plant/F18G18-20 protein		1.61893	4.61388e-11	4.62226e-13	1.1146	0.000115576	4.12101e-06
Medtr4g116530	stress induced protein		-0.149367	1	0.554498	-1.31449	0.000304316	1.21211e-05		NF-20h
Medtr4g116545	class II knotted-like homeobox protein		0.612109	0.0271348	0.00110008	0.391986	0.32007	0.0556162		NF-4h
Medtr4g116840	pleckstrin-like (PH) and lipid-binding START domain protein		0.503072	0.120766	0.00736523	0.605305	0.0435383	0.00375104		NF-20h
Medtr4g116870	DNA replication licensing factor MCM4	DNA replication licensing factor	0.0611299	1	0.935567	2.35763	0.000869425	3.94689e-05		NF-20h
Medtr4g116990	glycoside hydrolase family 18 protein		3.44283	5.36486e-33	1.25722e-35	3.29442	3.2012e-26	1.37343e-28
Medtr4g117000	glycoside hydrolase family 18 protein		7.52652	3.63714e-76	2.34393e-79	7.15995	1.38223e-70	1.52263e-73
Medtr4g117330	adenylate isopentenyltransferase	IPT				3.20064	6.39178e-10	1.00427e-11
Medtr4g117380	endo-1%2C3%3B 1%2C4-beta-D-glucanase-like protein		0.252464	0.880199	0.219934	0.678293	0.0385709	0.00322468		NF-20h
Medtr4g119860	RALF		0.652743	0.0467852	0.00214068	0.828568	0.0158724	0.00110802
Medtr4g120770	60S ribosomal L14-like protein		0.0223783	1	0.882998	0.665692	0.0192664	0.00139963		NF-20h
Medtr4g120940	pathogenesis-related protein bet V I family protein		-0.98008	0.354718	0.0343309	-1.58449	0.0292453	0.00231107		NF-20h
Medtr4g121570	3-oxo-delta(4%2C5)-steroid 5-beta-reductase-like protein		-0.585654	0.043557	0.00194449	-1.21299	1.70926e-06	4.0928e-08
Medtr4g121870	60S ribosomal protein L29-1		0.167485	0.974721	0.35653	0.703637	0.0109076	0.000707654		NF-20h
Medtr4g122110	disease resistance-responsive%2C dirigent domain protein		0.751752	0.0447798	0.00201482	1.77983	3.58361e-11	4.90336e-13
Medtr4g122270	DNA replication licensing factor MCM2%2C putative	DNA replication licensing factor	-0.148232	1	0.831976	2.35146	0.000114164	4.06407e-06		NF-20h
Medtr4g123850	drug resistance transporter-like ABC domain protein		-0.15731	1	0.473375	-0.713568	0.0421964	0.00360852		NF-20h
Medtr4g123860	PPR containing plant-like protein		-0.55149	0.42752	0.0461859	-0.93529	0.0427971	0.0036742		NF-20h
Medtr4g123870	Pti1-like kinase		-0.229001	0.884651	0.22587	-0.713704	0.0173693	0.00123663		NF-20h
Medtr4g123990	ABC transporter B family protein		-0.69195	0.0298369	0.00122885	-0.757949	0.0257509	0.00196924
Medtr4g124170	hypothetical protein		1.95724	0.00127384	3.3732e-05	0.536598	0.750686	0.289472		NF-4h
Medtr4g124660	sucrose synthase		1.42219	3.1402e-09	3.82659e-11	0.520414	0.170919	0.0223638		NF-4h
Medtr4g126160	cytokinin oxidase/dehydrogenase-like protein	CKX	-1.19609	4.34925e-05	8.61237e-07	-0.265628	0.798861	0.34861		NF-4h
Medtr4g126920	xyloglucan endotransglucosylase/hydrolase family protein		-0.181975	1	0.478051	-0.949535	0.0211785	0.00156432		NF-20h
Medtr4g127140	MADS-box transcription factor family protein		0.489873	0.759701	0.144783	1.86989	2.11215e-08	4.00436e-10		NF-20h
Medtr4g127670	class III peroxidase		-0.784258	0.0404047	0.00177299	-0.725359	0.0878861	0.00922783		NF-4h
Medtr4g128020	NADPH-cytochrome P450 family 2 reductase		-0.426497	0.270259	0.0229231	-0.813676	0.0037248	0.000209045		NF-20h
Medtr4g128050	small nuclear ribonucleoprotein		0.0429849	1	0.829222	0.792316	0.00338663	0.000186924		NF-20h
Medtr4g128260	P-loop nucleoside triphosphate hydrolase superfamily protein		-0.315976	0.843211	0.189117	-0.983217	0.00449851	0.000257683		NF-20h
Medtr4g128570	xyloglucan endotransglucosylase/hydrolase family protein		0.999464	0.0333983	0.00141075	0.886414	0.0627881	0.0059869		NF-4h
Medtr4g128580	xyloglucan endotransglucosylase/hydrolase family protein		0.149924	1	0.571807	-1.15326	0.00519783	0.00030377		NF-20h
Medtr4g128750	CAP%2C cysteine-rich secretory protein%2C antigen 5	MtPR-1	0.969597	8.80094e-06	1.59839e-07	1.11895	4.00456e-06	1.02157e-07
Medtr4g129010	tyrosine kinase family protein	MtSPK1	3.29072	9.35888e-19	5.20882e-21	3.62312	2.53498e-22	1.35214e-24
Medtr4g129670	tetraspanin family protein		0.523683	0.336817	0.0317816	0.875347	0.0122742	0.00081055		NF-20h
Medtr4g129820	UDP-D-glucuronate 4-epimerase		0.795256	0.00076743	1.94229e-05	1.00009	6.19994e-05	2.04891e-06
Medtr4g130390	LRR receptor-like kinase family protein		-0.461684	0.787938	0.160228	-1.44101	0.00112729	5.30783e-05		NF-20h
Medtr4g130540	heat shock 70 kDa protein	HSP70	-0.724663	0.412485	0.0435609	-1.50731	0.0128029	0.000851396		NF-20h
Medtr4g130830	DNase I superfamily protein		0.390876	0.97197	0.347076	1.20802	0.0344501	0.00281149		NF-20h
Medtr4g130970	potassium channel tetramerization domain protein		1.02316	3.84251e-06	6.61841e-08	0.793331	0.00313669	0.000170947
Medtr4g132380	F-box plant-like protein%2C putative		-0.641885	0.0625301	0.00309921	-1.02964	0.000694398	3.0396e-05		NF-20h
Medtr4g132460	pectate lyase family protein		0.39153	0.336817	0.0319306	0.861226	0.000794711	3.55703e-05		NF-20h
Medtr4g132760	zinc finger%2C C3HC4 type (RING finger) protein		1.8712	0.000236754	5.32623e-06	1.15833	0.124971	0.0145926		NF-4h
Medtr4g133800	peroxidase family protein		0.571301	0.0405439	0.00178147	0.736799	0.018897	0.0013706
Medtr4g133890	myosin II heavy chain family protein		1.80099	1.06323e-18	6.04213e-21	1.81699	7.90817e-15	7.38182e-17
Medtr4g134120	SEC14 cytosolic factor-like protein		-0.520272	0.249846	0.0205363	-0.953	0.00890198	0.000557922		NF-20h
Medtr4g478140	S-norcoclaurine synthase-like protein		2.06913	9.48521e-14	7.33521e-16	2.5872	4.70298e-18	3.32655e-20
Medtr4g485570	polysaccharide biosynthesis protein		1.82459	0.0230755	0.000907033	4.09224	9.47304e-16	8.34823e-18
Medtr5g005110	transcription factor		0.713688	0.103994	0.00596461	1.30521	1.69615e-05	4.94643e-07		NF-20h
Medtr5g005130	ribosomal protein S14p/S29e		0.388623	0.370752	0.0366138	0.822416	0.00700543	0.000426873		NF-20h
Medtr5g005290	hypothetical protein		5.21205	1.88524e-24	7.40002e-27	5.87314	1.85516e-36	5.48547e-39
Medtr5g005430	transmembrane protein%2C putative		1.25837	0.0606326	0.00299096	1.61457	0.00210649	0.000108817		NF-20h
Medtr5g005450	cysteine-rich receptor-kinase-like protein		-0.414011	0.325542	0.0301149	-0.97771	0.000292468	1.16153e-05		NF-20h
Medtr5g005520	cysteine-rich receptor-kinase-like protein		0.98871	9.93808e-06	1.8282e-07	0.547594	0.0835028	0.00861752		NF-4h
Medtr5g006070	sugar porter (SP) family MFS transporter		-0.717245	0.00433854	0.000134459	-1.3931	1.39508e-08	2.55591e-10
Medtr5g006160	S-locus lectin kinase family protein		-0.419721	0.905273	0.25063	-1.57651	0.00404003	0.000229781		NF-20h
Medtr5g006600	RNA-directed DNA methylation protein		0.892862	0.40331	0.0420583	2.75984	1.85812e-11	2.44546e-13		NF-20h
Medtr5g006720	12-oxophytodienoate reductase-like protein		-0.328233	0.896833	0.240003	-0.974476	0.0306887	0.0024447		NF-20h
Medtr5g006740	12-oxophytodienoate reductase-like protein		1.14625	1.28656e-07	1.8542e-09	1.07054	0.00017894	6.69158e-06
Medtr5g006750	12-oxophytodienoate reductase-like protein		-0.660285	0.0474309	0.002173	-1.23496	8.31522e-07	1.91875e-08
Medtr5g006780	12-oxophytodienoate reductase-like protein		-0.445067	0.39341	0.0402191	-1.18931	3.95493e-05	1.24967e-06		NF-20h
Medtr5g007450	cytochrome P450 family 71 protein		-0.543482	0.0711155	0.00365389	-1.07987	2.74738e-05	8.39442e-07		NF-20h
Medtr5g007460	cytochrome P450 family monooxygenase		-0.656801	0.525095	0.0658638	-1.53141	0.00252142	0.000132883		NF-20h
Medtr5g007550	cytochrome P450 family 71 protein		-0.228708	0.940222	0.295774	-1.65724	7.30364e-08	1.45666e-09		NF-20h
Medtr5g007640	4-coumarate:CoA ligase-like protein		0.550008	0.0558843	0.00268142	0.587918	0.0466149	0.00410999		NF-20h
Medtr5g007713	chalcone and stilbene synthase family protein		0.732902	0.00237945	6.88644e-05	1.24392	4.464e-05	1.41829e-06
Medtr5g007717	chalcone and stilbene synthase family protein		0.82214	0.000402857	9.44067e-06	1.01314	4.57595e-05	1.46182e-06
Medtr5g007730	chalcone and stilbene synthase family protein		0.538527	0.190184	0.0139288	0.864073	0.0130506	0.000871655		NF-20h
Medtr5g008790	AP2 domain class transcription factor		-0.589965	0.861672	0.20647	-2.25209	0.00080514	3.60838e-05		NF-20h
Medtr5g009080	GRAS family transcription factor	SCL3,SCL-3; scarecrow-like 3	0.943764	0.0320073	0.0013445	1.24077	0.000463825	1.95502e-05
Medtr5g009140	triacylglycerol lipase		0.861822	0.000222022	4.95578e-06	0.740189	0.00699851	0.00042564
Medtr5g009150	dynamin-like protein 1E		2.58899	0.000365195	8.40831e-06	2.56852	0.000482365	2.04714e-05
Medtr5g010010	2-C-methyl-D-erythritol 2%2C4-cyclodiphosphate synthase		0.191139	0.940222	0.291998	0.70165	0.0116827	0.000765387		NF-20h
Medtr5g010120	CCT motif protein					1.66674	0.0496039	0.00442317
Medtr5g010160	DUF3527 domain protein		2.89327	8.74382e-14	6.71065e-16	2.64961	8.48686e-11	1.23012e-12
Medtr5g010370	xyloglucan galactosyltransferase KATAMARI-like protein		0.521887	0.205981	0.0155672	0.839631	0.00149821	7.33993e-05		NF-20h
Medtr5g010640	pathogenesis-related thaumatin family protein		-0.171085	0.9771	0.367895	-1.15164	6.25733e-06	1.6543e-07		NF-20h
Medtr5g010680	heat shock transcription factor B2A		-0.374619	0.626638	0.0939829	-1.02474	0.0037248	0.000208968		NF-20h
Medtr5g010830	MATE efflux family protein		2.11619	8.36607e-25	3.18586e-27	1.4942	4.7772e-10	7.42283e-12
Medtr5g011800	DUF1442 family protein		-0.10337	1	0.607035	-0.752678	0.0321394	0.00257457		NF-20h
Medtr5g011960	Lipid transfer protein		6.50757	6.59838e-21	3.16988e-23	8.83412	2.26812e-95	1.4465e-98
Medtr5g011980	Lipid transfer protein		-0.640218	0.0171647	0.00064359	0.529795	0.154651	0.019412		NF-4h
Medtr5g012590	glucuronosyltransferase PGSIP8		3.03622	5.1658e-27	1.72506e-29	2.39089	1.56338e-11	2.03037e-13
Medtr5g012870	auxin canalisation protein		0.666927	0.11638	0.00700689	1.16258	0.000317372	1.26595e-05		NF-20h
Medtr5g013070	malectin/receptor-like kinase family protein		-0.453793	0.644502	0.100831	-1.10738	0.0168021	0.00118943		NF-20h
Medtr5g013540	peptidyl-prolyl cis-trans isomerase		0.62756	0.0187328	0.000715555	0.370121	0.355539	0.0663955		NF-4h
Medtr5g013800	transmembrane protein%2C putative		-0.673256	0.0115879	0.000405296	-0.170957	0.88436	0.486345		NF-4h
Medtr5g014090	type I inositol-1%2C4%2C5-trisphosphate 5-phosphatase		-0.251857	0.845644	0.192027	-0.853496	0.00256871	0.000135822		NF-20h
Medtr5g014370	hypothetical protein		2.48798	0.000468638	1.11469e-05
Medtr5g015190	VQ motif protein		-0.52057	0.226497	0.0177944	-1.34137	3.11677e-06	7.73409e-08		NF-20h
Medtr5g015490	GRAS family transcription factor	SHR	2.85	3.43458e-05	6.6603e-07	2.0842	0.00413743	0.000235801
Medtr5g016320	indole-3-acetic acid-amido synthetase	GH3	1.73078	4.06252e-06	7.02116e-08	1.04307	0.0467117	0.00412194
Medtr5g016810	AP2 domain transcription factor		0.564276	0.0533219	0.00252014	0.795069	0.00278587	0.000149404		NF-20h
Medtr5g017070	DNA polymerase		-0.097208	1	0.901023	1.96137	0.00133009	6.36974e-05		NF-20h
Medtr5g017090	MAP3K-like kinase		-0.315938	0.628451	0.0946598	-0.969088	0.000279888	1.10345e-05		NF-20h
Medtr5g017290	carboxy-terminal region remorin					2.92494	2.0153e-05	5.97064e-07
Medtr5g017350	zeaxanthin epoxidase		0.90805	0.00555166	0.00017661	1.04395	0.00134969	6.48708e-05
Medtr5g017410	hypothetical protein		1.1633	0.0701705	0.00358478	1.27545	0.0329013	0.00265303		NF-20h
Medtr5g017670	patatin-like phospholipase		0.151336	0.990566	0.406784	-1.04193	0.000629785	2.74582e-05		NF-20h
Medtr5g018320	methyl jasmonate esterase		1.19318	6.00685e-06	1.06982e-07	0.671439	0.140566	0.0169922		NF-4h
Medtr5g018570	wall associated kinase-like protein		-0.206325	0.933456	0.278303	-0.792882	0.00544023	0.000319197		NF-20h
Medtr5g018990	cytochrome P450 family 71 protein		-0.74449	0.0960656	0.00540858	-0.846741	0.0457931	0.00401699		NF-20h
Medtr5g019010	cytochrome P450 family 71 protein		-0.350143	0.650249	0.102895	-0.986454	0.00114142	5.39341e-05		NF-20h
Medtr5g019130	CCAAT-binding factor		0.274456	0.915919	0.259608	0.819513	0.0230843	0.00172923		NF-20h
Medtr5g019460	geranylgeranyl pyrophosphate synthase		3.63819	2.01265e-08	2.67662e-10	5.00057	4.72667e-22	2.54859e-24
Medtr5g019580	UDP-glucosyltransferase family protein		-0.571166	0.0495042	0.00229409	-0.651096	0.0379307	0.00315796
Medtr5g019900	polyol transporter-like protein%2C putative		0.748442	0.0158561	0.000590837	0.675395	0.0466149	0.0041107
Medtr5g020270	sugar porter (SP) family MFS transporter					1.82385	0.0273918	0.00212013
Medtr5g020800	isoflavone reductase-like protein		-0.450328	0.221571	0.0172257	-1.2001	2.50653e-06	6.14716e-08		NF-20h
Medtr5g020860	hypothetical protein		-0.0923278	1	0.686891	-0.714812	0.0499417	0.00446777		NF-20h
Medtr5g021160	nodulin MtN21/EamA-like transporter family protein		0.568703	0.0517019	0.00241025	0.603378	0.0437777	0.00377674		NF-20h
Medtr5g021650	ATP-binding microtubule motor family protein		0.459979	0.181195	0.0130145	0.668789	0.0176801	0.00126081		NF-20h
Medtr5g022130	chaperone protein DnaJ 11		0.392871	0.544546	0.0707281	-0.874474	0.0406993	0.00345689		NF-20h
Medtr5g022310	pathogenesis-related thaumatin family protein		0.765821	0.00193732	5.43661e-05	0.577264	0.115228	0.0130674		NF-4h
Medtr5g022600	Rho-like GTP-binding protein		0.570215	0.0477063	0.002194	0.578529	0.0560593	0.00515806		NF-4h
Medtr5g022880	eukaryotic aspartyl protease family protein		-0.102588	1	0.602164	-0.924281	0.000721777	3.16782e-05		NF-20h
Medtr5g023240	transmembrane amino acid transporter family protein		4.82348	7.53327e-44	1.01509e-46	5.87129	8.9235e-70	1.03473e-72
Medtr5g023260	transmembrane amino acid transporter family protein		-0.535603	0.180565	0.012917	-1.83964	1.1146e-11	1.41522e-13		NF-20h
Medtr5g024180	high mobility group (HMG)-box protein		-0.151795	1	0.652425	0.947697	0.012993	0.0008663		NF-20h
Medtr5g024640	auxin efflux carrier family protein		-0.220906	0.902121	0.247115	-0.8049	0.015642	0.00109008		NF-20h
Medtr5g025690	EF hand calcium-binding family protein		1.73421	1.32973e-12	1.13739e-14	1.68227	5.25904e-10	8.20201e-12
Medtr5g025850	LRR receptor-like kinase family protein		6.72217	1.09114e-86	3.19627e-90	6.56972	2.6472e-84	2.45566e-87
Medtr5g025960	RHO guanyl-nucleotide exchange factor					3.18172	7.268e-11	1.04924e-12
Medtr5g026160	LRR receptor-like kinase family protein		1.98376	0.00669632	0.000217731	2.04895	0.00333122	0.000183673
Medtr5g026580	F-box/kelch-repeat protein SKIP25%2C putative		0.0271377	1	0.857544	-0.77034	0.0272146	0.00210187		NF-20h
Medtr5g026760	LRR receptor-like kinase		3.00638	9.827e-13	8.17525e-15	3.3382	1.11916e-15	9.9276e-18
Medtr5g026930	methyltransferase PMT16%2C putative		1.09246	3.06607e-07	4.61643e-09	0.979129	0.000660944	2.8855e-05
Medtr5g027240	pinoresinol-lariciresinol reductase-like protein		-0.416449	0.296561	0.0262836	-0.938564	0.0173821	0.00123856		NF-20h
Medtr5g027350	armadillo/beta-catenin-like repeat protein%2C putative		1.5558	0.0239829	0.000947006	2.1138	0.000148337	5.42675e-06
Medtr5g027810	disease resistance protein (CC-NBS-LRR class) family protein		-0.448596	0.627139	0.0942501	-1.25836	0.00140481	6.80087e-05		NF-20h
Medtr5g027840	DEAD-box ATP-dependent RNA helicase		-0.676027	0.0133862	0.000483091	-0.444308	0.394512	0.0806592		NF-4h
Medtr5g027970	extra-large GTP-binding protein		-0.626556	0.0217315	0.000847922	-1.59798	3.81262e-11	5.23882e-13
Medtr5g028750	CC-NBS-LRR resistance protein%2C putative		0.619813	0.0248981	0.000993357	0.823638	0.00194795	9.90873e-05
Medtr5g031310	cinnamyl alcohol dehydrogenase-like protein		-0.394323	0.372037	0.0369661	-0.657573	0.0360943	0.00297787		NF-20h
Medtr5g031880	AP2-like ethylene-responsive transcription factor		1.20484	0.0790677	0.00418754	2.44155	4.34423e-08	8.38722e-10		NF-20h
Medtr5g032420	dicarboxylate carrier protein		0.695901	0.00498638	0.000157458	0.369508	0.350271	0.0647653		NF-4h
Medtr5g032720	MATE efflux family protein		-0.124419	1	0.524044	-0.643548	0.0447178	0.00389932		NF-20h
Medtr5g033090	60S ribosomal protein L27a-3		0.230503	0.933415	0.278236	0.963342	0.000954173	4.38141e-05		NF-20h
Medtr5g033490	LysM type receptor kinase	MtLYK10	6.77712	1.63366e-66	1.24422e-69	7.14715	7.47144e-86	6.49766e-89
Medtr5g034230	DUF1645 family protein		-0.511851	0.220908	0.0171434	-1.34476	1.88818e-06	4.54311e-08		NF-20h
Medtr5g035430	DUF4228 domain protein		1.88554	1.73112e-20	8.82344e-23	1.43112	1.60856e-09	2.66725e-11
Medtr5g035610	transmembrane protein%2C putative		0.673765	0.00748207	0.00024591	0.628746	0.106526	0.011852		NF-4h
Medtr5g036410	matrix metalloproteinase		-0.28499	0.742819	0.136735	-1.0394	8.11281e-05	2.77043e-06		NF-20h
Medtr5g037300	beta-1%2C3-galactosyltransferase-like protein		0.0042719	1	0.979233	-1.08666	0.0342847	0.00278881		NF-20h
Medtr5g037540	actin cross-linking protein		-0.0972621	1	0.628112	-0.977267	0.00177211	8.85645e-05		NF-20h
Medtr5g038180	disease resistance protein		-0.0667285	1	0.818239	-1.1319	0.0218123	0.00161619		NF-20h
Medtr5g040940	ribonuclease T2 family protein		0.486461	0.940222	0.292992	-3.47933	3.25394e-06	8.10019e-08		NF-20h
Medtr5g041010	ribonuclease T2 family protein		-0.0732154	1	0.751838	-1.07243	0.000384386	1.58898e-05		NF-20h
Medtr5g041790	cAMP-regulated phosphoprotein-like protein		0.738661	0.00247889	7.23232e-05	0.640595	0.0255937	0.00195574
Medtr5g042440	LysM-domain receptor-like kinase		-0.397245	0.385449	0.0389537	-0.736188	0.0148476	0.00101578		NF-20h
Medtr5g043970	UDP-glucose 6-dehydrogenase family protein		0.798014	0.0208036	0.000803187	1.2028	9.67817e-05	3.40038e-06
Medtr5g044710	ureide permease-like protein		-0.0715894	1	0.760211	-0.799027	0.0212101	0.00156789		NF-20h
Medtr5g045310	hypothetical protein		0.516326	0.216927	0.0167121	0.80891	0.00916071	0.000575731		NF-20h
Medtr5g045470	inhibitor of trypsin and hageman factor-like protein	Proteinase inhibitor	9.27706	3.19075e-168	1.86932e-172	8.35005	9.81418e-95	6.82805e-98
Medtr5g045710	zinc-binding alcohol dehydrogenase family protein		1.39944	3.62528e-08	4.92744e-10	1.07238	0.00108877	5.06889e-05
Medtr5g045960	UDP-glucosyltransferase family protein		1.53813	0.0428128	0.00189622	1.79239	0.00595654	0.000353743
Medtr5g048550	2OG-Fe(II) oxygenase family oxidoreductase		-0.249726	0.837015	0.184917	-0.86825	0.00153628	7.57095e-05		NF-20h
Medtr5g053920	AP2/ERF and B3 domain transcription factor		-0.1817	1	0.461449	-1.22995	0.000212207	8.03404e-06		NF-20h
Medtr5g054300	myb-like transcription factor family protein					5.75563	5.83719e-10	9.13753e-12
Medtr5g055020	heavy metal transport/detoxification superfamily protein		-0.30245	0.663926	0.107705	0.930921	0.000223179	8.59179e-06		NF-20h
Medtr5g055680	flavonol synthase/flavanone 3-hydroxylase		-0.507453	0.680477	0.113564	-1.38451	0.00525984	0.000307698		NF-20h
Medtr5g055820	flavonol synthase/flavanone 3-hydroxylase		-0.279372	0.875772	0.215903	-0.809496	0.0410858	0.00350163		NF-20h
Medtr5g055900	flavonol synthase/flavanone 3-hydroxylase		1.71523	3.78126e-05	7.36359e-07	1.73717	0.000119108	4.27457e-06
Medtr5g059140	flavonol synthase/flavanone 3-hydroxylase		-0.180091	0.97617	0.364211	-1.80459	5.82609e-09	1.01335e-10		NF-20h
Medtr5g059900	glutamate receptor 2		-0.801838	0.296568	0.0263052	-1.36405	0.0165871	0.00117229		NF-20h
Medtr5g059920	glutamate receptor 2		-0.528711	0.198169	0.0147097	-1.17872	5.679e-05	1.86029e-06		NF-20h
Medtr5g060330	receptor family ligand-binding region protein		-0.83593	0.297376	0.0264117	-2.00079	0.000363318	1.49136e-05		NF-20h
Medtr5g062190	glycoside hydrolase family 5 protein		-1.12605	0.137994	0.00882014	-3.26094	5.15763e-08	1.00473e-09		NF-20h
Medtr5g063670	annexin D8		0.326891	0.550791	0.0724428	0.613217	0.0344501	0.00281225		NF-20h
Medtr5g064120	RNA-binding (RRM/RBD/RNP motif) family protein		0.819511	0.0372411	0.00160144	0.868951	0.0371217	0.00307554
Medtr5g064345	phosphate-responsive 1 family protein		1.10115	0.108877	0.00637865	1.11223	0.0400959	0.00338998		NF-20h
Medtr5g064550	RmlC-type cupin		1.70898	0.0329241	0.0013888
Medtr5g067250	Serine/Threonine kinase family protein		3.29813	5.40753e-06	9.56749e-08	4.47016	6.10128e-11	8.66658e-13
Medtr5g067310	receptor kinase					4.45572	2.49412e-09	4.22242e-11
Medtr5g067350	auxin response factor		2.89465	2.1332e-21	9.99799e-24	1.90959	6.5911e-07	1.47123e-08
Medtr5g068580	vacuolar iron transporter-like protein		-0.683682	0.00883743	0.000297187	-0.73312	0.0137486	0.000926242
Medtr5g070870	ubiquinol oxidase 1a		-0.217665	0.911779	0.254747	-0.813136	0.00420576	0.000240183		NF-20h
Medtr5g071070	ARM repeat CCCH-type zinc finger protein		-0.390676	0.39229	0.0400127	-1.11046	1.94176e-05	5.71901e-07		NF-20h
Medtr5g071560	MAP kinase kinase kinase	MtMAPKKK14	1.44104	4.66923e-09	5.85397e-11	0.74464	0.0222975	0.00165602
Medtr5g071780	disease resistance protein RGA4		2.72739	1.00357e-07	1.44047e-09	2.98478	1.97751e-09	3.30197e-11
Medtr5g072250	NB-ARC domain disease resistance protein		-0.385635	0.890315	0.230899	-1.34142	0.0240988	0.00181914		NF-20h
Medtr5g072820	UDP-glucosyltransferase family protein		1.04158	0.106629	0.00615324	1.41248	0.00548284	0.000322333		NF-20h
Medtr5g073880	transmembrane protein%2C putative		1.65558	0.0309311	0.00128479	2.55874	1.52686e-05	4.39079e-07
Medtr5g074400	WRKY transcription factor	WRKY33	-0.254071	0.896833	0.240142	-0.818671	0.0129945	0.000867153		NF-20h
Medtr5g074740	peroxidase family protein		1.5897	4.85189e-11	4.88913e-13	2.62285	1.25375e-14	1.18484e-16
Medtr5g074860	peroxidase family protein	MtRIP1	1.41095	0.000402857	9.42923e-06	1.89181	3.94919e-06	1.00287e-07
Medtr5g074970	class III peroxidase		-1.23607	7.60026e-07	1.18886e-08	-1.10926	1.54497e-05	4.46078e-07
Medtr5g075020	LOB domain protein		0.782703	0.185362	0.0133732	1.43181	0.000140496	5.10732e-06		NF-20h
Medtr5g075040	hypothetical protein		1.26436	9.38164e-07	1.47301e-08	1.34185	1.60925e-06	3.816e-08
Medtr5g075070	methyltransferase-like protein		1.49862	1.73447e-07	2.53022e-09	1.33978	2.22235e-05	6.62272e-07
Medtr5g075190	hypothetical protein		0.532742	0.0802121	0.00427488	0.744302	0.00611849	0.000365733		NF-20h
Medtr5g075400	hypothetical protein		6.14637	6.73532e-42	1.0654e-44	6.09534	1.32109e-37	3.75311e-40
Medtr5g075450	cytochrome P450 family cinnamate 4-hydroxylase		0.7127	0.00347831	0.000104476	0.741368	0.0179103	0.00128317
Medtr5g075650	LRR receptor-like kinase		-0.208112	0.926445	0.27211	-1.02409	8.5489e-05	2.96396e-06		NF-20h
Medtr5g075680	Mn-specific cation diffusion facilitator transporter MTP8.1		-1.14645	0.0041633	0.000128297	-1.00815	0.0239527	0.00180525
Medtr5g076170	late embryogenesis abundant hydroxyproline-rich glycoprotein%2C putative		-0.225883	0.949593	0.312039	-1.60895	1.41131e-08	2.59384e-10		NF-20h
Medtr5g076240	long-chain acyl-CoA synthetase		-0.214558	0.957149	0.32305	-0.780251	0.020796	0.00152883		NF-20h
Medtr5g077000	UTP-glucose-1-phosphate uridylyltransferase		0.72313	0.0482024	0.00222247	1.36859	5.47733e-06	1.41951e-07
Medtr5g077100	L-type lectin-domain receptor kinase		-0.90824	0.00181839	5.0709e-05	-0.708474	0.0547569	0.0050033		NF-4h
Medtr5g077510	Avr9/Cf-9 rapidly elicited protein		-0.548576	0.166407	0.0115121	-1.22932	2.26024e-05	6.77494e-07		NF-20h
Medtr5g077710	methyltransferase		0.789521	0.00894415	0.000301824	1.54723	9.38789e-09	1.66552e-10
Medtr5g078020	nudix hydrolase-like protein		1.42892	0.00477019	0.000150352	2.81105	1.05122e-13	1.09096e-15
Medtr5g079715	hypothetical protein		1.74473	4.64598e-17	2.93963e-19	1.79848	3.11607e-14	3.07307e-16
Medtr5g079840	kinase 1B		-0.138945	1	0.468509	-0.630224	0.0498384	0.00445275		NF-20h
Medtr5g079890	elicitor-responsive-like protein		-0.0915369	1	0.845466	-1.55175	0.0181639	0.001309		NF-20h
Medtr5g079950	expansin A10					4.78522	2.25099e-14	2.16642e-16
Medtr5g080780	histone acetyltransferase type B catalytic subunit%2C putative		-0.124356	1	0.746102	0.960166	0.0391281	0.00327813		NF-20h
Medtr5g081460	hypothetical protein		0.780709	0.00108043	2.8294e-05	0.714701	0.00941203	0.000595346
Medtr5g081710	triose-phosphate transporter family protein		0.688952	0.00610068	0.000196844	0.797252	0.00242298	0.000127133
Medtr5g082150	nematode resistance HSPRO2-like protein		0.760234	0.0793444	0.00420685	1.3974	3.22345e-05	1.00172e-06		NF-20h
Medtr5g082610	origin recognition complex subunit 3	ORC3	0.693885	0.742657	0.136561	1.42362	0.0396289	0.00333621		NF-20h
Medtr5g082850	2-deoxymugineic-acid 2-dioxygenase-like protein%2C putative		-0.444825	0.241458	0.0195215	-0.645558	0.0439126	0.00379856		NF-20h
Medtr5g082910	myb transcription factor		2.08825	0.00383865	0.000116943
Medtr5g083030	ubiquitin-protein ligase%2C PUB17	MtPUB1	2.02428	1.45614e-23	5.97161e-26	1.70153	3.19319e-13	3.5916e-15
Medtr5g083170	ferritin		1.31647	0.0363048	0.00155267	0.980787	0.209261	0.0297489		NF-4h
Medtr5g083270	abscisic acid receptor		0.164574	1	0.481784	-1.02182	0.00259599	0.000137652		NF-20h
Medtr5g084410	hypothetical protein		-0.979429	0.0108971	0.000374947	0.456678	0.370311	0.0713656		NF-4h
Medtr5g085790	LysM-domain receptor-like kinase	MtLYR4	-0.538958	0.0789598	0.0041772	-0.835579	0.00272363	0.000145593		NF-20h
Medtr5g085900	MD-like lipid recognition domain protein/ML domain protein		0.38826	0.347141	0.0333738	0.673045	0.0158947	0.00111506		NF-20h
Medtr5g085910	receptor-like protein		1.98091	0.000413682	9.76706e-06	1.63904	0.00546226	0.000320807
Medtr5g086090	LysM receptor kinase K1B		1.7065	0.000965379	2.5055e-05	2.62128	1.77651e-10	2.67796e-12
Medtr5g086310	LysM receptor kinase K1B%2C putative		-1.22327	6.27856e-05	1.27271e-06	-1.18953	0.00137589	6.6449e-05
Medtr5g086330	LysM type receptor kinase		-1.00556	1.16386e-05	2.17512e-07	-0.495396	0.302842	0.0515152		NF-4h
Medtr5g087340	LRR receptor-like kinase		0.610211	0.839349	0.186193	1.36927	0.0305076	0.00242674		NF-20h
Medtr5g087390	indole-3-acetaldehyde oxidase		-0.658979	0.0138766	0.000503305	-0.363124	0.559566	0.15196		NF-4h
Medtr5g088340	ABC-type transport system protein		0.29175	0.692658	0.11687	0.844316	0.00135298	6.51073e-05		NF-20h
Medtr5g088770	cysteine protease inhibitor cystatin		-0.356702	0.632917	0.0960906	-0.906793	0.00375486	0.00021182		NF-20h
Medtr5g089110	F-box plant-like protein		-0.155926	1	0.49758	-0.920436	0.0272775	0.00210971		NF-20h
Medtr5g089320	calmodulin-domain kinase CDPK protein		0.499679	0.230319	0.0182076	0.883525	0.00279373	0.000149988		NF-20h
Medtr5g090630	UDP-glucose flavonoid 3-O-glucosyltransferase		0.680757	0.00825397	0.000274181	0.675378	0.0171621	0.00122089
Medtr5g090830	HXXXD-type acyl-transferase family protein		-1.44362	3.78126e-05	7.37687e-07	-2.56204	1.22284e-11	1.56683e-13
Medtr5g091050	3-hydroxy-3-methylglutaryl-coenzyme A reductase-like protein		-1.07714	0.000823767	2.09935e-05	-0.681521	0.125693	0.014709		NF-4h
Medtr5g091060	4-hydroxyphenylpyruvate dioxygenase		-0.316388	0.624081	0.0922631	-0.897398	0.000969131	4.46133e-05		NF-20h
Medtr5g091090	SAUR-like auxin-responsive family protein		-0.895316	0.187986	0.0137108	-1.48491	0.0046039	0.000264522		NF-20h
Medtr5g092080	lipocalin-like domain protein					2.11059	0.00366749	0.000204765
Medtr5g092150	cytochrome P450 family protein		1.57194	1.55716e-14	1.08747e-16	1.62775	3.75417e-12	4.50552e-14
Medtr5g092410	TIR-like domain protein TSDC protein		-0.0723557	1	0.768983	-1.40027	6.24738e-07	1.38726e-08		NF-20h
Medtr5g092440	TIR-like domain protein TSDC protein		-0.146832	1	0.544625	-1.2947	5.03148e-05	1.61901e-06		NF-20h
Medtr5g092740	perchloric acid soluble translation inhibitor-like protein		0.808873	0.200583	0.0150416	1.2307	0.00633596	0.000380201		NF-20h
Medtr5g092910	geranylgeranyl pyrophosphate synthase		-0.321748	0.624081	0.0924789	-1.35852	1.95136e-06	4.72906e-08		NF-20h
Medtr5g094380	tyrosine kinase family protein					4.18283	1.82664e-08	3.43131e-10
Medtr5g095120	receptor-like protein		-0.228212	0.896833	0.23748	-1.11045	2.01339e-05	5.95331e-07		NF-20h
Medtr5g096840	transmembrane amino acid transporter family protein		-0.613658	0.0277947	0.00113009	-0.112545	0.947199	0.672028		NF-4h
Medtr5g097010	glucose-1-phosphate adenylyltransferase family protein		1.84376	0.000613385	1.51648e-05	0.702507	0.53576	0.139142		NF-4h
Medtr5g097300	hypothetical protein					2.79854	6.48058e-06	1.72084e-07
Medtr5g097320	heat shock protein 81-2		-0.957525	0.000513317	1.23625e-05	-0.281323	0.682524	0.228682		NF-4h
Medtr5g097910	aldo/keto reductase family oxidoreductase		1.216	7.72752e-09	9.91462e-11	1.82887	3.92733e-15	3.59762e-17
Medtr5g097940	aldo/keto reductase family oxidoreductase		1.10747	4.49294e-07	6.94907e-09	1.55692	6.0616e-11	8.57508e-13
Medtr5g098170	caffeic acid O-methyltransferase		-0.126479	1	0.514198	-0.904665	0.000822374	3.69992e-05		NF-20h
Medtr5g098720	phenylalanine ammonia-lyase-like protein		0.739999	0.0181495	0.000691148	1.73007	9.57393e-11	1.39879e-12
Medtr5g099060	nodule inception protein	MtNIN	2.62964	1.63759e-26	5.56448e-29	3.31597	3.50055e-41	9.33588e-44
Medtr5g430750	zinc finger%2C C3HC4 type (RING finger) protein		0.607024	0.0311542	0.00130319	1.13435	4.49149e-06	1.15881e-07
Medtr6g004780	sucrase/ferredoxin family protein		-0.454693	0.203897	0.0153379	-0.785022	0.00609827	0.000364171		NF-20h
Medtr6g005070	lateral organ boundaries (LOB) domain protein		-0.544592	0.404366	0.042228	-1.51222	6.66286e-05	2.23431e-06		NF-20h
Medtr6g005220	denticleless-like protein					1.92229	0.0312529	0.00249327
Medtr6g005340	germin family protein		1.00917	0.0116778	0.000409122	0.0836719	0.96345	0.745019		NF-4h
Medtr6g007663	clasp amine-terminal protein		0.852305	0.000226633	5.08528e-06	1.09129	9.55834e-06	2.62123e-07
Medtr6g007687	ZIP zinc/iron transport family protein		6.1424	1.34404e-11	1.26593e-13	8.12525	2.79246e-28	1.1333e-30
Medtr6g007690	Serine/Threonine kinase family protein		7.9674	2.0763e-37	3.89252e-40	8.97597	7.72123e-63	1.07438e-65
Medtr6g007697	potassium transporter-like protein		1.73335	1.71464e-17	1.04472e-19	1.78426	2.22512e-14	2.12862e-16
Medtr6g007777	Pmr5/Cas1p GDSL/SGNH-like acyl-esterase family protein		0.93466	0.00508769	0.000161254	1.66733	1.02032e-09	1.66228e-11
Medtr6g008075	peroxidase family protein		1.35489	0.0250521	0.00100097	3.10245	4.68972e-16	3.94254e-18
Medtr6g008170	armadillo/beta-catenin repeat protein					2.06502	0.00548657	0.00032287
Medtr6g008500	cytochrome P450 family 82 protein	CP450	-1.15447	8.64766e-05	1.79347e-06	-1.40555	5.51608e-07	1.21508e-08
Medtr6g008680	hypothetical protein		1.04826	1.72073e-06	2.79244e-08	1.38064	7.59378e-09	1.34282e-10
Medtr6g009440	prolyl 4-hydroxylase alpha-like protein		0.814785	0.000513317	1.23843e-05	0.980559	9.32632e-05	3.26594e-06
Medtr6g009540	P-loop nucleoside triphosphate hydrolase superfamily protein		2.9791	7.15612e-12	6.49832e-14	2.10518	0.00015637	5.76633e-06
Medtr6g011640	glutaredoxin family protein	grx	0.522959	0.351106	0.0339196	0.762697	0.0427971	0.00367477		NF-20h
Medtr6g015760	hypothetical protein					2.58375	0.0011322	5.34329e-05
Medtr6g015765	TIR-NBS-LRR RCT1-like resistance protein%2C putative		0.572882	0.905273	0.250575	1.61779	0.0104803	0.000674463		NF-20h
Medtr6g015780	RALF		0.416089	0.27281	0.0233029	0.656448	0.020384	0.00149263		NF-20h
Medtr6g015815	malonyl-CoA:isoflavone 7-O-glucoside malonyltransferase		-0.515713	0.246081	0.0200105	-1.61745	2.85291e-07	6.03729e-09		NF-20h
Medtr6g015950	2OG-Fe(II) oxygenase family oxidoreductase		-0.912931	0.00735305	0.000241239	-1.40021	1.65045e-05	4.80362e-07
Medtr6g016210	LRR receptor-like kinase family protein		-1.14244	0.111971	0.00666487	-2.11712	0.000216377	8.25465e-06		NF-20h
Medtr6g016470	calcium-transporting ATPase		1.14177	0.0852552	0.00463409	-3.0787	7.33543e-06	1.97335e-07		NF-20h
Medtr6g016820	glycoside hydrolase family 81 protein		-0.229284	0.88447	0.225613	-1.26722	3.67079e-07	7.91706e-09		NF-20h
Medtr6g017325	cytochrome P450 family 709 protein	CKX	4.63489	1.59769e-11	1.54443e-13	6.74726	7.94454e-33	2.67152e-35
Medtr6g021910	SMP-30/gluconolaconase/LRE-like region protein		-1.33804	4.49498e-05	8.95361e-07	-1.06153	0.00551255	0.000325038
Medtr6g022020	BCL-2 binding anthanogene-1 protein					1.65513	0.0324004	0.00260172
Medtr6g022560	transmembrane protein%2C putative		2.5532	1.34762e-35	2.9212e-38	1.45359	1.18416e-09	1.94293e-11
Medtr6g022790	transmembrane amino acid transporter family protein		-0.500526	0.122589	0.00749798	-0.912228	0.000726113	3.19527e-05		NF-20h
Medtr6g023460	EF hand calcium-binding family protein		-1.10129	0.199964	0.0149669	-1.76695	0.00925408	0.000583976		NF-20h
Medtr6g023600	short-chain dehydrogenase/reductase		1.18987	6.22255e-05	1.25771e-06	2.00901	6.10693e-14	6.23156e-16
Medtr6g025300	26S proteasome subunit RPN7		-1.78792	0.0111955	0.000387636	-1.71402	0.0211176	0.00155615
Medtr6g027480	transmembrane protein%2C putative		0.531184	0.0752296	0.00392257	0.703543	0.0103983	0.000666172		NF-20h
Medtr6g027810	hypothetical protein		1.27013	9.09304e-10	1.0175e-11	1.05836	1.60834e-05	4.66241e-07
Medtr6g027840	ankyrin repeat RF-like protein%2C putative	MtVAPYRIN	2.19967	7.38029e-21	3.67523e-23	2.03388	2.59693e-18	1.73149e-20
Medtr6g028100	beta-D-glucoside glucohydrolase		0.037395	1	0.862562	-1.01613	0.00272714	0.000145939		NF-20h
Medtr6g029180	AP2 domain class transcription factor	MtERN2	1.40302	1.52933e-11	1.46939e-13	1.35003	6.73576e-07	1.51523e-08
Medtr6g029260	transmembrane protein%2C putative		0.605541	0.0878313	0.00482663	0.678058	0.0410543	0.00349657		NF-20h
Medtr6g029390	methyltransferase-like protein		1.45117	2.69979e-12	2.37254e-14	1.3462	1.80309e-08	3.36616e-10
Medtr6g032880	NDH-dependent cyclic electron flow protein%2C putative					7.18366	6.52286e-17	4.94855e-19
Medtr6g032990	myb-like transcription factor family protein					4.04949	1.0514e-06	2.4627e-08
Medtr6g032995	transmembrane amino acid transporter family protein		1.51299	0.0479302	0.00220711	2.78141	3.45167e-07	7.36441e-09
Medtr6g033450	pathogenesis-related protein bet V I family protein		-1.29298	0.0267471	0.00107966	-2.21255	2.28897e-05	6.87435e-07
Medtr6g033760	heat shock cognate 70 kDa protein					2.37557	0.000503228	2.14444e-05
Medtr6g034870	extensin-like region protein		-0.950719	1.97993e-05	3.79305e-07	-0.643463	0.0419368	0.00358145
Medtr6g034880	hypothetical protein		-0.673317	0.0395857	0.00172545	-1.05975	0.000343998	1.40208e-05
Medtr6g034930	hypothetical protein		-0.857486	0.00231646	6.67702e-05	-1.19278	3.26974e-05	1.0199e-06
Medtr6g036650	UDP-glucosyltransferase family protein		0.206724	1	0.672852	1.59532	0.0291402	0.00229939		NF-20h
Medtr6g036790	LRR receptor-like kinase family protein		1.31202	0.00883743	0.00029706	1.46267	0.00326436	0.000179419
Medtr6g037610	AP2 domain class transcription factor		-0.119633	1	0.79399	-2.22245	0.000775107	3.44682e-05		NF-20h
Medtr6g037750	receptor-like protein		3.84204	2.92925e-51	3.08902e-54	3.96793	1.17529e-44	2.5212e-47
Medtr6g038390	oxidoreductase family%2C NAD-binding rossmann fold protein		0.218335	1	0.441789	0.808023	0.0499417	0.00446668		NF-20h
Medtr6g038730	disease resistance family protein/LRR protein%2C putative		6.17453	6.43409e-17	4.10871e-19	6.26329	2.03897e-16	1.57225e-18
Medtr6g038790	leucine-rich receptor-like kinase family protein%2C putative		-0.502258	0.132167	0.00823092	-0.771965	0.0083917	0.000521562		NF-20h
Medtr6g038820	LRR receptor-like kinase		-0.907113	0.0211893	0.000820559	-1.57842	0.000556114	2.40205e-05
Medtr6g042660	pectinesterase					5.78658	3.40192e-25	1.49899e-27
Medtr6g043210	ribosomal protein S13P/S18e		-0.0183194	1	0.956859	0.601793	0.0443179	0.00384647		NF-20h
Medtr6g043240	peroxidase family protein		-0.619179	0.34213	0.0326716	-1.33744	0.00019143	7.19193e-06		NF-20h
Medtr6g044810	Kunitz type trypsin inhibitor / Alpha-fucosidase		4.28318	1.28685e-14	8.82074e-17	2.57531	6.93384e-05	2.34371e-06
Medtr6g045097	Kunitz type trypsin inhibitor / Alpha-fucosidase		8.74792	2.59106e-24	1.03223e-26
Medtr6g045643	C2 domain protein		-0.618603	0.0769678	0.00404477	-0.927959	0.000556114	2.40035e-05		NF-20h
Medtr6g052300	CBS domain protein		7.11519	3.46367e-82	1.42045e-85	8.05633	1.27546e-123	2.21844e-127
Medtr6g053600	NAD(P)-binding rossmann-fold protein					3.49096	2.56641e-06	6.32377e-08
Medtr6g055180	hypothetical protein		-1.00115	0.0639979	0.00317946	-1.55538	0.00109478	5.10321e-05		NF-20h
Medtr6g056070	salicylic acid carboxyl methyltransferase		2.08195	1.22405e-24	4.73297e-27	1.91739	2.19093e-16	1.70214e-18
Medtr6g059530	Kunitz type trypsin inhibitor / Alpha-fucosidase		-0.425679	0.786283	0.159699	-1.11649	0.0194628	0.00141722		NF-20h
Medtr6g061690	65-kDa microtubule-associated-like protein					6.80645	1.54878e-15	1.39182e-17
Medtr6g068930	zinc-binding alcohol dehydrogenase family protein		0.375247	0.398308	0.0411633	0.70003	0.0115778	0.000755366		NF-20h
Medtr6g069000	cytochrome P450 family protein		0.282114	0.725406	0.129528	1.00168	6.88389e-05	2.32283e-06		NF-20h
Medtr6g069685	ketose-bisphosphate aldolase class-II family protein		-0.289131	0.896958	0.241093	-0.969146	0.0408609	0.00347299		NF-20h
Medtr6g070890	late embryogenesis abundant protein		-0.472386	0.592744	0.0835657	-1.02087	0.0202007	0.00147687		NF-20h
Medtr6g070900	late embryogenesis abundant protein		-0.887371	0.253	0.0208548	-1.65367	0.0037286	0.000209474		NF-20h
Medtr6g071595	annexin D8		1.17513	2.51031e-08	3.39728e-10	0.839278	0.00125241	5.97595e-05
Medtr6g074470	disease resistance protein (TIR-NBS-LRR class)		0.555266	0.266546	0.0223801	0.730628	0.026875	0.00207078		NF-20h
Medtr6g075930	disease resistance protein (TIR-NBS-LRR class)		-0.0520746	1	0.918661	-1.30991	0.0496093	0.00442659		NF-20h
Medtr6g077500	functional resistance protein%2C putative		1.0739	0.00270904	7.99904e-05	0.855245	0.0345911	0.00282946
Medtr6g077990	GRAM domain protein/ABA-responsive-like protein		-0.381723	0.446825	0.0497636	-0.865994	0.00885691	0.000554584		NF-20h
Medtr6g078770	transmembrane protein%2C putative		1.53668	6.4676e-05	1.31481e-06	4.03877	3.15148e-57	4.93332e-60
Medtr6g080440	glutathione S-transferase		-0.238139	0.933836	0.278697	-1.09279	0.000282654	1.11764e-05		NF-20h
Medtr6g080710	ADP-ribosylation factor GTPase-activating protein AGD10		0.507749	0.724288	0.128689	1.04622	0.0319978	0.00256012		NF-20h
Medtr6g083780	receptor-like kinase		-0.379782	0.940222	0.295576	-1.83868	0.000939592	4.309e-05		NF-20h
Medtr6g084320	ABC transporter-like family-protein		-1.02617	0.00349695	0.000105304	-1.13567	0.0019343	9.80436e-05
Medtr6g086340	cytosolic aldehyde dehydrogenase		-1.56208	0.0122683	0.000433774	-1.72784	0.00822259	0.000510098
Medtr6g086365	arabinogalactan protein		-0.244201	0.956173	0.321208	-1.06423	0.00201768	0.000103177		NF-20h
Medtr6g086635	regulator of Vps4 activity in the MVB pathway protein		1.03812	7.62954e-05	1.56891e-06	1.24171	7.23853e-06	1.93077e-07
Medtr6g087200	disease resistance protein (TIR-NBS-LRR class)%2C putative		-0.398181	0.51909	0.0646543	-0.955169	0.00606549	0.000361158		NF-20h
Medtr6g087320	disease resistance protein (TIR-NBS-LRR class)		-0.329222	0.591199	0.0831233	-0.793181	0.0185162	0.00133654		NF-20h
Medtr6g088320	xyloglucan endotransglucosylase/hydrolase family protein		0.724411	0.046613	0.00212188	0.826268	0.0155816	0.00108409
Medtr6g088665	2OG-Fe(II) oxygenase family oxidoreductase		-0.27377	0.772517	0.151571	-0.819339	0.00406451	0.000231409		NF-20h
Medtr6g088670	ABC transporter B family protein		-0.483777	0.331223	0.0307956	-0.844272	0.0279606	0.00217551		NF-20h
Medtr6g088785	leucine-rich receptor-like kinase family protein		-0.32605	0.609092	0.0881252	-1.12476	1.46667e-05	4.2007e-07		NF-20h
Medtr6g090130	6-phosphofructokinase		-0.518532	0.103018	0.00587322	-0.73272	0.0135069	0.00090683		NF-20h
Medtr6g090535	arabinogalactan protein		1.16713	0.00150349	4.043e-05	1.56147	3.85159e-05	1.21479e-06
Medtr6g091680	caffeoyl-CoA 3-O-methyltransferase		-0.591029	0.0393307	0.00170815	-1.75137	2.87323e-13	3.19841e-15
Medtr6g091760	1-aminocyclopropane-1-carboxylate synthase		2.42614	1.50546e-18	8.64345e-21	2.61141	3.04566e-18	2.10131e-20
Medtr6g092540	MYB-like transcription factor family protein		3.25494	2.08832e-32	5.26088e-35	3.79274	1.02745e-42	2.62105e-45
Medtr6g092840	high-affinity potassium transporter		-0.654365	0.817787	0.174395	1.75823	0.000151104	5.55425e-06		NF-20h
Medtr6g462640	cytochrome P450 family 71 protein		6.20542	6.73484e-18	4.02457e-20
Medtr6g463310	cell cycle regulated microtubule associated protein		3.18642	2.14827e-12	1.87529e-14	2.41721	9.30514e-06	2.541e-07
Medtr6g471020	chromosome transmission fidelity protein%2C putative					2.71811	0.000321288	1.28716e-05
Medtr6g471740	leguminosin proline-rich group669 secreted peptide		0.37678	0.899437	0.243924	-1.39052	0.0129915	0.000865447		NF-20h
Medtr6g488030	bark storage-like protein		1.27731	0.000719573	1.80832e-05	0.665919	0.298748	0.0504899		NF-4h
Medtr7g005390	hydroxyproline-rich glycoprotein family protein		-0.26036	0.813148	0.171947	-0.688986	0.0253845	0.00193534		NF-20h
Medtr7g009780	polyvinylalcohol dehydrogenase-like protein		-0.522151	0.199964	0.0149492	-0.930341	0.00274551	0.000147081		NF-20h
Medtr7g009820	polyvinylalcohol dehydrogenase-like protein		-0.50358	0.117255	0.00707556	-1.12541	0.000113379	4.02952e-06		NF-20h
Medtr7g010150	60S ribosomal L34-like protein		-0.149617	1	0.453102	0.65676	0.0211784	0.00156309		NF-20h
Medtr7g010980	transmembrane protein%2C putative		1.36543	0.112608	0.00673491	2.16185	0.000384033	1.58529e-05		NF-20h
Medtr7g011010	EF hand calcium-binding family protein		1.10174	3.85763e-05	7.54846e-07	1.27819	5.9547e-06	1.55358e-07
Medtr7g011330	phosphate transporter PHO1-like protein		0.892959	0.00112041	2.94067e-05	1.07907	0.000123994	4.47148e-06
Medtr7g011663	copalyldiphosphate synthase					9.2667	5.96276e-29	2.31624e-31
Medtr7g012040	caffeic acid O-methyltransferase		-0.397279	0.544319	0.0706288	-0.739898	0.0147789	0.0010097		NF-20h
Medtr7g012070	caffeic acid O-methyltransferase		1.23492	1.25579e-05	2.36164e-07	1.01923	0.00144442	7.01776e-05
Medtr7g013660	copper chaperone		-0.715576	0.00440646	0.000137597	-0.717504	0.0165433	0.00116824
Medtr7g013680	LRR receptor-like kinase family protein		-0.560574	0.142704	0.00926334	-0.912471	0.00373531	0.000210501		NF-20h
Medtr7g014250	anthocyanin 5-aromatic acyltransferase		1.11783	0.157893	0.0106193	1.52311	0.00762509	0.000469053		NF-20h
Medtr7g014570	isoflavone-7-O-methyltransferase		-0.343335	0.537787	0.0684675	-1.38223	2.06228e-08	3.89786e-10		NF-20h
Medtr7g015220	methylesterase		-0.728427	0.0046282	0.000145063	-0.993741	0.000228516	8.8105e-06
Medtr7g015970	alpha-1%2C4-glucan-protein synthase [UDP-forming]-like protein		0.655236	0.162599	0.0110597	1.04385	0.00710167	0.000434796		NF-20h
Medtr7g016720	chalcone and stilbene synthase family protein		0.182102	0.948866	0.30634	0.612233	0.0353031	0.00290236		NF-20h
Medtr7g016800	chalcone and stilbene synthase family protein		0.333522	0.527968	0.0664556	1.1044	6.25725e-06	1.65066e-07		NF-20h
Medtr7g018130	tyrosine kinase family protein		1.63145	0.0175795	0.00066326	0.909755	0.370765	0.0714746		NF-4h
Medtr7g018240	PPR containing plant protein		-1.01401	0.0393307	0.0017111	-0.207914	0.917563	0.579645		NF-4h
Medtr7g018640	NB-ARC domain disease resistance protein		1.41244	1.34404e-11	1.26774e-13	1.11007	7.23853e-06	1.93469e-07
Medtr7g018660	BED finger NBS-LRR resistance protein%2C putative		6.18646	8.40077e-12	7.67778e-14	6.46578	8.98463e-13	1.04703e-14
Medtr7g018670	LRR and NB-ARC domain disease resistance protein		6.29515	1.26408e-17	7.62787e-20	6.19639	4.29558e-16	3.56139e-18
Medtr7g021030	ribosomal protein L7Ae/L30e/S12e/Gadd45 family protein		-0.0019895	1	0.980256	0.784691	0.00318458	0.000173742		NF-20h
Medtr7g022390	plant/T19L5-60 protein		0.370934	0.851406	0.198408	0.866246	0.0281417	0.00219612		NF-20h
Medtr7g023560	C2H2-type zinc finger protein		-0.124756	1	0.569201	-0.75304	0.0287832	0.0022612		NF-20h
Medtr7g023630	polygalacturonase inhibitor protein		3.7125	1.51691e-22	6.66521e-25	2.57387	1.51386e-07	3.17728e-09
Medtr7g023670	polygalacturonase inhibiting protein%2C putative		-0.750087	0.00229556	6.54953e-05	-1.77084	1.58477e-13	1.69061e-15
Medtr7g023690	polygalacturonase inhibitor protein		-0.666899	0.0971765	0.00548251	-2.16224	6.40847e-16	5.53607e-18		NF-20h
Medtr7g023730	polygalacturonase inhibitor protein		-1.27438	0.0574638	0.00278414	-2.49805	9.62405e-06	2.64483e-07		NF-20h
Medtr7g023740	polygalacturonase inhibitor		-1.25988	3.20813e-09	3.92817e-11	-2.58069	5.56157e-27	2.32162e-29
Medtr7g024280	enoyl-CoA hydratase/isomerase family protein		-0.230542	0.97617	0.364241	-0.951225	0.0206438	0.00151525		NF-20h
Medtr7g024730	plant integral membrane protein		1.18026	1.84813e-08	2.42534e-10	1.41977	1.06956e-07	2.19884e-09
Medtr7g024750	CASP-like protein		1.71311	3.87198e-12	3.44801e-14	1.88063	2.67209e-10	4.07445e-12
Medtr7g028020	cytochrome P450 family flavone synthase		-0.566261	0.141564	0.00915615	-1.50848	7.83576e-10	1.24024e-11		NF-20h
Medtr7g028432	LRR receptor-like kinase family protein		-0.604454	0.190184	0.0139387	-1.2702	0.0147719	0.00100718		NF-20h
Medtr7g029275	cytochrome P450 family protein	CP450	-0.0288866	1	0.904392	-0.693563	0.0251501	0.00191454		NF-20h
Medtr7g029290	galactose oxidase/kelch repeat protein		-0.290873	0.975911	0.361949	-1.07898	0.0227128	0.00169609		NF-20h
Medtr7g029345	ClC chloride channel family protein		1.10586	0.00027241	6.17627e-06	0.914891	0.00255304	0.000134846
Medtr7g033300	lysine ketoglutarate reductase trans-splicing-like protein					7.16268	1.98373e-32	6.90073e-35
Medtr7g035290	transmembrane protein%2C putative		-0.337279	0.797569	0.164141	-0.854402	0.0216593	0.0016036		NF-20h
Medtr7g038910	transmembrane amino acid transporter family protein		1.35364	3.91858e-08	5.372e-10	-0.344713	0.677257	0.224954		NF-4h
Medtr7g051940	RAB GTPase-like protein A1D		0.931705	0.00319446	9.50722e-05	1.34307	5.22276e-05	1.68965e-06
Medtr7g055630	ankyrin repeat protein		-1.19757	0.000491498	1.17195e-05	-2.48591	5.61349e-12	6.93224e-14
Medtr7g056503	F-box protein interaction domain protein		-0.976083	0.0516333	0.00240183	-1.44732	0.00145318	7.09404e-05		NF-20h
Medtr7g056617	G-type lectin S-receptor-like Serine/Threonine-kinase		2.04446	1.04334e-09	1.18582e-11	2.73755	9.38599e-20	5.93154e-22
Medtr7g056620	S-locus lectin kinase family protein		2.16405	2.10556e-06	3.44163e-08	3.08924	4.10652e-14	4.1189e-16
Medtr7g056623	G-type lectin S-receptor-like Serine/Threonine-kinase					7.46254	1.62982e-13	1.74812e-15
Medtr7g056640	G-type lectin S-receptor-like Serine/Threonine-kinase					7.06295	1.73703e-11	2.26596e-13
Medtr7g056647	S-locus lectin kinase family protein		1.02155	0.0555961	0.00265782	1.25844	0.0058587	0.000347147		NF-20h
Medtr7g056680	G-type lectin S-receptor-like Serine/Threonine-kinase		-0.253529	0.966722	0.339889	-0.851174	0.0447417	0.00390659		NF-20h
Medtr7g057770	60S ribosomal protein L13a-4		-0.1968	0.984161	0.383805	0.599157	0.0463941	0.00408047		NF-20h
Medtr7g060770	protein phosphatase 2C family protein		-1.09506	0.0241528	0.000955133	-0.806267	0.173421	0.0227799		NF-4h
Medtr7g062990	L-type lectin-domain receptor kinase IV.2-like protein		0.134125	1	0.768624	1.28472	0.0346137	0.00283564		NF-20h
Medtr7g063010	L-type lectin-domain receptor kinase S.4		-0.529974	0.104431	0.00600192	-0.765586	0.0280526	0.00218755		NF-20h
Medtr7g063470	bHLH transcription factor-like protein		-0.508186	0.112608	0.00673576	-0.715167	0.0164556	0.00116109		NF-20h
Medtr7g063520	glycoprotein family protein		-1.01505	0.0348089	0.00148257	-0.142158	0.951791	0.68677		NF-4h
Medtr7g063540	hypothetical protein		0.00464824	1	0.993152	-1.01443	0.046718	0.0041252		NF-20h
Medtr7g063950	transmembrane protein%2C putative		-0.182821	1	0.586208	-2.03383	7.33543e-06	1.96615e-07		NF-20h
Medtr7g064050	hypothetical protein		-0.499062	0.771158	0.151123	-1.34995	0.00943148	0.000597123		NF-20h
Medtr7g065600	glutathione S-transferase%2C amine-terminal domain protein		-0.261722	0.890587	0.231248	-0.864683	0.00182859	9.17052e-05		NF-20h
Medtr7g065740	glutathione S-transferase		-0.0215101	1	0.957648	-1.46032	0.000108251	3.84102e-06		NF-20h
Medtr7g065980	laccase/diphenol oxidase family protein		0.738985	0.0021575	6.11769e-05	-0.236871	0.772206	0.315232		NF-4h
Medtr7g066110	PAR1 protein		3.79738	1.67864e-08	2.19308e-10	3.93341	1.52725e-08	2.82462e-10
Medtr7g066240	DNA-directed RNA polymerase I%2C II		0.258387	0.938255	0.285491	0.959818	0.00137005	6.60877e-05		NF-20h
Medtr7g067340	group 1 family glycosyltransferase		0.91552	0.0696346	0.00355332	1.97686	1.76451e-09	2.93607e-11		NF-20h
Medtr7g067530	leucine-rich receptor-like kinase family protein		-0.487398	0.166407	0.0115185	-0.860255	0.00911684	0.000572445		NF-20h
Medtr7g068320	zinc-binding alcohol dehydrogenase family protein		0.678948	0.00693748	0.000226386	-0.252159	0.748075	0.285689		NF-4h
Medtr7g069640	ammonium transporter 1 protein		-0.256291	0.843165	0.188437	-0.834582	0.0126078	0.000837694		NF-20h
Medtr7g070050	abscisic acid receptor		-0.211659	0.923758	0.267787	-0.697154	0.0225185	0.00167504		NF-20h
Medtr7g070800	UDP-glucosyltransferase family protein		3.41488	1.33599e-13	1.04099e-15	3.71091	4.19181e-16	3.45105e-18
Medtr7g070860	UDP-glucosyltransferase family protein		2.37711	0.000146786	3.15603e-06	2.55229	3.0506e-05	9.37393e-07
Medtr7g070940	UDP-glucosyltransferase family protein		3.72253	1.79557e-39	2.94546e-42	2.74096	6.15306e-17	4.60195e-19
Medtr7g071120	WRKY transcription factor	WRKY33	-0.225669	0.894525	0.234623	-0.803742	0.00474574	0.000273497		NF-20h
Medtr7g071680	short-chain dehydrogenase/reductase		1.33423	0.0648106	0.00323123	2.2459	3.71062e-06	9.40132e-08		NF-20h
Medtr7g072140	LURP-one-like protein		-1.06406	0.170732	0.0119529	-2.02416	0.000754034	3.34436e-05		NF-20h
Medtr7g072170	LURP-one-like protein		-0.307516	0.784492	0.158377	-0.883563	0.00623762	0.000373216		NF-20h
Medtr7g072470	transcription factor bHLH93-like protein		-0.970676	0.29828	0.0265676	-1.45668	0.0296665	0.00234952		NF-20h
Medtr7g072480	cationic peroxidase		-0.671579	0.0398569	0.00174259	-1.58667	4.76751e-11	6.66147e-13
Medtr7g072490	peroxidase family protein		-0.207114	1	0.507268	-1.85157	3.71062e-06	9.38223e-08		NF-20h
Medtr7g073430	WRKY transcription factor		1.02075	0.581574	0.0803194	2.27932	0.00142805	6.92996e-05		NF-20h
Medtr7g073650	alpha-galactosidase-like protein		0.343512	0.661338	0.106897	0.766519	0.0155564	0.0010769		NF-20h
Medtr7g074220	hypothetical protein					8.57234	1.30174e-22	6.71699e-25
Medtr7g074710	dihydroflavonol 4-reductase-like protein		-0.184724	0.961532	0.332964	-0.668258	0.0314692	0.00251418		NF-20h
Medtr7g074730	dihydroflavonol 4-reductase-like protein		3.78926	3.92848e-09	4.87925e-11	4.70628	1.27213e-19	8.11408e-22
Medtr7g074870	dihydroflavonol reductase		-0.291986	0.995467	0.417383	-1.66062	0.000372291	1.53035e-05		NF-20h
Medtr7g075580	cytochrome P450 family protein		-0.165261	1	0.619756	-1.27077	0.0130783	0.00087548		NF-20h
Medtr7g075600	cytochrome P450 family protein		0.622257	0.0195645	0.000750761	-0.394662	0.400006	0.0825615		NF-4h
Medtr7g076080	homeobox leucine zipper protein		-0.36166	0.995467	0.417079	-1.50532	0.0184977	0.00133413		NF-20h
Medtr7g076650	NADP-dependent malic enzyme		-0.626065	0.0217315	0.000847276	-0.679288	0.0270967	0.00209101
Medtr7g077180	Bowman birk trypsin inhibitor		-0.341601	0.571441	0.0773905	-0.809579	0.0168737	0.00119646		NF-20h
Medtr7g077340	Bowman birk trypsin inhibitor		0.128657	1	0.46026	0.670674	0.0161655	0.00113593		NF-20h
Medtr7g077860	hypothetical protein		0.648878	0.0138766	0.000504041	0.565575	0.0639895	0.00612144		NF-4h
Medtr7g078010	2OG-Fe(II) oxygenase family oxidoreductase		2.04267	1.87077e-14	1.32617e-16	2.45148	1.28223e-20	7.43407e-23
Medtr7g078060	O-acyltransferase WSD1-like protein		4.17567	1.58848e-08	2.06598e-10
Medtr7g078070	cysteine synthase/L-3-cyanoalanine synthase		2.46662	7.13286e-26	2.59088e-28	2.11765	5.3303e-16	4.54287e-18
Medtr7g078150	anaphase-promoting complex subunit 11 RING-H2 finger protein		3.06565	2.31718e-28	7.0592e-31	3.12253	4.70064e-25	2.12575e-27
Medtr7g078260	CC-NBS-LRR resistance protein%2C putative		0.710665	0.0280852	0.00114355	0.691488	0.152947	0.019074		NF-4h
Medtr7g079320	LysM type receptor kinase	MtLYR6	3.15513	6.34496e-09	8.06642e-11	2.39856	0.000121115	4.35361e-06
Medtr7g079430	UDP-glucose:sterol glucosyltransferase		1.86652	0.00155218	4.25844e-05	1.1259	0.163335	0.0210088		NF-4h
Medtr7g079440	cytochrome P450 family monooxygenase		0.429997	0.394781	0.0404749	1.35028	1.32031e-08	2.41127e-10		NF-20h
Medtr7g080250	thioredoxin		0.898842	0.274959	0.023585	2.14204	8.56829e-07	1.98211e-08		NF-20h
Medtr7g081020	protein phosphatase 2C family protein		-0.287304	0.738148	0.134448	-0.709414	0.0204175	0.00149627		NF-20h
Medtr7g081200	peptidyl-prolyl cis-trans isomerase		0.7291	0.521823	0.0652699	1.23931	0.0188853	0.0013683		NF-20h
Medtr7g081300	ELMO/CED-12 family protein		0.896699	0.000100582	2.09992e-06	1.2739	1.43388e-07	2.98448e-09
Medtr7g081580	subtilisin-like serine protease		1.25798	1.66994e-09	1.96648e-11	0.705737	0.0106166	0.000685695
Medtr7g081780	LRR receptor-like kinase family protein		0.685729	0.0341255	0.00144747	0.36613	0.469289	0.108268		NF-4h
Medtr7g082180	hypothetical protein		1.26104	3.10959e-09	3.73464e-11	2.25007	6.74395e-22	3.67539e-24
Medtr7g082530	wall associated kinase-like protein		-0.214992	0.914662	0.257757	-0.783501	0.00632443	0.000379143		NF-20h
Medtr7g082537	wall-associated receptor kinase carboxy-terminal protein		-0.499747	0.542833	0.0700604	-1.14409	0.0190607	0.00138358		NF-20h
Medtr7g082730	hypothetical protein		-0.518711	0.843211	0.190192	-1.54118	0.0130595	0.000873003		NF-20h
Medtr7g082920	transmembrane protein%2C putative		1.28157	3.60211e-07	5.44464e-09	1.3494	9.37338e-07	2.17379e-08
Medtr7g083120	plant integral membrane protein		-0.607898	0.0304345	0.00125986	-0.535427	0.139539	0.0167628		NF-4h
Medtr7g083130	esterase/lipase/thioesterase family protein		-0.153119	0.996686	0.42793	-0.642317	0.0450244	0.0039365		NF-20h
Medtr7g084620	salicylic acid carboxyl methyltransferase		-0.58064	0.719256	0.126372	-1.93163	0.000420307	1.75453e-05		NF-20h
Medtr7g084690	Avr9/Cf-9 rapidly elicited protein		1.23244	0.0114753	0.000400013	1.11307	0.0345911	0.00282978
Medtr7g085630	NADP-specific glutamate dehydrogenase		-0.257065	0.938255	0.286837	-0.93189	0.00260442	0.000138315		NF-20h
Medtr7g085780	transmembrane protein%2C putative		0.981541	0.00560234	0.00017855	1.07697	0.00205191	0.000105165
Medtr7g085810	AP2 domain class transcription factor	MtERN1	1.1165	1.80158e-07	2.63867e-09	1.69207	4.24378e-13	4.84708e-15
Medtr7g085930	spermidine hydroxycinnamoyl transferase		-0.190782	0.959103	0.32479	-0.734892	0.0147496	0.00100309		NF-20h
Medtr7g086100	plastocyanin-like domain protein		4.63482	2.58255e-09	3.0714e-11	5.27135	4.25215e-12	5.12782e-14
Medtr7g086340	dehydrin		-0.0366553	1	0.889519	-1.38438	9.1666e-06	2.49786e-07		NF-20h
Medtr7g086710	plasma-membrane choline transporter family protein		-0.788184	0.0124704	0.000443465	-0.488559	0.321185	0.0561322		NF-4h
Medtr7g087100	secondary cell wall glycosyltransferase family 47 protein		0.394619	0.36072	0.0351443	0.667041	0.0198921	0.00145085		NF-20h
Medtr7g088035	ICE-like protease (caspase) p20 domain protein		-0.555306	0.940678	0.2971	-2.62028	0.000118793	4.25638e-06		NF-20h
Medtr7g088350	DHHC-type zinc finger protein		0.501893	0.224519	0.0175206	0.687949	0.0343796	0.00280251		NF-20h
Medtr7g088570	C3HC4-type RING zinc finger protein		-0.244267	0.93397	0.27926	-0.818542	0.0347294	0.00284713		NF-20h
Medtr7g088680	nascent proteinassociated complex alpha chain		0.0858319	1	0.62461	0.668117	0.017929	0.00128688		NF-20h
Medtr7g089090	myosin heavy chain-like protein		0.547536	0.294075	0.0259463	0.868329	0.0266384	0.00205101		NF-20h
Medtr7g090100	fatty acid hydroxylase superfamily protein		0.780606	0.057556	0.00279198	1.16749	0.00017781	6.63902e-06		NF-20h
Medtr7g090140	fatty acid hydroxylase superfamily protein		0.626602	0.230319	0.0182203	0.922643	0.0067502	0.00040819		NF-20h
Medtr7g090410	transcription factor%2C putative		-1.55574	0.00851221	0.000283757	-1.05159	0.143829	0.0175534		NF-4h
Medtr7g090420	hypothetical protein		-0.249243	1	0.500611	-1.34742	0.0279856	0.00217908		NF-20h
Medtr7g090560	hypothetical protein		-0.625047	0.0247303	0.000982317	-1.16525	5.78652e-06	1.50299e-07
Medtr7g091370	heat shock transcription factor		-0.715374	0.0647716	0.0032217	-1.9437	1.59038e-10	2.36971e-12		NF-20h
Medtr7g091450	transmembrane protein%2C putative		-1.40268	0.00929242	0.000314121	-0.846073	0.236131	0.0356051		NF-4h
Medtr7g091690	sugar porter (SP) family MFS transporter		-0.46555	0.187986	0.0136967	-0.752536	0.0104803	0.000674145		NF-20h
Medtr7g092070	ARM repeat CCCH-type zinc finger protein		0.566607	0.0483756	0.00223328	0.540006	0.0842126	0.00874448		NF-4h
Medtr7g092380	chaperone DnaJ domain protein					2.21076	0.000163804	6.07806e-06
Medtr7g092540	transcription factor bHLH122-like protein		0.118093	1	0.511911	-0.678864	0.029162	0.0023028		NF-20h
Medtr7g092600	cytochrome P450 family protein		0.826529	0.136879	0.00866869	1.06596	0.0164257	0.00115803		NF-20h
Medtr7g092620	cytochrome P450 family protein		2.16312	1.19436e-12	1.0076e-14	2.23734	6.12277e-12	7.59666e-14
Medtr7g092700	PRA1 family protein		-0.34326	0.547033	0.0713076	-1.1254	1.35155e-05	3.83963e-07		NF-20h
Medtr7g092730	polygalacturonase inhibitor protein		-0.747113	0.0203973	0.000785108	-1.60322	3.68875e-07	7.97717e-09
Medtr7g093030	myb-like transcription factor family protein		0.867723	0.00240807	6.99749e-05	0.2535	0.715534	0.257633		NF-4h
Medtr7g093530	xyloglucan endotransglucosylase/hydrolase family protein		1.02743	0.00838554	0.000279043	1.36211	6.09809e-06	1.6016e-07
Medtr7g093820	disease resistance response protein		-0.605531	0.0311232	0.00129824	-1.67242	4.40379e-12	5.33622e-14
Medtr7g093850	disease resistance response protein		0.00434823	1	0.966649	-0.776586	0.00858733	0.000534717		NF-20h
Medtr7g093870	disease resistance-responsive%2C dirigent domain protein		-0.406219	0.342858	0.0327842	-1.06363	4.94629e-05	1.58873e-06		NF-20h
Medtr7g093910	core histone H2A/H2B/H3/H4		0.120664	1	0.775698	1.18105	0.0225626	0.00167964		NF-20h
Medtr7g094190	indole-3-acetic acid-amido synthetase		0.461273	0.169203	0.0117666	0.707285	0.0100233	0.00063808		NF-20h
Medtr7g094460	GTP-binding elongation factor Tu family protein		-0.583152	0.0489787	0.00226687	-0.0884612	0.969781	0.763264		NF-4h
Medtr7g094760	salt stress response/antifungal domain protein		4.14477	7.07955e-09	9.04179e-11	4.75814	1.27157e-13	1.32701e-15
Medtr7g094770	aluminum activated malate transporter family protein					7.97296	4.03203e-16	3.29613e-18
Medtr7g094880	cyclin p4		0.479324	0.447969	0.0499435	0.88371	0.0112196	0.000729845		NF-20h
Medtr7g095100	plant/T24G3-80 protein		0.782622	0.00151106	4.08993e-05	0.917398	0.00213475	0.000110401
Medtr7g095120	hypothetical protein		0.370772	0.855042	0.201306	1.0408	0.00500542	0.000290203		NF-20h
Medtr7g096390	transmembrane protein%2C putative		-0.319192	1	0.498623	-1.60763	0.0232376	0.00174605		NF-20h
Medtr7g096530	LOB domain protein	LBD16	4.26693	3.52327e-13	2.80723e-15	5.61241	2.93598e-34	9.70263e-37
Medtr7g097110	nucleolar RNA-binding Nop10p-like protein		-0.333003	0.92009	0.264885	1.13259	8.44433e-05	2.92281e-06		NF-20h
Medtr7g098200	peptide transporter		2.11287	7.5794e-05	1.55416e-06	0.933105	0.33199	0.0592839		NF-4h
Medtr7g098320	drug resistance transporter-like ABC domain protein		0.45917	0.336817	0.0318612	1.40726	3.8839e-09	6.66532e-11		NF-20h
Medtr7g099750	cation/H+ exchanger 3		-1.17111	0.000117492	2.49178e-06	-0.655986	0.198905	0.0277		NF-4h
Medtr7g099800	cation/H+ exchanger 3		-0.688922	0.0311542	0.00130224	-0.833467	0.0101538	0.00064815
Medtr7g099820	cation/H+ exchanger 3		1.49413	0.0781115	0.00411402	2.27608	0.000341915	1.39161e-05		NF-20h
Medtr7g099860	transmembrane protein%2C putative		0.380404	0.879456	0.218642	1.21554	0.00320587	0.00017546		NF-20h
Medtr7g099890	ion channel regulatory protein UNC-93		0.663762	0.00990346	0.000337377	0.470474	0.163784	0.0211187		NF-4h
Medtr7g100100	Cys2-His2 zinc finger transcription factor		-0.236569	0.988307	0.395508	-1.70523	2.91486e-05	8.92306e-07		NF-20h
Medtr7g100500	receptor Serine/Threonine kinase		0.499867	0.120685	0.00734617	0.723012	0.0243827	0.0018434		NF-20h
Medtr7g100540	thioredoxin-like protein AAED1					4.57986	6.46371e-13	7.49502e-15
Medtr7g101930	heavy metal-associated domain protein		0.759515	0.0015329	4.18496e-05	0.687406	0.0131592	0.000882724
Medtr7g102110	myb transcription factor		0.483971	0.143768	0.00937451	0.671865	0.0177745	0.0012696		NF-20h
Medtr7g102770	pollen Ole e I family allergens		0.520167	0.183126	0.0131854	0.780706	0.0108836	0.000705468		NF-20h
Medtr7g103070	RAB GTPase-like protein C2B		0.667198	0.0429785	0.00190607	0.802318	0.0225811	0.00168232
Medtr7g103450	cytochrome P450 family protein		3.86675	5.28095e-12	4.76458e-14	6.26401	3.22516e-53	5.79661e-56
Medtr7g103590	cellulose synthase-like protein A1		2.52511	2.01265e-08	2.67207e-10	1.86477	0.000905911	4.12828e-05
Medtr7g104480	ABA response element-binding factor		0.878973	0.187221	0.0135918	1.7706	2.29332e-05	6.90069e-07		NF-20h
Medtr7g105080	ubiquitin-60S ribosomal L40 fusion protein		0.141185	1	0.49289	0.903433	0.00219421	0.00011373		NF-20h
Medtr7g105390	lysosomal pro-X carboxypeptidase-like protein		0.354624	0.744885	0.137465	0.951206	0.00461074	0.000265205		NF-20h
Medtr7g105460	short-chain dehydrogenase/reductase					4.52354	8.22091e-12	1.03905e-13
Medtr7g105570	enoyl-(acyl carrier) reductase		3.03715	1.99586e-07	2.93491e-09	5.43855	1.24273e-43	2.88202e-46
Medtr7g105790	ovate transcriptional repressor					2.54831	4.24452e-05	1.34364e-06
Medtr7g105870	harpin-induced-like protein		-0.359109	0.629388	0.0950184	-1.66841	8.9367e-10	1.43004e-11		NF-20h
Medtr7g106000	harpin-induced-like protein		0.0287013	1	0.884882	-1.57426	4.87922e-07	1.06648e-08		NF-20h
Medtr7g106420	syntaxin of plants 122 protein		-0.201785	0.984161	0.381773	-0.821871	0.038016	0.00316947		NF-20h
Medtr7g106450	CCAAT-binding transcription factor	MtNF-YA2	1.57453	7.28946e-11	7.55893e-13	1.56825	5.11436e-09	8.83627e-11
Medtr7g106600	dihydroneopterin aldolase		0.391806	0.531711	0.0671297	0.914406	0.000373793	1.53869e-05		NF-20h
Medtr7g106710	calmodulin-domain kinase CDPK protein		0.882756	0.000160501	3.47913e-06	0.592125	0.101898	0.011122		NF-4h
Medtr7g107100	glutamate carboxypeptidase%2C putative	LjTRICOT-like	1.38125	0.140806	0.00907885	2.94118	9.73488e-08	1.98671e-09		NF-20h
Medtr7g107520	cationic peroxidase		1.2214	2.30922e-06	3.82864e-08	2.9669	4.47811e-35	1.40201e-37
Medtr7g107560	Rac GTPase activating protein					2.25277	0.00147916	7.22945e-05
Medtr7g108735	late embryogenesis abundant protein		1.00661	0.0172689	0.000649518	3.14373	2.48922e-30	9.09211e-33
Medtr7g108875	pectinesterase/pectinesterase inhibitor%2C putative		0.722735	0.00364767	0.000110484	1.05489	2.04216e-05	6.06208e-07
Medtr7g109390	alpha-L-arabinofuranosidase/beta-D-xylosidase		0.775642	0.238842	0.019226	1.03971	0.0447192	0.00390204		NF-20h
Medtr7g109410	multidrug resistance protein ABC transporter family protein		0.921691	0.0155939	0.000577382	0.46445	0.429942	0.0924357		NF-4h
Medtr7g109590	transmembrane protein%2C putative		0.726948	0.0984763	0.00557892	0.796584	0.0241458	0.00182409		NF-20h
Medtr7g110090	hypothetical protein					2.13218	0.000592567	2.56293e-05
Medtr7g110780	Chitinase		3.91227	6.84847e-23	2.92893e-25	2.76636	1.56419e-09	2.58462e-11
Medtr7g111380	low temperature and salt responsive family protein		0.0499777	1	0.867244	-1.13213	0.00990864	0.00062963		NF-20h
Medtr7g111980	calmodulin-binding protein		1.37102	2.01651e-06	3.28425e-08	2.44857	7.31211e-20	4.57855e-22
Medtr7g112130	nicotianamine synthase-like protein		-0.917981	0.000825018	2.10738e-05	-0.87714	0.00145114	7.07026e-05
Medtr7g112150	importin subunit alpha		-0.772241	0.152413	0.0101615	-1.24021	0.00998016	0.000634754		NF-20h
Medtr7g112420	P-loop nucleoside triphosphate hydrolase superfamily protein		1.33671	1.06335e-10	1.11512e-12	1.02505	3.62953e-05	1.14054e-06
Medtr7g112430	protein phosphatase 2C family protein		0.395022	0.662353	0.107256	0.767617	0.0393338	0.00329986		NF-20h
Medtr7g112550	F-box protein PP2-A13		-0.265441	0.880862	0.220489	-0.863072	0.00754196	0.000463065		NF-20h
Medtr7g112560	F-box protein		-0.934306	0.475872	0.0552707	-1.54661	0.0345772	0.00282463		NF-20h
Medtr7g112770	ribosomal L22e family protein		-0.107085	1	0.64592	0.602192	0.0438277	0.00378823		NF-20h
Medtr7g112870	serine/threonine-protein phosphatase PP1		0.847405	0.00403427	0.000123375	0.679235	0.0842993	0.00875837		NF-4h
Medtr7g113130	respiratory burst oxidase-like protein	MtRBOHG	-0.565554	0.133588	0.00838201	-1.32161	2.80034e-06	6.93266e-08		NF-20h
Medtr7g113680	nuclear transcription factor Y protein	MtNF-YC2	1.0324	2.16956e-06	3.55896e-08	0.708649	0.0104032	0.000667087
Medtr7g113740	signal peptidase complex subunit 3B-like protein		0.823373	0.0461008	0.00209046	1.12123	0.00396043	0.000225024
Medtr7g114200	hypothetical protein		0.944497	0.031179	0.00130605	0.465374	0.580522	0.162902		NF-4h
Medtr7g114870	IQ calmodulin-binding motif protein		7.70407	6.33279e-38	1.11303e-40	5.48784	6.61281e-12	8.31969e-14
Medtr7g115220	Chitinase / Hevein / PR-4 / Wheatwin2	PR-4 hevein-like	-0.776707	0.00127384	3.37323e-05	-1.38504	7.41655e-07	1.69418e-08
Medtr7g115360	hypothetical protein		-0.235947	0.933836	0.278739	-0.940048	0.00270053	0.000144045		NF-20h
Medtr7g116520	GDSL-like lipase/acylhydrolase		1.101	0.0414473	0.00183331	0.961267	0.194094	0.0266924		NF-4h
Medtr7g116710	ABIL1-like protein	ABIL (ABI-like)	1.44462	0.00094152	2.43254e-05	2.66132	8.90508e-16	7.79608e-18
Medtr7g116890	bZIP transcription factor family protein		0.486869	0.134953	0.00851513	0.651527	0.0226178	0.00168637		NF-20h
Medtr7g117310	cyclic nucleotide-gated ion channel-like protein		-0.275199	0.760698	0.146353	-0.723802	0.0153669	0.00106022		NF-20h
Medtr7g117415	ubiquitin ligase SINAT3		1.36321	5.42155e-11	5.52668e-13	1.20633	6.67345e-07	1.49735e-08
Medtr7g117540	anaphase-promoting complex subunit 11 RING-H2 finger protein		-0.548026	0.080002	0.00425577	-1.25331	9.61551e-07	2.23994e-08		NF-20h
Medtr7g117730	myb transcription factor		1.02188	3.55086e-06	6.05367e-08	1.65692	1.73756e-12	2.06517e-14
Medtr7g118060	60S acidic ribosomal protein		-0.102755	1	0.663587	0.976047	0.000121578	4.3773e-06		NF-20h
Medtr7g118300	caffeic acid O-methyltransferase		-0.596259	0.0393307	0.00171203	-1.26326	5.70968e-07	1.26455e-08
Medtr7g406880	alpha/beta hydrolase fold protein		0.571201	0.599097	0.0856641	1.13069	0.00883604	0.000552253		NF-20h
Medtr7g445390	zinc ion-binding protein		-0.360228	0.938255	0.285425	-1.53423	0.00112259	5.25238e-05		NF-20h
Medtr7g481600	subtilisin-like serine protease		1.40719	2.34154e-08	3.15516e-10	1.15152	0.000328454	1.3273e-05
Medtr7g490310	two-component response regulator ARR3-like protein	ARR9 type A	0.352393	0.468331	0.0537501	0.630078	0.0281694	0.00219992		NF-20h
Medtr8g005265	DUF247 domain protein		0.914919	0.550537	0.0723771	3.47931	1.80084e-13	1.95244e-15		NF-20h
Medtr8g006790	plasma membrane H+-ATPase	Mt-HA1	6.38956	1.31146e-82	4.60999e-86	4.96431	1.29241e-40	3.52175e-43
Medtr8g006870	Serine/Threonine kinase family protein					2.45956	6.98974e-05	2.36665e-06
Medtr8g007380	cyclin p4		0.433798	0.538558	0.0690745	0.994003	0.00060297	2.61492e-05		NF-20h
Medtr8g008505	alpha/beta fold hydrolase		-0.390903	0.537368	0.0682532	-0.812071	0.0137181	0.000923397		NF-20h
Medtr8g008820	receptor-like kinase plant		0.05269	1	0.76079	-0.643795	0.0461283	0.00405174		NF-20h
Medtr8g009270	transmembrane protein%2C putative					1.70042	0.0155816	0.00108276
Medtr8g010030	NADP-dependent alkenal double bond reductase		1.40955	0.00325587	9.72782e-05	1.06945	0.0607353	0.00573619		NF-4h
Medtr8g012240	DUF506 family protein		1.74858	0.0358365	0.00153054
Medtr8g012380	FKBP-type peptidyl-prolyl cis-trans isomerase		0.470582	0.163677	0.0111799	0.719858	0.0250241	0.00190205		NF-20h
Medtr8g012590	cytochrome P450 family protein		1.36619	0.149612	0.00993091	2.08263	0.00172655	8.59872e-05		NF-20h
Medtr8g012760	Defensin related		1.81348	0.00409397	0.00012592	1.57636	0.0194628	0.00141728
Medtr8g012775	Defensin related	PDF1.4-related	1.25355	1.61027e-09	1.88678e-11	0.359985	0.466499	0.106996		NF-4h
Medtr8g012795	Defensin related	thionin PDF1.4-like	5.99312	5.38093e-87	1.26098e-90	6.82615	8.02484e-106	3.25683e-109
Medtr8g012800	Defensin related		3.99442	5.99785e-08	8.37668e-10	5.66082	4.26593e-18	2.99268e-20
Medtr8g012805	Defensin related					6.87037	3.09432e-11	4.198e-13
Medtr8g013610	G-type lectin S-receptor-like Serine/Threonine-kinase		0.906081	0.000101048	2.11936e-06	1.06842	2.23231e-05	6.66534e-07
Medtr8g013620	G-type lectin S-receptor-like Serine/Threonine-kinase		0.969369	0.000513317	1.23901e-05	0.665714	0.0980588	0.0106143		NF-4h
Medtr8g013680	major intrinsic protein (MIP) family transporter		0.49652	0.226795	0.0178444	0.744439	0.0374387	0.00310398		NF-20h
Medtr8g014360	drug resistance transporter-like ABC domain protein		-0.0592261	1	0.768717	-0.86882	0.00628727	0.000376551		NF-20h
Medtr8g014790	LRR receptor-like kinase		0.863167	0.000187507	4.0975e-06	0.518977	0.106501	0.0118431		NF-4h
Medtr8g014910	GDSL-like lipase/acylhydrolase		0.996597	0.0304345	0.00125928	0.830154	0.17836	0.023691		NF-4h
Medtr8g015220	myo-inositol oxygenase		0.91429	0.00644683	0.000208864	0.426557	0.502137	0.122852		NF-4h
Medtr8g015270	glucose-6-phosphate 1-dehydrogenase%2C putative		2.20776	0.0026473	7.77022e-05
Medtr8g015450	transcription factor		-0.234303	0.879713	0.218962	-0.663317	0.0343501	0.00279811		NF-20h
Medtr8g015570	60S ribosomal L28-like protein		-0.328042	0.759195	0.144524	0.684426	0.0397447	0.00335507		NF-20h
Medtr8g015910	2%2C3-diketo-5-methylthio-1-phosphopentane phosphatase		0.827583	0.00607069	0.000195255	1.46377	1.07178e-07	2.21216e-09
Medtr8g015950	2%2C3-diketo-5-methylthio-1-phosphopentane phosphatase					5.97811	4.92766e-13	5.65676e-15
Medtr8g016480	disease resistance protein (TIR-NBS-LRR class)		0.980389	1.05564e-05	1.95432e-07	0.96165	0.000148029	5.40689e-06
Medtr8g017100	DUF4228 domain protein					2.88298	0.000104935	3.71725e-06
Medtr8g018290	phospholipid-transporting ATPase-like protein		0.632885	0.128349	0.00790289	0.733758	0.0445473	0.00387929		NF-20h
Medtr8g018590	seed linoleate 9S-lipoxygenase					-4.2059	9.10418e-05	3.17759e-06
Medtr8g018650	seed linoleate 9S-lipoxygenase		3.82359	3.64209e-07	5.59041e-09
Medtr8g019330	hypothetical protein		-0.698368	0.526551	0.0661081	-1.3341	0.0295207	0.00233626		NF-20h
Medtr8g020840	GRAS family transcription factor	MtNSP1	2.9932	3.19387e-45	3.92942e-48	2.52032	7.70068e-26	3.34851e-28
Medtr8g020960	cytochrome P450 family protein		3.15065	1.68603e-06	2.71638e-08	5.21021	2.79976e-23	1.36833e-25
Medtr8g021120	microtubule-associated protein 70-1		0.447664	0.525296	0.0659197	0.751214	0.0444141	0.00385739		NF-20h
Medtr8g022270	ABC transporter B family-like protein		3.74193	1.06898e-51	1.06466e-54	3.34692	6.10779e-35	1.98305e-37
Medtr8g023150	pectinesterase/pectinesterase inhibitor		0.852411	0.000219386	4.88411e-06	1.40785	2.80815e-09	4.77033e-11
Medtr8g023830	endonuclease/exonuclease/phosphatase family protein		0.890058	0.0016393	4.53307e-05	1.11221	9.78159e-05	3.44805e-06
Medtr8g026680	Rac GTPase activating protein					3.51439	1.09255e-08	1.96364e-10
Medtr8g026730	SAUR-like auxin-responsive family protein		0.691099	0.438888	0.0482111	1.01601	0.0379237	0.00315518		NF-20h
Medtr8g027100	hypothetical protein		0.701554	0.760431	0.145528	1.41811	0.0476071	0.00422303		NF-20h
Medtr8g027265	WNK kinase		2.9682	4.56236e-06	7.99194e-08
Medtr8g027440	auxin response factor 2	ARF	1.70859	4.56531e-08	6.28536e-10	1.61027	1.81729e-06	4.36201e-08
Medtr8g027900	Pmr5/Cas1p GDSL/SGNH-like acyl-esterase family protein		-0.895848	0.00192489	5.39045e-05	-0.719016	0.0475682	0.00421682
Medtr8g028265	BAG domain protein		-0.904646	0.0446241	0.0020052	-0.619449	0.397213	0.0816627		NF-4h
Medtr8g028450	seed maturation protein		0.195408	1	0.476466	1.04433	0.00359801	0.00020026		NF-20h
Medtr8g028780	oxidoreductase/ferric-chelate reductase		-1.36595	0.00325587	9.72812e-05	-1.16379	0.0331869	0.0026822
Medtr8g028795	oxidoreductase/ferric-chelate reductase		-1.95415	0.0113542	0.000394459	-1.45316	0.0837815	0.00867542		NF-4h
Medtr8g028815	RING-H2 zinc finger RHA1a-like protein%2C putative		0.957513	0.0285051	0.00116674	0.181724	0.910142	0.560156		NF-4h
Medtr8g028875	transmembrane protein%2C putative		-0.145021	1	0.4595	-0.805277	0.00514039	0.000299697		NF-20h
Medtr8g031100	AT hook motif DNA-binding family protein					4.29574	1.24388e-08	2.26448e-10
Medtr8g031450	glycosyltransferase family 90 protein		0.469242	0.16203	0.0109735	0.722301	0.0085035	0.000529003		NF-20h
Medtr8g031940	NAD(P)-binding rossmann-fold protein		0.954325	0.000510393	1.22298e-05	1.36204	8.2897e-06	2.24929e-07
Medtr8g032300	calcium-dependent lipid-binding (CaLB domain) family protein		1.14284	1.47211e-05	2.78571e-07	1.29542	3.25035e-05	1.01197e-06
Medtr8g032570	armadillo/beta-catenin-like repeat protein		3.61371	1.04334e-09	1.18555e-11	3.54044	1.11183e-09	1.81782e-11
Medtr8g033080	phospholipase D alpha 1		-0.236529	0.869106	0.211561	-0.680239	0.0266384	0.00204965		NF-20h
Medtr8g037290	carotenoid 9%2C10(9'%2C10')-cleavage dioxygenase		-1.02947	0.0453125	0.00204144	-1.82679	4.92426e-06	1.27332e-07
Medtr8g037315	carotenoid cleavage dioxygenase		0.663249	0.0122683	0.000434124	1.30831	6.08869e-08	1.19317e-09
Medtr8g038210	annexin D8	MtAnn1	4.93354	3.34157e-19	1.78149e-21	7.94232	1.20052e-91	9.04844e-95
Medtr8g038620	two-component response regulator ARR3-like protein	MtRR11 type A	1.45282	0.000555279	1.35656e-05	2.02911	4.11442e-07	8.96929e-09
Medtr8g039090	NADPH:quinone oxidoreductase-like protein		-0.433295	0.459822	0.052127	-1.18082	8.16317e-05	2.80092e-06		NF-20h
Medtr8g039100	phosphatidylinositol-4-phosphate 5-kinase family protein		0.874327	0.0517019	0.00241411	1.23387	0.0011113	5.19309e-05		NF-20h
Medtr8g040080	VQ motif protein		-0.266918	0.929961	0.27481	-1.04712	0.00241824	0.000126745		NF-20h
Medtr8g040430	sulfotransferase		0.467178	0.180565	0.0129007	0.99584	8.21334e-05	2.83334e-06		NF-20h
Medtr8g040520	sulfotransferase		0.144114	0.994475	0.415525	0.660366	0.0186693	0.00134867		NF-20h
Medtr8g040940	hypothetical protein		6.22273	4.9444e-81	2.60704e-84	6.92966	6.72408e-118	1.94924e-121
Medtr8g041620	2OG-Fe(II) oxygenase family oxidoreductase		1.07296	6.7309e-07	1.04893e-08	1.01954	4.36313e-05	1.38372e-06
Medtr8g041650	cysteine-rich receptor-like kinase		0.933778	3.89786e-05	7.65003e-07	0.761059	0.00515026	0.00030069
Medtr8g041660	cysteine-rich receptor-kinase-like protein		-0.479264	0.783732	0.157806	-1.48609	0.00237415	0.000123883		NF-20h
Medtr8g041890	cysteine-rich receptor-like kinase		-0.388034	0.705927	0.121384	-1.18995	0.00151167	7.43213e-05		NF-20h
Medtr8g042060	cytochrome P450 family 72 protein		-0.269109	0.783663	0.157128	-1.14033	9.12016e-06	2.47991e-07		NF-20h
Medtr8g042900	pectinesterase/pectinesterase inhibitor		0.497048	0.22672	0.0178252	0.799805	0.00861275	0.000536799		NF-20h
Medtr8g043480	inositol polyphosphate 5-phosphatase I		0.701747	0.0315149	0.00132197	0.820677	0.00863726	0.000538827
Medtr8g043960	bZIP transcription factor		0.89648	0.000100582	2.10368e-06	0.704483	0.0121296	0.000798182
Medtr8g045555	pathogenesis-related protein bet V I family protein		0.629784	0.056096	0.00269487	0.938368	0.00119024	5.6517e-05		NF-20h
Medtr8g046210	cytochrome P450 family protein		-0.653292	0.0133511	0.000478695	-1.36948	2.42937e-08	4.63395e-10
Medtr8g046240	cytochrome P450 family protein		0.856111	0.000203578	4.48446e-06	0.930369	0.000248856	9.73896e-06
Medtr8g046290	receptor-like kinase		0.411885	0.70451	0.120852	1.33278	1.85272e-05	5.43527e-07		NF-20h
Medtr8g055840	methyltransferase PMT2-like protein		0.427182	0.242821	0.0196459	0.672559	0.0158724	0.00111228		NF-20h
Medtr8g056100	fatty acid/sphingolipid desaturase		0.848731	0.000225863	5.05475e-06	0.954432	0.000151104	5.55108e-06
Medtr8g059425	UDP-glucosyltransferase family protein					7.95764	2.47644e-24	1.17734e-26
Medtr8g061950	glutathione S-transferase%2C amine-terminal domain protein		0.417921	0.266499	0.0223579	0.996189	6.37037e-05	2.11262e-06		NF-20h
Medtr8g062800	gibberellin-regulated family protein		1.35121	0.0327358	0.00137893	1.53971	0.00609827	0.000364039
Medtr8g062830	formin-like 2 domain protein		0.613807	0.028377	0.00115876	0.332898	0.53576	0.13921		NF-4h
Medtr8g063120	carboxy-terminal domain cyclin		0.989121	0.157072	0.0105549	1.34858	0.00234821	0.000122393		NF-20h
Medtr8g063190	hypothetical protein		1.54564	0.0434909	0.00193389	1.17712	0.169284	0.0220439		NF-4h
Medtr8g063200	DUF4228 domain protein		2.24031	2.98006e-28	9.25322e-31	1.61769	6.29607e-12	7.84818e-14
Medtr8g063210	C-4 methylsterol oxidase		1.01215	0.00152498	4.15442e-05	0.787579	0.0330453	0.0026682
Medtr8g064170	NAD-dependent aldehyde dehydrogenase family protein		0.699522	0.00474835	0.000149107	0.235975	0.677319	0.225037		NF-4h
Medtr8g064630	carbonic anhydrase family protein		4.40728	1.34925e-32	3.24092e-35	4.36336	5.46873e-29	2.09263e-31
Medtr8g065720	hypothetical protein		2.93429	9.48988e-13	7.8392e-15	3.35988	2.87433e-18	1.96643e-20
Medtr8g067275	phosphoenolpyruvate carboxykinase [ATP] protein		0.232697	0.993038	0.412914	-1.50255	0.000726614	3.20168e-05		NF-20h
Medtr8g067735	L-type lectin-domain receptor kinase IX.1		1.58858	4.53197e-05	9.0804e-07	1.45737	0.000883483	4.02095e-05
Medtr8g068050	lectin receptor kinase		3.93026	4.89217e-19	2.69415e-21	3.58403	4.95113e-12	6.02816e-14
Medtr8g068300	1-deoxy-D-xylulose-5-phosphate synthase		0.224537	1	0.592523	1.68066	0.000481295	2.03981e-05		NF-20h
Medtr8g068890	dicarboxylate carrier protein		-0.448585	0.376372	0.0376394	-0.841919	0.00954848	0.000605084		NF-20h
Medtr8g069283	transmembrane protein%2C putative		0.431742	0.246904	0.0201643	-0.646757	0.0453995	0.00397719		NF-20h
Medtr8g069470	MATE efflux family protein		0.750657	0.0372411	0.00159998	0.581102	0.227338	0.0336104		NF-4h
Medtr8g070000	isoprenylcysteine alpha-carbonyl methylesterase ICME protein		0.721701	0.0242067	0.000958682	0.357649	0.491062	0.118296		NF-4h
Medtr8g070115	aldo/keto reductase family oxidoreductase		0.549016	0.27968	0.0242982	1.35058	1.30804e-05	3.69326e-07		NF-20h
Medtr8g071050	transmembrane protein%2C putative					10.9298	5.50549e-80	5.42633e-83
Medtr8g071150	transmembrane 45B-like protein		0.538486	0.18043	0.0128644	0.676589	0.0453323	0.00396868		NF-20h
Medtr8g071900	glycosyltransferase family protein		1.42786	0.000387191	9.0055e-06	1.95853	5.46195e-08	1.06718e-09
Medtr8g072260	cytochrome P450 family ABA 8'-hydroxylase		-0.259111	0.934218	0.280446	-1.10947	0.000783312	3.49693e-05		NF-20h
Medtr8g073130	seven transmembrane MLO family protein		0.639403	0.0158561	0.00058898	1.11045	6.04949e-06	1.58533e-07
Medtr8g073335	transducin/WD40 repeat protein		1.4329	3.67126e-09	4.53826e-11	0.985858	0.000705307	3.09144e-05
Medtr8g073560	Serine/Threonine-kinase Cx32%2C related protein		-0.323923	0.609092	0.0882111	-0.69518	0.0231063	0.00173351		NF-20h
Medtr8g074335	Chitinase (Class Ib) / Hevein		-0.45904	0.665609	0.108636	-1.76455	8.52932e-08	1.71101e-09		NF-20h
Medtr8g074510	DUF241 domain protein		3.10852	5.07818e-11	5.1469e-13	3.36349	5.27711e-12	6.45565e-14
Medtr8g074530	DUF241 domain protein		1.50072	4.14699e-10	4.56754e-12	1.31629	1.2897e-06	3.03581e-08
Medtr8g074730	IQ calmodulin-binding motif protein		0.682802	0.0797539	0.00423506	1.01043	0.00475631	0.000274382		NF-20h
Medtr8g074920	receptor-like kinase theseus protein	MtSPK2	6.73453	7.63342e-37	1.47579e-39	7.92518	1.65444e-76	1.72657e-79
Medtr8g075190	F-box protein		-0.134698	1	0.816392	1.28497	0.0433365	0.00372863		NF-20h
Medtr8g075330	glycoside hydrolase family 38 protein		2.40464	0.00156834	4.31848e-05
Medtr8g076830	40S ribosomal protein S11-1		-0.118197	1	0.558114	0.66098	0.0199895	0.00145911		NF-20h
Medtr8g076900	salicylic acid carboxyl methyltransferase		-0.197942	0.946361	0.302221	-0.731788	0.0141987	0.000960687		NF-20h
Medtr8g076940	cytochrome P450 family protein		2.8263	7.27266e-14	5.49636e-16	4.19531	1.32265e-35	4.06426e-38
Medtr8g077120	phosphatidic acid phosphatase (PAP2) family protein		0.783199	0.248672	0.0203741	1.33453	0.00268229	0.000142818		NF-20h
Medtr8g077145	hypothetical protein		-0.303768	0.783732	0.157812	-1.00421	0.000907051	4.13873e-05		NF-20h
Medtr8g078900	phototropic-responsive NPH3 family protein		0.37129	0.60333	0.0865283	0.704271	0.0351793	0.0028881		NF-20h
Medtr8g079485	60S ribosomal protein L38A		0.421715	0.2724	0.0232217	0.904048	0.00040308	1.67327e-05		NF-20h
Medtr8g080370	kelch repeat F-box protein		-0.0648363	1	0.776896	-0.777131	0.0208977	0.00153752		NF-20h
Medtr8g080640	HCP family protein with MYND-type zinc finger protein		0.321711	0.583719	0.0809457	0.593449	0.0468263	0.00414019		NF-20h
Medtr8g083280	flavonoid glucosyltransferase		0.312338	0.951284	0.314842	0.878296	0.0452886	0.00396223		NF-20h
Medtr8g083310	hypothetical protein		0.216507	1	0.738881	1.66183	0.00678179	0.000410494		NF-20h
Medtr8g085650	F-box/kelch-repeat plant-like protein		1.08081	0.0180252	0.000685355	0.736508	0.259014	0.0409214		NF-4h
Medtr8g085740	60S ribosomal protein L32-1		-0.186791	1	0.598207	1.18768	0.000852615	3.86069e-05		NF-20h
Medtr8g085960	AP2 domain class transcription factor	MtERN3	0.608582	0.0828294	0.00444985	0.766159	0.0147719	0.00100652		NF-20h
Medtr8g086330	protein transporter Sec61 subunit beta-like protein		0.586551	0.0430849	0.00191331	0.767121	0.0153866	0.00106302
Medtr8g086390	LRR receptor-like kinase		0.563985	0.0462888	0.00210241	0.541554	0.0782665	0.00789563		NF-4h
Medtr8g087710	major intrinsic protein (MIP) family transporter	MtNip1 (Nodulin 26)	9.20565	2.69826e-42	4.11007e-45	10.5119	3.21643e-101	1.49185e-104
Medtr8g087810	peptide/nitrate transporter		0.39912	0.807642	0.169203	1.1609	0.00112576	5.28027e-05		NF-20h
Medtr8g088060	ubiquitin-40S ribosomal S27a-like protein		-0.30188	0.819183	0.175731	0.742724	0.00655035	0.000394586		NF-20h
Medtr8g088830	basic blue-like protein		0.571562	0.199237	0.0148357	1.05469	0.00600192	0.000357025		NF-20h
Medtr8g089342	cationic amino acid transporter		-0.367024	0.808123	0.169446	-1.32544	0.00555077	0.000327936		NF-20h
Medtr8g089560	RPM1-interacting protein 4 (RIN4) family protein		0.370927	0.603986	0.0866578	0.724878	0.0275523	0.00213575		NF-20h
Medtr8g089640	hypothetical protein		0.52907	0.0838493	0.00451938	0.751965	0.0169143	0.00120032		NF-20h
Medtr8g090000	minichromosome maintenance (MCM2/3/5) family protein	DNA replication licensing factor				2.34504	0.0015337	7.54937e-05
Medtr8g090140	LRR receptor-like kinase		0.682718	0.0977948	0.00552885	0.977648	0.00379189	0.000214262		NF-20h
Medtr8g090315	PLAT-plant-stress protein		0.620605	0.0702562	0.0035974	0.778657	0.0122115	0.000804282		NF-20h
Medtr8g091590	hypothetical protein		1.00642	0.00147801	3.95718e-05	1.35924	1.01751e-05	2.80217e-07
Medtr8g091720	nuclear transcription factor Y protein	MtNF-YB7	3.25296	3.22253e-21	1.52924e-23	1.78736	0.00118447	5.61744e-05
Medtr8g091950	hypothetical protein		0.798574	0.103018	0.00588245	1.12619	0.00780939	0.000481748		NF-20h
Medtr8g092670	hypothetical protein		0.772602	0.00865212	0.000289435	1.21028	8.16317e-05	2.80183e-06
Medtr8g093550	cysteine desulfurylase		-0.5086	0.116041	0.00697509	-1.75629	3.128e-13	3.50014e-15		NF-20h
Medtr8g093560	cysteine desulfurylase		1.42329	0.0956909	0.00537627	1.67972	0.0155792	0.00108013		NF-20h
Medtr8g093650	Sgf11 (transcriptional regulation protein) protein		1.53265	7.7917e-08	1.10469e-09	1.37906	1.12652e-05	3.14155e-07
Medtr8g093770	ribosomal protein L7Ae/L30e/S12e/Gadd45 family protein		-0.0811438	1	0.693401	0.703927	0.0109965	0.00071406		NF-20h
Medtr8g093930	gibberellin 20-oxidase		-0.987792	0.036966	0.00158528	-1.90245	5.95727e-06	1.5577e-07
Medtr8g093980	gibberellin 20-oxidase		-1.30568	0.135261	0.00855036	-1.65462	0.0220742	0.00163816		NF-20h
Medtr8g094980	SAUR-like auxin-responsive family protein		2.9845	7.28946e-11	7.55153e-13	3.29433	2.16759e-11	2.89046e-13
Medtr8g095040	ammonium transporter 1 protein					3.19203	0.000100455	3.54689e-06
Medtr8g095080	DUF668 family protein		-0.205626	0.93397	0.280107	-0.822336	0.00352495	0.000195785		NF-20h
Medtr8g095360	patellin-3 protein		2.62345	1.17162e-28	3.43202e-31	2.92961	1.90372e-28	7.61576e-31
Medtr8g096180	polyphosphoinositide-binding protein		-0.464016	0.947406	0.303332	-2.50517	0.000172184	6.39898e-06		NF-20h
Medtr8g096910	pathogenesis-related thaumatin family protein		-0.430747	0.260313	0.0216864	-1.19989	3.17972e-05	9.82602e-07		NF-20h
Medtr8g096920	pathogenesis-related thaumatin family protein		-0.86065	0.16921	0.011777	-1.71287	0.000284823	1.12952e-05		NF-20h
Medtr8g097160	DNA primase large subunit%2C putative		0.339949	0.996686	0.430912	1.75173	0.000255087	1.00124e-05		NF-20h
Medtr8g097190	15-cis-zeta-carotene isomerase		0.959846	1.61474e-05	3.07453e-07	1.72701	1.52707e-13	1.62021e-15
Medtr8g097200	Rho GDP-dissociation inhibitor-like protein		0.881136	0.0267744	0.00108233	1.85936	4.39719e-10	6.78139e-12
Medtr8g098275	bHLH transcription factor		0.64257	0.0178411	0.000675221	0.749489	0.00637866	0.000383504
Medtr8g098390	AT hook motif DNA-binding family protein		0.810697	0.251664	0.02073	1.05161	0.0436366	0.00376204		NF-20h
Medtr8g098485	BTB/POZ domain plant protein		-0.481778	0.154746	0.0103477	-1.11499	1.42909e-05	4.08477e-07		NF-20h
Medtr8g098770	RING-H2 zinc finger protein		1.677	1.56611e-06	2.514e-08	0.932317	0.0949493	0.0101638		NF-4h
Medtr8g098910	monodehydroascorbate reductase		1.10058	2.97851e-07	4.46715e-09	0.653886	0.0220014	0.00163148
Medtr8g098930	1-aminocyclopropane-1-carboxylate synthase	ACS1	-0.229967	0.88447	0.225165	-0.909198	0.000831223	3.74455e-05		NF-20h
Medtr8g099350	WRKY family transcription factor	WRKY53	-0.411611	0.850403	0.196432	-1.42838	0.0019343	9.81909e-05		NF-20h
Medtr8g099410	endo-1%2C4-beta-glucanase		-0.288874	1	0.688483	3.45949	3.97857e-06	1.01263e-07		NF-20h
Medtr8g100065	GRAM domain protein/ABA-responsive-like protein		-0.249783	0.916467	0.260573	-0.832287	0.0131133	0.000878884		NF-20h
Medtr8g100135	cytochrome P450 family protein		-0.798599	0.70329	0.119937	-1.59827	0.0176818	0.00126196		NF-20h
Medtr8g101470	ethanolamine-phosphate cytidylyltransferase		-0.0813448	1	0.682239	-0.649097	0.0393832	0.00330755		NF-20h
Medtr8g101650	MYB-like transcription factor family protein		2.87031	1.34978e-43	1.89787e-46	2.72299	1.08222e-30	3.89018e-33
Medtr8g102150	myo-inositol oxygenase		0.62503	0.0172503	0.000647808	0.477936	0.228159	0.0338509		NF-4h
Medtr8g103227	E3 ubiquitin-protein ligase LIN-like protein%2C putative		4.12456	4.93172e-55	4.62286e-58	3.39105	8.81418e-24	4.24152e-26
Medtr8g103700	LRR extensin-like protein		0.392832	0.783486	0.156798	0.729204	0.0455077	0.00398931		NF-20h
Medtr8g104080	cytochrome P450 family 71 protein		-0.962808	0.00407701	0.00012516	-2.22364	8.70177e-10	1.3874e-11
Medtr8g104100	cytochrome P450 family 71 protein		-0.638886	0.246441	0.0200543	-1.78001	1.0377e-05	2.86378e-07		NF-20h
Medtr8g104290	hypothetical protein		-0.233759	0.883828	0.223395	-0.662811	0.0377832	0.00313911		NF-20h
Medtr8g104890	plant cadmium resistance protein		-0.267096	0.784492	0.158929	-1.32956	9.14625e-08	1.84693e-09		NF-20h
Medtr8g105110	40S ribosomal protein S15-4		-0.0547682	1	0.799998	0.702197	0.0124984	0.000827523		NF-20h
Medtr8g106150	cytokinin receptor histidine kinase	MtCRE1 =HK4	0.52084	0.0852552	0.00463564	0.679467	0.0153866	0.00106385		NF-20h
Medtr8g106640	glycosyltransferase family 61 protein		0.58246	0.0374591	0.0016152	0.835144	0.00551416	0.000325453
Medtr8g107250	tubulin	MtTubb1	2.84717	4.44435e-44	5.72826e-47	2.07111	4.64473e-19	3.01606e-21
Medtr8g432390	BON1-associated-like protein		-0.124867	1	0.796444	-1.90714	0.00484557	0.000280092		NF-20h
Medtr8g432400	C2 domain protein		-0.734458	0.326353	0.030209	-1.67105	0.000416546	1.73641e-05		NF-20h
Medtr8g442410	GRAS family transcription factor		1.05852	0.000743842	1.87388e-05	1.2593	6.86783e-05	2.31343e-06
Medtr8g445800	LRR receptor-like kinase%2C putative		-0.253382	0.826474	0.179153	-0.878853	0.00136595	6.58107e-05		NF-20h
Medtr8g461110	LRR receptor-like kinase%2C putative		-0.137547	1	0.530653	-1.15871	6.58865e-05	2.20029e-06		NF-20h
Medtr8g464780	diacylglycerol kinase domain protein		-0.209821	0.93397	0.279143	-0.743825	0.0135828	0.000913239		NF-20h
Medtr8g465340	LRR receptor-like kinase		4.0089	1.24627e-10	1.32885e-12	4.50812	1.30402e-13	1.376e-15
Medtr8g466030	quinone oxidoreductase		-0.753583	0.00239534	6.94646e-05	-1.62132	2.60406e-11	3.48758e-13
Medtr8g466240	UDP-glucosyltransferase family protein		-0.762884	0.00202312	5.69266e-05	-0.893234	0.00112729	5.30096e-05
Medtr8g467150	receptor-like kinase%2C putative		1.36355	0.00460379	0.000144028	0.963297	0.132476	0.0157069		NF-4h
Medtr8g467380	transmembrane protein%2C putative		-0.514781	0.491818	0.0590101	-0.982809	0.0421116	0.00359882		NF-20h
Medtr8g469090	disease resistance protein (TIR-NBS-LRR class)		-1.2512	0.112488	0.00671539	-1.75477	0.00780939	0.000481007		NF-20h
Medtr8g469140	disease resistance protein (TIR-NBS-LRR class)		-0.654322	0.111655	0.00662327	-1.61764	1.26134e-07	2.61074e-09		NF-20h
Medtr8g479380	multi-copper oxidase-like protein		-2.82598	0.00477019	0.000150215	-2.8636	0.00708573	0.000433409
Medtr8g479430	LRR and NB-ARC domain disease resistance protein		0.295812	0.806232	0.168813	0.706796	0.0336749	0.00272945		NF-20h
