# Supplementary material for: Nod Factor Effects on Root Hair-Specific Transcriptome of Medicago truncatula: Focus on Plasma Membrane Transport Systems and Reactive Oxygen Species Networks
Source: Front Plant Sci. 2016 Jun 7;7:794. doi: 10.3389/fpls.2016.00794 (PMC4894911; doi:10.3389/fpls.2016.00794)
Supplement: Supplementary file 4 [file Table4.XLSX]

## Sheet: Feuil1
Table S4: Single Enrichment Analysis of differentially expressed genes following 4 h and/or 20 h NF treatments. Input list: list of genes displaying significant regulation following the 4 h and/or 20 h NF treatments (NF-4h and NF-20h treatments); BG: background reference, i.e. Medicago truncatula genome transcript (JCVI, V4.0). We considered as being differentially expressed the genes with an adj…
UP NF-4h
GO term	Ontology	Description	Number in input list	% in input list	Number in BG/Ref	% in BG/Ref	p-value	FDR	% of BG/Ref
GO:0055114	P	oxidation reduction	60	15.7895	1527	8.08664	7.5e-07	0.00043	3.92927
GO:0050896	P	response to stimulus	45	11.8421	1164	6.16427	3.1e-05	0.009	3.86598
GO:0006950	P	response to stress	42	11.0526	1087	5.7565	5.9e-05	0.011	3.86385
GO:0006468	P	protein amino acid phosphorylation	54	14.2105	1610	8.52619	0.00019	0.027	3.35404
GO:0016310	P	phosphorylation	56	14.7368	1743	9.23052	0.00041	0.047	3.21285
GO:0016491	F	oxidoreductase activity	64	16.8421	1720	9.10872	1.8e-06	0.00048	3.72093
GO:0016705	F	oxidoreductase activity, acting on paired donors, with incorporation or reduction of molecular oxygen	34	8.94737	695	3.68056	3.4e-06	0.00048	4.89209
GO:0005506	F	iron ion binding	37	9.73684	796	4.21543	3.8e-06	0.00048	4.64824
GO:0020037	F	heme binding	32	8.42105	662	3.5058	8.3e-06	0.0007	4.83384
GO:0046906	F	tetrapyrrole binding	32	8.42105	665	3.52169	9.1e-06	0.0007	4.81203
GO:0003824	F	catalytic activity	209	55	8457	44.7863	4.8e-05	0.0031	2.47133
GO:0004713	F	protein tyrosine kinase activity	52	13.6842	1472	7.79537	7.3e-05	0.004	3.53261
GO:0016301	F	kinase activity	58	15.2632	1782	9.43706	0.00023	0.011	3.25477
GO:0004672	F	protein kinase activity	54	14.2105	1634	8.65329	0.00027	0.012	3.30477
GO:0016773	F	phosphotransferase activity, alcohol group as acceptor	57	15	1767	9.35762	0.00033	0.013	3.22581
GO:0004674	F	protein serine/threonine kinase activity	42	11.0526	1190	6.30196	0.00039	0.014	3.52941
GO:0016684	F	oxidoreductase activity, acting on peroxide as acceptor	11	2.89474	155	0.820844	0.00047	0.014	7.09677
GO:0004601	F	peroxidase activity	11	2.89474	155	0.820844	0.00047	0.014	7.09677
GO:0016209	F	antioxidant activity	11	2.89474	165	0.873802	0.00077	0.021	6.66667
GO:0016706	F	oxidoreductase activity, acting on paired donors, with incorporation or reduction of molecular oxygen, 2-oxoglutarate as one donor, and incorporation of one atom each of oxygen into both donors	12	3.15789	211	1.11741	0.0016	0.042	5.6872
DOWN NF-4h
O term	Ontology	Description	Number in input list	% in input list	Number in BG/Ref	% in BG/Ref	p-value	FDR	% of BG/Ref
GO:0006811	P	ion transport	12	10.4348	296	1.56755	3.7e-07	6.5e-05	4.05405
GO:0006810	P	transport	23	20	1265	6.69915	2.3e-06	0.00012	1.81818
GO:0051234	P	establishment of localization	23	20	1265	6.69915	2.3e-06	0.00012	1.81818
GO:0051179	P	localization	23	20	1276	6.7574	2.7e-06	0.00012	1.80251
GO:0015698	P	inorganic anion transport	5	4.34783	37	0.195943	5.3e-06	0.00019	13.5135
GO:0006820	P	anion transport	5	4.34783	40	0.211831	7.5e-06	0.00022	12.5
GO:0055114	P	oxidation reduction	24	20.8696	1527	8.08664	1.6e-05	0.0004	1.57171
GO:0055085	P	transmembrane transport	11	9.56522	469	2.48372	0.00016	0.0035	2.34542
GO:0006812	P	cation transport	7	6.08696	254	1.34513	0.0011	0.021	2.75591
GO:0030001	P	metal ion transport	5	4.34783	153	0.810253	0.0027	0.049	3.26797
GO:0022891	F	substrate-specific transmembrane transporter activity	15	13.0435	395	2.09183	2.7e-08	3.7e-06	3.79747
GO:0005215	F	transporter activity	20	17.3913	748	3.96123	3.3e-08	3.7e-06	2.6738
GO:0022892	F	substrate-specific transporter activity	15	13.0435	440	2.33014	1e-07	5.9e-06	3.40909
GO:0022857	F	transmembrane transporter activity	17	14.7826	567	3.0027	8.3e-08	5.9e-06	2.99824
GO:0015075	F	ion transmembrane transporter activity	12	10.4348	268	1.41927	1.3e-07	6e-06	4.47761
GO:0015103	F	inorganic anion transmembrane transporter activity	5	4.34783	26	0.13769	1.1e-06	4.2e-05	19.2308
GO:0016491	F	oxidoreductase activity	27	23.4783	1720	9.10872	4.1e-06	0.00013	1.56977
GO:0008509	F	anion transmembrane transporter activity	5	4.34783	39	0.206535	6.7e-06	0.00019	12.8205
GO:0046873	F	metal ion transmembrane transporter activity	5	4.34783	70	0.370704	9.2e-05	0.0023	7.14286
GO:0022804	F	active transmembrane transporter activity	9	7.82609	311	1.64698	0.00014	0.0032	2.89389
GO:0008324	F	cation transmembrane transporter activity	7	6.08696	209	1.10682	0.00035	0.0071	3.34928
GO:0015291	F	secondary active transmembrane transporter activity	5	4.34783	106	0.561351	0.00057	0.011	4.71698
GO:0003824	F	catalytic activity	68	59.1304	8457	44.7863	0.0014	0.025	0.804068
GO:0020037	F	heme binding	11	9.56522	662	3.5058	0.0026	0.04	1.66163
GO:0046906	F	tetrapyrrole binding	11	9.56522	665	3.52169	0.0027	0.04	1.65414
GO:0016705	F	oxidoreductase activity, acting on paired donors, with incorporation or reduction of molecular oxygen	11	9.56522	695	3.68056	0.0037	0.049	1.58273
GO:0005506	F	iron ion binding	12	10.4348	796	4.21543	0.0036	0.049	1.50754
GO:0016020	C	membrane	21	18.2609	1174	6.21723	8.9e-06	0.00022	1.78876
GO:0016021	C	integral to membrane	12	10.4348	441	2.33543	2e-05	0.00022	2.72109
GO:0031224	C	intrinsic to membrane	12	10.4348	447	2.36721	2.2e-05	0.00022	2.68456
GO:0044425	C	membrane part	12	10.4348	589	3.11921	0.00029	0.0021	2.03735
GO:0044464	C	cell part	31	26.9565	3265	17.2907	0.0065	0.032	0.949464
GO:0005623	C	cell	31	26.9565	3265	17.2907	0.0065	0.032	0.949464
UP NF-20h
GO term	Ontology	Description	Number in input list	% in input list	Number in BG/Ref	% in BG/Ref	p-value	FDR	% of BG/Ref
GO:0006261	P	DNA-dependent DNA replication	6	1.15163	11	0.0582535	3.5e-06	0.0008	54.5455
GO:0008152	P	metabolic process	288	55.2783	8462	44.8128	1.5e-06	0.0008	3.40345
GO:0006720	P	isoprenoid metabolic process	9	1.72745	39	0.206535	4.5e-06	0.0008	23.0769
GO:0008299	P	isoprenoid biosynthetic process	9	1.72745	39	0.206535	4.5e-06	0.0008	23.0769
GO:0055114	P	oxidation reduction	72	13.8196	1527	8.08664	9.5e-06	0.0011	4.71513
GO:0006270	P	DNA replication initiation	5	0.959693	7	0.0370704	9.3e-06	0.0011	71.4286
GO:0016114	P	terpenoid biosynthetic process	6	1.15163	15	0.0794365	1.4e-05	0.0013	40
GO:0006721	P	terpenoid metabolic process	6	1.15163	15	0.0794365	1.4e-05	0.0013	40
GO:0006260	P	DNA replication	9	1.72745	53	0.280676	3.9e-05	0.0031	16.9811
GO:0044255	P	cellular lipid metabolic process	16	3.07102	182	0.96383	9.3e-05	0.0066	8.79121
GO:0006629	P	lipid metabolic process	18	3.45489	231	1.22332	0.00015	0.0094	7.79221
GO:0008610	P	lipid biosynthetic process	11	2.11132	113	0.598422	0.00052	0.031	9.73451
GO:0016705	F	oxidoreductase activity, acting on paired donors, with incorporation or reduction of molecular oxygen	46	8.82917	695	3.68056	1.2e-07	6.6e-05	6.61871
GO:0020037	F	heme binding	41	7.86948	662	3.5058	3e-06	0.00035	6.19335
GO:0046906	F	tetrapyrrole binding	41	7.86948	665	3.52169	3.3e-06	0.00035	6.16541
GO:0016491	F	oxidoreductase activity	81	15.547	1720	9.10872	2.5e-06	0.00035	4.7093
GO:0005506	F	iron ion binding	47	9.02111	796	4.21543	1.9e-06	0.00035	5.90452
GO:0005198	F	structural molecule activity	28	5.37428	401	2.1236	1.6e-05	0.0014	6.98254
GO:0003735	F	structural constituent of ribosome	25	4.79846	350	1.85352	3.1e-05	0.0024	7.14286
GO:0003824	F	catalytic activity	278	53.3589	8457	44.7863	6.6e-05	0.0044	3.28722
GO:0003678	F	DNA helicase activity	5	0.959693	19	0.10062	0.00038	0.023	26.3158
GO:0016706	F	oxidoreductase activity, acting on paired donors, with incorporation or reduction of molecular oxygen, 2-oxoglutarate as one donor, and incorporation of one atom each of oxygen into both donors	16	3.07102	211	1.11741	0.00044	0.024	7.58294
GO:0043232	C	intracellular non-membrane-bounded organelle	39	7.4856	666	3.52698	1.7e-05	0.00091	5.85586
GO:0000228	C	nuclear chromosome	5	0.959693	10	0.0529577	3.3e-05	0.00091	50
GO:0042555	C	MCM complex	5	0.959693	7	0.0370704	9.3e-06	0.00091	71.4286
GO:0005840	C	ribosome	25	4.79846	351	1.85881	3.2e-05	0.00091	7.12251
GO:0043228	C	non-membrane-bounded organelle	39	7.4856	666	3.52698	1.7e-05	0.00091	5.85586
GO:0044454	C	nuclear chromosome part	5	0.959693	10	0.0529577	3.3e-05	0.00091	50
GO:0030529	C	ribonucleoprotein complex	25	4.79846	378	2.0018	9.9e-05	0.0024	6.61376
GO:0005654	C	nucleoplasm	5	0.959693	23	0.121803	0.00081	0.015	21.7391
GO:0044451	C	nucleoplasm part	5	0.959693	23	0.121803	0.00081	0.015	21.7391
GO:0031981	C	nuclear lumen	5	0.959693	29	0.153577	0.002	0.033	17.2414
DOWN NF-20h
O term	Ontology	Description	Number in input list	% in input list	Number in BG/Ref	% in BG/Ref	p-value	FDR	% of BG/Ref
GO:0009607	P	response to biotic stimulus	12	2.92683	26	0.13769	1.2e-11	5.4e-09	46.1538
GO:0055114	P	oxidation reduction	69	16.8293	1527	8.08664	1e-08	1.5e-06	4.51866
GO:0043687	P	post-translational protein modification	78	19.0244	1826	9.67007	9.8e-09	1.5e-06	4.27163
GO:0006464	P	protein modification process	78	19.0244	1866	9.8819	2.4e-08	2.7e-06	4.18006
GO:0043412	P	macromolecule modification	78	19.0244	1921	10.1732	7.9e-08	7.1e-06	4.06039
GO:0006468	P	protein amino acid phosphorylation	66	16.0976	1610	8.52619	7e-07	5.2e-05	4.09938
GO:0008152	P	metabolic process	233	56.8293	8462	44.8128	9e-07	5.8e-05	2.75349
GO:0006796	P	phosphate metabolic process	72	17.561	1854	9.81836	1.4e-06	7e-05	3.8835
GO:0006793	P	phosphorus metabolic process	72	17.561	1854	9.81836	1.4e-06	7e-05	3.8835
GO:0016310	P	phosphorylation	68	16.5854	1743	9.23052	2.5e-06	0.00011	3.90132
GO:0006817	P	phosphate transport	5	1.21951	11	0.0582535	1.5e-05	0.00062	45.4545
GO:0016998	P	cell wall macromolecule catabolic process	6	1.46341	21	0.111211	1.8e-05	0.00068	28.5714
GO:0044036	P	cell wall macromolecule metabolic process	6	1.46341	22	0.116507	2.3e-05	0.00078	27.2727
GO:0070647	P	protein modification by small protein conjugation or removal	9	2.19512	93	0.492506	0.00032	0.0086	9.67742
GO:0032446	P	protein modification by small protein conjugation	9	2.19512	93	0.492506	0.00032	0.0086	9.67742
GO:0016567	P	protein ubiquitination	9	2.19512	92	0.487211	0.0003	0.0086	9.78261
GO:0015698	P	inorganic anion transport	6	1.46341	37	0.195943	0.00028	0.0086	16.2162
GO:0006820	P	anion transport	6	1.46341	40	0.211831	0.00041	0.01	15
GO:0044267	P	cellular protein metabolic process	81	19.7561	2672	14.1503	0.0013	0.03	3.03144
GO:0071554	P	cell wall organization or biogenesis	6	1.46341	54	0.285972	0.0017	0.038	11.1111
GO:0055085	P	transmembrane transport	21	5.12195	469	2.48372	0.002	0.039	4.47761
GO:0050896	P	response to stimulus	41	10	1164	6.16427	0.002	0.039	3.52234
GO:0006950	P	response to stress	39	9.5122	1087	5.7565	0.0019	0.039	3.58786
GO:0016705	F	oxidoreductase activity, acting on paired donors, with incorporation or reduction of molecular oxygen	41	10	695	3.68056	2e-08	8.5e-06	5.89928
GO:0004713	F	protein tyrosine kinase activity	65	15.8537	1472	7.79537	6.6e-08	1.3e-05	4.41576
GO:0016491	F	oxidoreductase activity	72	17.561	1720	9.10872	8.9e-08	1.3e-05	4.18605
GO:0005506	F	iron ion binding	41	10	796	4.21543	6.2e-07	6.7e-05	5.15075
GO:0004674	F	protein serine/threonine kinase activity	53	12.9268	1190	6.30196	1e-06	8.3e-05	4.45378
GO:0004672	F	protein kinase activity	66	16.0976	1634	8.65329	1.1e-06	8.3e-05	4.03917
GO:0003824	F	catalytic activity	232	56.5854	8457	44.7863	1.4e-06	8.6e-05	2.74329
GO:0022857	F	transmembrane transporter activity	32	7.80488	567	3.0027	1.9e-06	0.0001	5.64374
GO:0020037	F	heme binding	35	8.53659	662	3.5058	2.5e-06	0.00012	5.28701
GO:0046906	F	tetrapyrrole binding	35	8.53659	665	3.52169	2.7e-06	0.00012	5.26316
GO:0016773	F	phosphotransferase activity, alcohol group as acceptor	68	16.5854	1767	9.35762	3.9e-06	0.00015	3.84833
GO:0022891	F	substrate-specific transmembrane transporter activity	25	6.09756	395	2.09183	4e-06	0.00015	6.32911
GO:0016301	F	kinase activity	68	16.5854	1782	9.43706	5.1e-06	0.00017	3.81594
GO:0005215	F	transporter activity	37	9.02439	748	3.96123	5.4e-06	0.00017	4.94652
GO:0022892	F	substrate-specific transporter activity	26	6.34146	440	2.33014	8.2e-06	0.00024	5.90909
GO:0005315	F	inorganic phosphate transmembrane transporter activity	5	1.21951	11	0.0582535	1.5e-05	0.00039	45.4545
GO:0015114	F	phosphate transmembrane transporter activity	5	1.21951	11	0.0582535	1.5e-05	0.00039	45.4545
GO:0015075	F	ion transmembrane transporter activity	18	4.39024	268	1.41927	4.4e-05	0.00091	6.71642
GO:0030554	F	adenyl nucleotide binding	90	21.9512	2740	14.5104	4.2e-05	0.00091	3.28467
GO:0001883	F	purine nucleoside binding	90	21.9512	2740	14.5104	4.2e-05	0.00091	3.28467
GO:0001882	F	nucleoside binding	90	21.9512	2740	14.5104	4.2e-05	0.00091	3.28467
GO:0015103	F	inorganic anion transmembrane transporter activity	6	1.46341	26	0.13769	5e-05	0.00099	23.0769
GO:0032559	F	adenyl ribonucleotide binding	86	20.9756	2626	13.9067	7.3e-05	0.0013	3.27494
GO:0005524	F	ATP binding	86	20.9756	2625	13.9014	7.2e-05	0.0013	3.27619
GO:0022804	F	active transmembrane transporter activity	19	4.63415	311	1.64698	9e-05	0.0016	6.10932
GO:0016772	F	transferase activity, transferring phosphorus-containing groups	69	16.8293	2009	10.6392	0.00011	0.0019	3.43454
GO:0016706	F	oxidoreductase activity, acting on paired donors, with incorporation or reduction of molecular oxygen, 2-oxoglutarate as one donor, and incorporation of one atom each of oxygen into both donors	14	3.41463	211	1.11741	0.00034	0.0055	6.63507
GO:0008509	F	anion transmembrane transporter activity	6	1.46341	39	0.206535	0.00036	0.0056	15.3846
GO:0017076	F	purine nucleotide binding	91	22.1951	2994	15.8555	0.00055	0.0082	3.03941
GO:0004842	F	ubiquitin-protein ligase activity	9	2.19512	110	0.582535	0.001	0.014	8.18182
GO:0019787	F	small conjugating protein ligase activity	9	2.19512	110	0.582535	0.001	0.014	8.18182
GO:0032555	F	purine ribonucleotide binding	86	20.9756	2875	15.2253	0.0013	0.017	2.9913
GO:0032553	F	ribonucleotide binding	86	20.9756	2875	15.2253	0.0013	0.017	2.9913
GO:0009055	F	electron carrier activity	28	6.82927	694	3.67526	0.0017	0.022	4.03458
GO:0015291	F	secondary active transmembrane transporter activity	8	1.95122	106	0.561351	0.003	0.037	7.54717
GO:0000151	C	ubiquitin ligase complex	9	2.19512	89	0.471323	0.00024	0.013	10.1124
GO:0016020	C	membrane	42	10.2439	1174	6.21723	0.0013	0.034	3.57751
GO:0031224	C	intrinsic to membrane	20	4.87805	447	2.36721	0.0025	0.034	4.47427
