# Supplementary material for: Nod Factor Effects on Root Hair-Specific Transcriptome of Medicago truncatula: Focus on Plasma Membrane Transport Systems and Reactive Oxygen Species Networks
Source: Front Plant Sci. 2016 Jun 7;7:794. doi: 10.3389/fpls.2016.00794 (PMC4894911; doi:10.3389/fpls.2016.00794)
Supplement: Supplementary file 5 [file Table5.XLSX]

## Sheet: Feuil1
Table S5: Plasma membrane transporters and channels identified as expressed in Medicago truncatula root hairs. Gene corresponding to transporters or channels were searched for in the M. truncatula genome (Mt4.0). Relative gene expression levels (in FPKM) in the 3 biological conditions (Control, NF-4h and NF-20h treatments) and fold changes (log2 scale; NF-4h vs Control, NF-20h vs Control) are lis…
			Expression level FPKM				NF-4h vs Control			NF-20h vs Control
Gene (Mt4.0)	Annotation_ID_Medicago	Name	Control	NF-4h	NF-20h		log2 FC	FDR	PValue	log2 FC	FDR	PValue
NPF (Nitrate peptides transporters)
Medtr5g012290	peptide/nitrate transporter	MtNPF6.7	62.0308	64.8522	74.7386		0.0351631	1	0.826	0.226755	0.697097	0.242422
Medtr3g100980	peptide/nitrate transporter	MtNPF4.7	32.5961	93.0976	55.9192		1.48024	5.40573e-13	4.33877e-15	0.745658	0.00577989	0.000342142
Medtr2g101560	peptide/nitrate transporter plant	MtNPF1.3	24.1226	32.1017	29.0959		0.406663	0.303107	0.0272581	0.287784	0.550568	0.146612
Medtr4g019580	peptide/nitrate transporter plant		18.3942	12.4056	6.92838		-0.551646	0.165303	0.0114007	-1.39181	9.61551e-07	2.24109e-08
Medtr3g005010	peptide/nitrate transporter plant	MtNPF5.25	16.788	17.4524	18.4781		0.0156359	1	0.904012	0.101907	0.910142	0.560173
Medtr8g469310	peptide/nitrate transporter plant		16.3334	18.5027	11.3673		0.159115	0.984161	0.385097	-0.565802	0.179831	0.0239906
Medtr4g101380	peptide/nitrate transporter	MtNPF6.5	14.038	11.0881	20.405		-0.368527	0.633834	0.096898	0.513098	0.190011	0.0259074
Medtr2g101590	nitrate transporter 1	MtNPF1.5	10.9329	11.6211	6.1013		-0.0373813	1	0.882559	-1.01467	0.00924836	0.000582848
Medtr1g009200	peptide/nitrate transporter plant	NIP-LATD/MtNPF1.7	8.28449	7.13378	7.63429		-0.230455	0.949593	0.308955	-0.148379	0.927386	0.605596
Medtr4g033395	peptide/nitrate transporter plant		7.62382	10.456	10.7731		0.716829	0.0237153	0.000933662	0.930829	0.000318816	1.27541e-05
Medtr4g107530	peptide/nitrate transporter plant		6.80783	8.25382	8.7751		0.212766	0.952587	0.316655	0.292195	0.627188	0.192687
Medtr4g011280	peptide/nitrate transporter plant		6.41003	7.40638	7.42503		0.205724	0.965529	0.336687	0.220525	0.775764	0.319243
Medtr2g101640	peptide/nitrate transporter plant	MtNPF1.6	6.24535	7.86766	6.63031		0.362268	0.731916	0.132187	0.0776334	0.955217	0.704406
Medtr4g033385	peptide/nitrate transporter plant-like protein		6.21885	11.4278	14.3846		0.716829	0.0237153	0.000933662	0.930829	0.000318816	1.27541e-05
Medtr1g057460	peptide/nitrate transporter plant		4.5056	6.86203	9.87186		0.479957	0.298647	0.0266471	0.903503	0.00268229	0.000142917
Medtr8g087810	peptide/nitrate transporter	MtNPF4.13	4.06751	5.47237	8.82874		0.39912	0.807642	0.169203	1.1609	0.00112576	5.28027e-05
Medtr7g088820	nitrate transporter 1	MtNPF3.2	2.40118	2.49845	1.58574		-0.18241	1	0.670197	-0.829275	0.401606	0.0830083
Medtr4g098800	peptide transporter	MtNPF7.8	1.3084	0.550407	1.00597		-1.18606	0.808123	0.169404	-0.397748	0.947199	0.673487
Medtr4g114340	peptide/nitrate transporter	MtNPF6.4	1.00452	0.230478	0.205085
Medtr3g069500	peptide/nitrate transporter plant	MtNPF5.19	0.995369	1.16375	5.32214		0.286288	1	0.605474	2.55589	0.000184949	6.93772e-06
Medtr7g098200	peptide transporter	MtNPF5.10	0.769561	2.91887	1.36884		2.11287	7.5794e-05	1.55416e-06	0.933105	0.33199	0.0592839
Medtr2g017750	peptide/nitrate transporter	MtNPF4.12	0.639543	0.874127	1.2214		0.409495	0.972412	0.349229	0.946205	0.207812	0.0294826
Medtr7g010820	peptide/nitrate transporter	MtNPF7.7
Medtr7g065080	peptide/nitrate transporter plant	MtNPF5.18
Medtr1g085090	peptide/nitrate transporter	MtNPF4.10					0.618677	0.851153	0.197507	0.579468	0.67833	0.225993
Medtr2g101610	nitrate transporter 1	MtNPF1.4					-0.314805	0.938255	0.284067	0.462505	0.667027	0.218385
Medtr8g038880	peptide/nitrate transporter plant	MtNPF5.17
Medtr1g075440	peptide transporter	MtNPF5.13					0.0139874	1	1
Medtr3g069440	peptide/nitrate transporter plant	MtNPF5.21
Medtr5g014150	peptide transporter	MtNPF7.9					-0.30083	1	0.572404	-0.508696	0.826409	0.382743
Medtr7g098220	peptide transporter	MtNPF5.5
Medtr7g111260	peptide/nitrate transporter	MtNPF4.11					0.218105	1	0.652837	0.114441	0.9787	0.813907
Medtr1g009170	peptide/nitrate transporter	MtNPF1.8
Medtr1g042310	peptide transporter	MtNPF5.12
Medtr1g084940	MFS transporter	MtNPF5.15
Medtr1g116930	peptide/nitrate transporter	MtNPF7.6
Medtr2g005130	peptide/nitrate transporter	MtNPF4.4
Medtr2g093160	nitrate excretion transporter 1	MtNPF2.4
Medtr2g093180	nitrate excretion transporter 1	MtNPF2.2
Medtr2g093640	nitrate excretion transporter 1	MtNPF2.5
Medtr2g093650	POT family protein	MtNPF2.3
Medtr2g101650	peptide/nitrate transporter plant	MtNPF1.2
Medtr3g014790	peptide/nitrate transporter plant	MtNPF5.16
Medtr3g065350	peptide/nitrate transporter	MtNPF4.9
Medtr3g069420	peptide/nitrate transporter	MtNPF5.23
Medtr3g072300	peptide/nitrate transporter	MtNPF5.1
Medtr4g007350	hypothetical protein	MtNPF6.2
Medtr4g015080	proton-dependent oligopeptide transport family protein	MtNPF8.1
Medtr4g024930	peptide/nitrate transporter	MtNPF7.1
Medtr4g107580	peptide/nitrate transporter	MtNPF2.10
Medtr4g107610	peptide/nitrate transporter	MtNPF2.6
Medtr4g107670	peptide/nitrate transporter	MtNPF4.6
Medtr4g124330	peptide/nitrate transporter	MtNPF5.14
Medtr5g012270	peptide/nitrate transporter	MtNPF6.6
Medtr5g038060	peptide/nitrate transporter	MtNPF2.11
Medtr5g038190	peptide/nitrate transporter	MtNPF2.12
Medtr5g038380	peptide/nitrate transporter plant	MtNPF4.5
Medtr5g055000	peptide/nitrate transporter	MtNPF3.1
Medtr5g085850	peptide/nitrate transporter	MtNRT1.3/MtNPF6.8
Medtr6g008690	peptide/nitrate transporter plant-like protein	MtNPF5.24
Medtr7g005930	peptide/nitrate transporter	MtNPF7.4
Medtr7g006540	peptide transporter	MtNPF6.3
Medtr7g013270	peptide/nitrate transporter	MtNPF7.5
Medtr7g051830	proton-dependent oligopeptide transport family protein	MtNPF4.2
Medtr7g051880	peptide/nitrate transporter plant	MtNPF4.1
Medtr7g052600	peptide/nitrate transporter plant	MtNPF4.3
Medtr7g064780	peptide/nitrate transporter	MtNPF2.8
Medtr7g064800	peptide/nitrate transporter	MtNPF2.7
Medtr7g088790	peptide/nitrate transporter	MtNPF3.3
Medtr7g098040	peptide transporter	MtNPF5.3
Medtr7g098080	peptide transporter PTR2%2C putative	MtNPF5.2
Medtr7g098090	peptide transporter	MtNPF5.8
Medtr7g098150	peptide transporter	MtNPF5.7
Medtr7g098160	peptide transporter	MtNPF5.6
Medtr7g098180	peptide transporter	MtNPF5.4
Medtr7g098210	peptide transporter PTR3-like protein	MtNPF5.9
Medtr7g098230	peptide transporter 1	MtNPF5.11
Medtr7g111580	POT family protein	MtNPF4.8
Medtr8g087780	peptide/nitrate transporter	MtNPF4.14
NRT2
Medtr4g057865	high affinity nitrate transporter 2.7	MtNRT2.2	51.89	123.518	66.4407		1.24348	1.25936e-05	2.37574e-07	0.37119	0.524627	0.13356
Medtr4g057890	high affinity nitrate transporter 2.7	MtNRT2.1	47.7296	125.162	70.9065		1.40825	3.64209e-07	5.53354e-09	0.605411	0.0837437	0.00866666
Medtr8g069775	high affinity nitrate transporter 2.7	MtNRT2.3	6.44876	4.04393	3.7825		-0.66018	0.140806	0.0090824	-0.763312	0.103366	0.0113326
NRT3
Medtr4g104700	component of high affinity nitrate transporter	MtNAR2.2	237.276	761.891	392.934		1.84141	3.41444e-14	2.48046e-16	1.11713	0.000519133	2.22125e-05
Medtr4g104730	component of high affinity nitrate transporter	MtNAR2.1	173.904	404.43	258.342		1.31267	7.1913e-08	1.01535e-09	0.628321	0.028912	0.00227468
Medtr3g076590	manganese-dependent ADP-ribose/CDP-alcohol diphosphatase		7.66504	7.69227	8.24258		-0.01456	1	0.97608	0.0685923	0.956233	0.711125
Medtr4g104690	manganese-dependent ADP-ribose/CDP-alcohol diphosphatase
AMT (Ammonium transporters)
Medtr3g463730	ammonium transporter 1 protein
Medtr8g074750	ammonium transporter 1 protein
Medtr1g036410	ammonium transporter 1 protein
Medtr8g095040	ammonium transporter 1 protein		0.114913	0.115619	1.08152					3.19203	0.000100455	3.54689e-06
Medtr1g079760	ammonium transporter 1 protein		0.756851	5.5829	5.35125		2.80994	2.8901e-19	1.52387e-21	2.72472	4.31661e-16	3.60385e-18
Medtr4g017820	ammonium transporter 1 protein		4.84156	2.64849	2.68965		-0.962854	0.0563852	0.00271867	-0.921423	0.0747402	0.00741422
Medtr7g069640	ammonium transporter 1 protein		13.0881	11.0283	7.28163		-0.256291	0.843165	0.188437	-0.834582	0.0126078	0.000837694
Medtr1g045550	ammonium transporter 1 protein		147.95	97.1268	59.0245		-0.64273	0.0563852	0.00271836	-1.3879	6.67345e-07	1.49569e-08
Medtr7g113340	ammonium transporter 1 protein
Medtr7g098930	ammonium transporter 1 protein
Medtr7g115050	ammonium transporter 1 protein
PHO1 (Phosphate transporters)
Medtr1g075640	phosphate transporter PHO1-like protein		16.1496	17.4052	16.0249		0.130146	1	0.537329	-0.0320085	1	0.96877
Medtr7g011330	phosphate transporter PHO1-like protein		12.6093	23.5095	27.7902		0.892959	0.00112041	2.94067e-05	1.07907	0.000123994	4.47148e-06
Medtr1g041695	phosphate transporter PHO1-like protein
Medtr2g045780	phosphate transporter PHO1-like protein
Medtr5g042150	phosphate transporter PHO1-like protein
Medtr6g034015	phosphate transporter PHO1-like protein
Medtr7g011280	phosphate transporter PHO1-like protein
Medtr7g011310	phosphate transporter PHO1-like protein
Medtr7g011350	phosphate transporter PHO1-like protein
Medtr8g069955	phosphate transporter PHO1-like protein
PHT-1 (Phosphate transporters)
Medtr1g074930	high affinity inorganic phosphate transporter	MtPT5	125.711	93.1326	101.397		-0.44816	0.219719	0.0170044	-0.344334	0.517632	0.130188
Medtr1g043290	high affinity inorganic phosphate transporter	MtPT2	95.9326	67.4026	82.1488		-0.484258	0.510845	0.0630588	-0.159288	0.947199	0.672338
Medtr3g082700	high affinity inorganic phosphate transporter	MtPT6	66.4539	37.0775	23.4096		-0.865463	0.000208074	4.59569e-06	-1.54732	1.98844e-10	3.02048e-12
Medtr1g043220	high affinity inorganic phosphate transporter	MtPT1	57.4254	23.3376	6.54659		-1.2578	0.0599192	0.00294874	-3.00095	2.00566e-09	3.37222e-11
Medtr4g083960	phosphate transporter	MtPT9	23.5725	24.3901	32.4999		0.0321588	1	0.842228	0.420118	0.249088	0.0387498
Medtr1g028600	high affinity inorganic phosphate transporter	MtPT4
Medtr1g043200	high affinity inorganic phosphate transporter	MtPT3					-1.62708	0.034006	0.00144041	-2.06529	0.00366501	0.000204414
Medtr1g069930	high affinity inorganic phosphate transporter	MtPT10					-0.593079	0.862091	0.206811	-1.61851	0.0231441	0.00173769
Medtr1g069935	high affinity inorganic phosphate transporter	MtPT11
Medtr1g074940	high affinity inorganic phosphate transporter	MtPT7					-1.75802	0.0108971	0.000375903	-2.48751	0.000142767	5.19814e-06
Medtr5g068140	phosphate transporter	MtPT8
Medtr7g096870	high affinity inorganic phosphate transporter	MtPT12
Medtr7g096880	high affinity inorganic phosphate transporter	MtPT13
SULTR (Sulfate transporters)
Medtr7g022870	sulfate/bicarbonate/oxalate exchanger and transporter sat-1	MtSULTR4.1	94.9491	73.7486	73.0853		-0.38515	0.396096	0.0407722	-0.407957	0.45912	0.10389
Medtr2g008470	high affinity sulfate transporter type 1	MtSULTR1.1	26.8029	16.686	27.7334		-0.680987	0.0399925	0.00175256	0.0410463	0.986707	0.871028
Medtr3g073780	high affinity sulfate transporter type 1	MtSULTR1.2	9.86311	5.42834	4.9801		-0.877393	0.00319446	9.50327e-05	-1.11829	0.00305087	0.000165739
Medtr4g011970	sulfate/bicarbonate/oxalate exchanger and transporter sat-1	MtSULTR3.4b	0.178954	2.74698	2.55386		4.08682	1.29876e-16	8.44586e-19	3.94285	1.06583e-14	1.00107e-16
Medtr1g071530	sulfate/bicarbonate/oxalate exchanger and transporter sat-1	MtSULTR3.1
Medtr2g102243	sulfate/bicarbonate/oxalate exchanger and transporter sat-1	MtSULTR3.4a								0.842767	0.586735	0.167196
Medtr3g073730	sulfate/bicarbonate/oxalate exchanger and transporter sat-1	MtSULTR2.2b
Medtr3g087740	sulfate/bicarbonate/oxalate exchanger and transporter sat-1	MtSULTR2.1
Medtr4g084620	sulfate/bicarbonate/oxalate exchanger and transporter sat-1	MtSULTR3.3a
Medtr4g084640	sulfate/bicarbonate/oxalate exchanger and transporter sat-1	MtSULTR3.3b
Medtr5g061860	sulfate/bicarbonate/oxalate exchanger and transporter sat-1	MtSULTR2.2
Medtr5g061880	high affinity sulfate transporter	MtSULTR1.3
Medtr6g086170	sulfate/bicarbonate/oxalate exchanger and transporter sat-1	MtSULTR3.5
Medtr7g095430	sulfate/bicarbonate/oxalate exchanger and transporter sat-1	MtSULTR3.2
Shaker (K+ channels)
Medtr3g108320	potassium channel KAT3 protein		429.312	329.231	374.415		-0.388583	0.383123	0.0386063	-0.181506	0.891269	0.500357
Medtr4g113530	inwardly rectifying potassium channel subunit		46.2343	29.5032	37.284		-0.668356	0.0108971	0.000376663	-0.329895	0.554416	0.148676
Medtr5g077770	potassium outward rectifying channel protein		12.0472	11.0529	9.96143		-0.104224	1	0.594992	-0.276723	0.691208	0.236785
Medtr1g011755	inwardly rectifying potassium channel subunit
Medtr2g006870	potassium outward rectifying channel protein
Medtr2g019530	inwardly rectifying potassium channel subunit
Medtr3g107720	inwardly rectifying potassium channel subunit
Medtr8g046440	inward rectifying potassium channel protein
Medtr8g446430	inwardly rectifying potassium channel subunit
HKT (Na+ / K+ transporters)
Medtr6g092840	high-affinity potassium transporter		1.85637	1.13395	6.43604		-0.654365	0.817787	0.174395	1.75823	0.000151104	5.55425e-06
Medtr6g092820	high-affinity potassium transporter
Medtr6g092890	high-affinity potassium transporter
Medtr6g092940	high-affinity potassium transporter
Medtr6g092970	sodium transporter HKT1
HAK/KUP (K+ transporters)
Medtr4g099260	high-affinity potassium transporter		344.939	231.773	359.994		-0.573721	0.0475136	0.00217957	0.0462743	0.963569	0.745674
Medtr2g438150	potassium transporter 12		42.4797	43.6825	34.0517		-0.00875052	1	0.990971	-0.407064	0.370085	0.0712577
Medtr8g063840	potassium transporter-like protein		37.0545	33.8111	31.1573		-0.137574	1	0.480059	-0.273886	0.692369	0.237886
Medtr5g034500	potassium transporter-like protein		27.5919	40.9218	32.7561		0.552729	0.055232	0.00263071	0.220716	0.707759	0.251863
Medtr8g099090	potassium transporter-like protein		14.6478	14.9973	14.9566		0.0132497	1	0.918252	0.00614806	0.990354	0.891714
Medtr6g033165	potassium transporter-like protein		11.5718	11.4634	10.861		-0.0345191	1	0.885129	-0.111938	0.95021	0.680905
Medtr6g007697	potassium transporter-like protein		8.92239	30.7122	31.7956		1.73335	1.71464e-17	1.04472e-19	1.78426	2.22512e-14	2.12862e-16
Medtr2g008820	potassium transporter-like protein		6.55864	6.76233	6.76275		0.0329533	1	0.834669	0.0189267	0.983296	0.847701
Medtr3g094090	potassium transporter-like protein		5.37402	6.2184	7.75596		0.216559	0.987573	0.39254	0.509562	0.39542	0.0810364
Medtr8g107510	potassium transporter-like protein		4.37815	5.94955	6.22531		0.46593	0.648579	0.102458	0.499387	0.363803	0.0692677
Medtr5g070670	potassium transporter-like protein		2.90065	2.92824	2.78696		0.0234342	1	0.92156	-0.0181631	1	0.987943
Medtr4g094660	potassium transporter 12		2.29026	2.10872	2.21519		-0.0901745	1	0.796071	-0.123996	0.972966	0.784994
Medtr2g438160	potassium transporter 12
Medtr5g071630	potassium transporter-like protein
Medtr5g071827	potassium transporter-like protein
Medtr5g071860	potassium transporter-like protein
Medtr7g108480	potassium transporter-like protein
Medtr8g022130	high-affinity potassium transporter
Medtr8g063900	potassium transporter-like protein
Medtr8g088200	high-affinity potassium transporter
AHA Pumps (H+ ATPase)
Medtr4g127710	plasma membrane H+-ATPase	MtAHA4	452.536	413.289	380.718		-0.0780583	1	0.693098	-0.12355	0.936656	0.637908
Medtr2g036650	plasma membrane H+-ATPase	MtAHA5	71.9664	14.9625	18.9326		-1.61988	2.48062e-15	1.65675e-17	-1.5637	1.0899e-08	1.95256e-10
Medtr6g011310	plasma membrane H+-ATPase	MtAHA6	21.9053	29.9563	27.7469		0.412821	0.279511	0.0242519	0.2901	0.536877	0.139926
Medtr4g107500	plasma membrane H+-ATPase	MtAHA2	5.54099	7.75415	8.62373		0.463092	0.455745	0.0511575	0.610799	0.133196	0.0158209
Medtr3g108800	plasma membrane H+-ATPase	MtAHA3	1.56904	1.36066	1.40992		-0.182933	1	0.647227	0.143438	0.947199	0.672501
Medtr8g006790	plasma membrane H+-ATPase	MtAHA1	0.188497	15.9126	6.02172		6.38956	1.31146e-82	4.60999e-86	4.96431	1.29241e-40	3.52175e-43
Medtr1g009720	plasma membrane H+-ATPase	MtAHA7					-0.302761	0.972392	0.34851	-0.679689	0.447882	0.0988312
Medtr1g009760	plasma membrane H+-ATPase	MtAHA8					-0.411445	0.741766	0.136151	-0.653008	0.360176	0.0682013
Medtr2g104860	plasma membrane H+-ATPase	MtAHA13
Medtr2g449840	plasma membrane H+-ATPase	MtAHA10
Medtr7g117500	plasma membrane H+-ATPase	MtAHA9
Medtr8g063880	plasma membrane H+-ATPase	MtAHA12
SLAC (Anionic channels)
Medtr6g034030	C4-dicarboxylate transporter/malic acid transporter		37.5678	47.0754	24.0498		0.298643	0.648579	0.102409	-0.622107	0.0572078	0.00531016
Medtr6g045200	C4-dicarboxylate transporter/malic acid transporter		10.6646	13.1811	13.3444		0.229554	0.865351	0.208532	0.147811	0.851131	0.428378
Medtr3g112530	C4-dicarboxylate transporter/malic acid protein		1.78644	2.33882	1.56073		0.428678	0.978683	0.370232	-0.18678	0.971222	0.770251
Medtr4g049640	C4-dicarboxylate transporter/malic acid protein
Medtr4g101880	C4-dicarboxylate transporter/malic acid protein
Medtr4g132400	C4-dicarboxylate transporter/malic acid protein
ALMT (Malate transporters)
Medtr6g084680	aluminum activated malate transporter family protein		48.284	61.0024	69.6632		0.304407	0.628451	0.0946492	0.516511	0.102824	0.0112544
Medtr1g115190	aluminum activated malate transporter family protein		6.84947	10.5044	15.715		0.590853	0.102843	0.00585644	1.17056	1.90795e-06	4.60173e-08
Medtr7g094770	aluminum activated malate transporter family protein		0.00590463	0.281482	1.61999					7.97296	4.03203e-16	3.29613e-18
Medtr1g077660	aluminum activated malate transporter family protein
Medtr1g077670	aluminum activated malate transporter family protein
Medtr1g111250	aluminum activated malate transporter family protein
Medtr1g115140	aluminum activated malate transporter family protein
Medtr2g087285	aluminum activated malate transporter family protein
Medtr2g087288	aluminum activated malate transporter family protein
Medtr4g051575	aluminum activated malate transporter family protein
Medtr4g098570	aluminum activated malate transporter family protein
Medtr4g098610	aluminum activated malate transporter family protein
Medtr5g014310	aluminum activated malate transporter family protein
Medtr7g106260	aluminum activated malate transporter family protein
Medtr8g104110	aluminum activated malate transporter family protein
Medtr8g104120	aluminum activated malate transporter family protein
Medtr8g104130	aluminum activated malate transporter family protein
MSL (Mechanosensitive ion channel of Small conductance - Like)
Medtr5g032090	mechanosensitive ion channel-like protein		16.78	16.784	15.6542		0.00222208	1	0.965653	-0.105596	0.954436	0.70079
Medtr3g100280	mechanosensitive ion channel-like protein		15.6207	15.9888	14.7481		-0.029796	1	0.898346	-0.167517	0.890692	0.499798
Medtr3g100320	mechanosensitive ion channel-like protein		9.77684	10.7884	10.0028		0.122268	1	0.557408	0.00226104	0.995505	0.921551
Medtr8g028760	mechanosensitive ion channel protein MscS		6.77911	6.55667	7.23967		-0.0850685	1	0.721806	0.0958449	0.935163	0.630087
Medtr3g104940	mechanosensitive ion channel family protein		5.61598	4.1169	3.63103		-0.483139	0.336725	0.0317067	-0.688041	0.11322	0.0128134
Medtr1g113850	mechanosensitive ion channel family protein		0.798149	1.01658	0.900816		0.267504	0.995565	0.420899	0.117299	0.956233	0.710233
Medtr2g041220	mechanosensitive ion channel family protein
Medtr3g104920	mechanosensitive ion channel family protein
Medtr3g104990	mechanosensitive ion channel family protein
Medtr8g071250	mechanosensitive ion channel family protein
MCA (Mid1-Complementing Activity)
Medtr5g022670	MID1-complementing activity-like protein		2.41943	2.40814	2.9985		-0.0239714	1	0.974066	0.266536	0.854572	0.432558
Medtr8g075150	MID1-complementing activity-like protein
CSC/OSCA (Calcium permeable Stress-gated cation Channel / reduced hyperosmolality-induced [Ca2+]i increase)
Medtr4g082340	ERD (early-responsive to dehydration stress) family protein		82.4649	104.521	91.367		0.257377	0.784492	0.158756	0.186797	0.782399	0.327758
Medtr4g132570	ERD (early-responsive to dehydration stress) family protein		24.9136	28.6851	27.5065		0.18697	0.942542	0.298148	0.120441	0.892603	0.504343
Medtr5g086610	ERD (early-responsive to dehydration stress) family protein		19.9208	14.3775	15.5339		-0.483591	0.161922	0.0109567	-0.379477	0.44135	0.0963406
Medtr6g012870	ERD (early-responsive to dehydration stress) family protein		18.1871	17.9117	21.8616		-0.0476975	1	0.831156	0.215067	0.72669	0.266789
Medtr2g018780	early-responsive to dehydration stress protein (ERD4)		17.4356	17.4453	16.9718		-0.0220738	1	0.936403	-0.0679095	0.980697	0.835197
Medtr1g017170	ERD (early-responsive to dehydration stress) family protein		12.406	15.0112	14.279		0.257377	0.784492	0.158756	0.186797	0.782399	0.327758
Medtr5g027510	ERD (early-responsive to dehydration stress) family protein		7.62022	7.01349	9.11731		-0.187839	0.994151	0.413921	0.203706	0.799062	0.348965
Medtr8g074970	ERD (early-responsive to dehydration stress) family protein		7.59954	7.03426	6.44883		-0.141861	1	0.477845	-0.284361	0.68186	0.228222
Medtr5g042560	ERD (early-responsive to dehydration stress) family protein		1.1224	1.30903	1.55698		0.107353	1	0.764743	0.462208	0.69333	0.238975
Medtr3g019070	ERD (early-responsive to dehydration stress) family protein
Medtr3g103560	ERD (early-responsive to dehydration stress) family protein
Medtr7g011610	ERD (early-responsive to dehydration stress) family protein
Medtr7g094570	ERD (early-responsive to dehydration stress) family protein
PIEZO
Medtr1g089760	DUF3595 family protein		10.457	8.32615	7.68278		-0.329903	0.589715	0.0824856	-0.456706	0.358036	0.0675468
Medtr7g113930	DUF3595 family protein		2.11486	2.17098	1.66927		0.0359381	1	0.856022	-0.375823	0.551224	0.14701
CNGC (Cationic channels)
Medtr4g130820	cyclic nucleotide-gated ion channel-like protein		100.504	110.806	110.274		0.124993	1	0.477456	0.0952978	0.917084	0.576588
Medtr3g091080	cyclic nucleotide-gated ion channel-like protein		44.9639	47.1659	40.1409		0.115847	1	0.515146	-0.0845146	0.971222	0.774464
Medtr3g109030	cyclic nucleotide-gated ion channel-like protein		44.4928	62.4121	71.799		0.468925	0.291808	0.0256608	0.668647	0.0416928	0.00355788
Medtr7g117310	cyclic nucleotide-gated ion channel-like protein		41.126	34.5784	25.3771		-0.275199	0.760698	0.146353	-0.723802	0.0153669	0.00106022
Medtr2g094860	cyclic nucleotide-gated ion channel-like protein		8.50781	12.4001	18.1476		0.510923	0.336725	0.0317013	1.02598	0.000336643	1.36429e-05
Medtr2g460590	cyclic nucleotide-gated ion channel-like protein		8.30925	7.77614	9.13268		-0.135932	1	0.558687	0.100398	0.913512	0.570415
Medtr6g075390	cyclic nucleotide gated channel protein		4.93334	3.35586	4.94742		-0.636919	0.170575	0.011922	-0.060221	0.992188	0.899097
Medtr6g075290	cyclic nucleotide-gated cation channel protein		1.36428	1.29115	1.82731		-0.181942	1	0.663962	0.348405	0.820952	0.375924
Medtr1g028370	cyclic nucleotide-gated ion channel-like protein						-0.158763	1	0.630411	-0.422174	0.715008	0.25706
Medtr1g064240	cyclic nucleotide-gated ion channel-like protein
Medtr2g081110	cyclic nucleotide-gated ion channel-like protein
Medtr3g088875	cyclic nucleotide-gated ion channel-like protein
Medtr4g058730	cyclic nucleotide-gated ion channel protein%2C putative
Medtr5g007630	cyclic nucleotide-gated cation channel protein
Medtr6g075410	cyclic nucleotide gated channel protein
Medtr6g075440	cyclic nucleotide gated channel protein
Medtr6g076060	cyclic nucleotide-gated cation channel protein
Medtr6g477760	cyclic nucleotide-gated cation channel protein
Medtr7g012260	cyclic nucleotide-gated ion channel protein%2C putative
Medtr7g034605	cyclic nucleotide-gated ion channel-like protein
Medtr8g027755	cyclic nucleotide-gated ion channel-like protein
Medtr8g464570	cyclic nucleotide-gated ion channel-like protein
GLR (Cationic channels)
Medtr2g088450	glutamate receptor 3.2		65.0601	54.015	53.1751		-0.288101	0.724288	0.128699	-0.322044	0.573117	0.159029
Medtr5g059920	glutamate receptor 2		18.0427	12.5405	7.87242		-0.528711	0.198169	0.0147097	-1.17872	5.679e-05	1.86029e-06
Medtr3g115910	glutamate receptor 3.2		12.1282	12.2803	12.678		-0.0244486	1	0.925824	-0.0136546	1	0.967899
Medtr8g073210	glutamate receptor 3.2		6.26124	9.44088	8.9897		0.538613	0.0781276	0.00411945	0.46383	0.184806	0.0248686
Medtr2g015310	glutamate receptor 2.7		2.91328	2.55144	1.96189		-0.142819	1	0.610709	-0.545722	0.373456	0.0722531
Medtr5g060330	receptor family ligand-binding region protein		2.83511	1.68372	0.70049		-0.83593	0.297376	0.0264117	-2.00079	0.000363318	1.49136e-05
Medtr2g088430	glutamate receptor 2		2.36815	2.4875	2.4763		0.0620426	1	0.815897	0.0513636	0.978505	0.81217
Medtr5g059900	glutamate receptor 2		2.32643	1.33095	0.998461		-0.801838	0.296568	0.0263052	-1.36405	0.0165871	0.00117229
Medtr4g087925	glutamate receptor 3.4		1.44558	1.1507	0.800039		-0.334026	0.977486	0.368578	-0.87992	0.245096	0.0377705
Medtr3g105610	glutamate receptor 3.2		0.664563	1.07467	1.93747		0.593117	0.765383	0.149229	1.54816	0.00156813	7.74762e-05
Medtr2g015260	glutamate receptor 2
Medtr2g015270	glutamate receptor 3.4
Medtr2g015280	receptor family ligand-binding region protein
Medtr2g015290	receptor family ligand-binding region protein
Medtr3g105595	glutamate receptor 3.2
Medtr5g024350	glutamate receptor 3.2
Medtr6g045087	glutamate receptor 3.3%2C putative
Medtr8g073490	glutamate receptor 3.2
ANN (Annexins)
Medtr8g038210	annexin D8		0.292114	8.11429	63.8495		4.93354	3.34157e-19	1.78149e-21	7.94232	1.20052e-91	9.04844e-95
Medtr6g071595	annexin D8		140.004	331.638	276.197		1.17513	2.51031e-08	3.39728e-10	0.839278	0.00125241	5.97595e-05
Medtr1g112520	annexin D8		6.03522	5.94064	4.05646		0.81457	0.00062865	1.56159e-05	0.512676	0.117357	0.0133854
Medtr5g063670	annexin D8		79.6382	101.349	123.286		0.326891	0.550791	0.0724428	0.613217	0.0344501	0.00281225
Medtr3g018790	annexin D8		66.5029	82.1402	76.2603		0.272481	0.739312	0.134964	0.216869	0.717754	0.25972
Medtr8g038150	annexin D8		539.259	536.134	635.802		-0.0168107	1	0.959386	0.243763	0.650897	0.207292
Medtr8g107640	annexin D8		110.315	114.163	121.972		0.0349237	1	0.82502	0.136973	0.865472	0.450204
Medtr0276s0050	annexin D8		232.113	253.568	249.46		0.11188	1	0.519488	0.0933356	0.918456	0.582045
Medtr8g038170	annexin D8		0	2133.36	0		-0.127895	1	0.511096	0.0802226	0.932653	0.626112
Medtr6g071615	annexin D8		1.74018	1.69496	1.78162		-0.0379985	1	0.953266	0.0343279	0.993343	0.913337
Medtr1g033560	annexin D8
Medtr2g031980	annexin D8
Medtr3g018780	annexin D8
Medtr3g018920	annexin D8		1.32382	1.69142	1.97648
Medtr3g018925	annexin D8
Medtr6g028030	annexin D8
Medtr6g071605	annexin D8
Medtr8g038090	annexin D8
Medtr8g038180	annexin D8
Medtr8g038220	annexin D8
