# Supplementary material for: Nod Factor Effects on Root Hair-Specific Transcriptome of Medicago truncatula: Focus on Plasma Membrane Transport Systems and Reactive Oxygen Species Networks
Source: Front Plant Sci. 2016 Jun 7;7:794. doi: 10.3389/fpls.2016.00794 (PMC4894911; doi:10.3389/fpls.2016.00794)
Supplement: Supplementary file 6 [file Table6.XLSX]

## Sheet: Feuil1
Table S6: Medicago truncatula ROS network. Genes corresponding to proteins involved in the ROS network (Mittler et al., 2004) were searched for in the M. truncatula genome (Mt4.0). Relative gene expression levels (in FPKM) in the 3 biological conditions (Control, NF-4h, NF-20h treatments) and fold changes (FC, log2 scale; NF-4h vs Control, NF-20h vs Control) are listed. FDR: False Discovery Rate.
			Expression level FPKM				NF-4h vs Control			NF-20h vs Control
Gene (Mt4.0)	Annotation	Name	Control	NF-4h	NF-20h		FC	FDR	PValue	log2 FC	FDR	PValue
Superoxide Dismutase (SOD)
O2- + O2- + 2H+ → H2O2 + O2
Medtr6g029200	superoxide dismutase [Cu-Zn] protein		8.20299	10.0282	9.9511		0.304087	0.914662	0.257833	0.250143	0.824916	0.380531
Medtr4g057240	superoxide dismutase [Cu-Zn] protein		19.9048	17.3277	24.7864		-0.214999	0.969778	0.342596	0.260817	0.692526	0.238424
Medtr3g094250	superoxide dismutase		107.867	120.098	124.265		0.141096	0.996221	0.42518	0.191417	0.768145	0.310776
Medtr1g048990	superoxide dismutase		3.28008	2.79224	2.62355		-0.272486	0.996686	0.4293	-0.322413	0.833448	0.397724
Medtr7g114240	superoxide dismutase [Cu-Zn] protein		547.609	562.598	609.637		0.0569147	1	0.731891	0.119352	0.890692	0.499878
Medtr3g078860	superoxide dismutase		0.925941	0.682285	1.06209					0.0977576	0.978969	0.820204
Ascorbate Oxidase (AO)
2 L-ascorbate + O2 → 2 dehydroascorbate + 2 H2O
Medtr2g088080	L-ascorbate oxidase-like protein		9.20438	12.2905	18.692		0.415932	0.665609	0.108636	1.0272	0.000341434	1.38767e-05
Medtr3g078730	L-ascorbate oxidase		0.0587857	0.0583751	0.0543308		0.0122051	1	0.983265	-0.20357	0.96597	0.75388
Medtr8g091390	L-ascorbate oxidase		37.7915	40.6456	27.4384		0.119211	1	0.5079	-0.463893	0.252193	0.0394783
Medtr3g078740	L-ascorbate oxidase		2.21367	3.20578	3.20054
Medtr2g009230	L-ascorbate oxidase
Medtr3g078700	L-ascorbate oxidase		2.08183	1.20446	0.895894
Medtr3g079660	L-ascorbate oxidase-like protein
Medtr3g083390	L-ascorbate oxidase-like protein
Medtr3g083400	L-ascorbate oxidase-like protein
Medtr3g083410	L-ascorbate oxidase-like protein
Medtr3g083430	L-ascorbate oxidase-like protein
Medtr3g083440	L-ascorbate oxidase-like protein
Medtr3g083450	L-ascorbate oxidase-like protein
Medtr4g083190	L-ascorbate oxidase-like protein			0.0131726
Medtr4g083210	L-ascorbate oxidase-like protein		0.0872502	0.0585396	0.0609867
Medtr4g133160	L-ascorbate oxidase-like protein
Ascorbate Peroxidase (APX)
2 Asc + H2O2 → 2 MDA + 2H2O
Medtr1g100643	transmembrane ascorbate ferrireductase		160.383	211.337	187.053		0.390891	0.33835	0.0322231	0.202833	0.749105	0.286734
Medtr6g017105	transmembrane ascorbate ferrireductase		66.7213	83.6767	81.4464		0.268707	0.751826	0.140023	0.213729	0.725361	0.265876
Medtr4g073410	L-ascorbate peroxidase		102.35	111.391	110.483		0.0911253	1	0.599732	0.0675731	0.946543	0.667969
Medtr4g061140	L-ascorbate peroxidase		1777.07	1691.95	1814.97		-0.120685	1	0.534138	-0.0595418	0.986559	0.864979
Medtr3g107060	L-ascorbate peroxidase		3.08892	3.42282	4.13025		0.140024	1	0.677652	0.365455	0.734401	0.272664
Medtr5g008440	L-ascorbate peroxidase		0.219989	0.202593	0.138704
Medtr5g022510	L-ascorbate peroxidase		0.111465	0.118375	0.0294139
Medtr1g033390	transmembrane ascorbate ferrireductase
Medtr8g087680	ascorbate peroxidase%2C putative		9.66783	6.85081	8.03181
Medtr5g008330	stromal ascorbate peroxidase%2C putative		1.62694	1.23459	1.83177
Monodehydroascorbate Reductase (MDAR)
MDA + NAD(P)H + H+ → Asc + NAD(P)-
Medtr8g098910	monodehydroascorbate reductase		17.8762	39.037	28.8747		1.10058	2.97851e-07	4.46715e-09	0.653886	0.0220014	0.00163148
Medtr7g034715	monodehydroascorbate reductase		14.7909	14.1409	14.2289		-0.0911538	1	0.655167	-0.0516593	0.991373	0.895328
Dehydroascorbate Reductase (DHAR)
DHA + 2 GSH → Asc + GSSG
Medtr3g066060	glutathione S-transferase%2C amine-terminal domain protein		0.886669	0.945108	0.828838		0.222438	1	0.641882	0.0713664	0.986986	0.873956
Glutathione Reductase (GR)
GSSG + NAD(P)H → 2 GSH + NAD(P)-
Medtr6g033515	cytosolic glutathione reductase		119.552	93.6364	83.7093		-0.371951	0.441817	0.0489542	-0.518006	0.15836	0.0201164
Medtr1g070505	glutathione reductase		6.59608	5.67002	5.80389		-0.204885	0.9771	0.368251	-0.183703	0.893943	0.510024
Catalase (CAT)
2H2O2 → 2H2O + O2
Medtr3g115370	catalase heme-binding enzyme		326.453	285.25	266.512		-0.230005	0.88447	0.224965	-0.318998	0.581924	0.163725
Medtr1386s0010	catalase heme-binding enzyme
Glutathione Peroxidase (GPX)
H2O2 + 2 GSH → 2H2O + GSSG
Medtr1g072570	glutathione peroxidase		497.147	709.818	719.811		0.510469	0.0944027	0.00527071	0.519851	0.167155	0.021689
Medtr1g014210	phospholipid hydroperoxide glutathione peroxidase		31.3492	37.1447	37.4136		0.25237	0.808607	0.169642	0.290381	0.544372	0.143473
Medtr8g105630	phospholipid hydroperoxide glutathione peroxidase		434.036	379.908	392.482		-0.217446	0.911779	0.254715	-0.199542	0.841691	0.408171
Medtr8g098410	phospholipid hydroperoxide glutathione peroxidase		165.04	158.868	132.106		-0.145348	1	0.454261	-0.425573	0.33165	0.0592039
Medtr8g098400	phospholipid hydroperoxide glutathione peroxidase		27.7903	30.6385	33.329		0.0853243	1	0.680481	0.222471	0.767527	0.30959
Medtr7g094600	phospholipid hydroperoxide glutathione peroxidase		18.5732	18.9342	20.6791		-0.0176072	1	0.961186	0.124272	0.906331	0.543629
Medtr5g010340	glutathione peroxidase
Ferritin
Fe + P → P-Fe
Medtr5g083170	ferritin		2.24613	5.86184	4.58832		1.31647	0.0363048	0.00155267	0.980787	0.209261	0.0297489
Medtr4g014540	ferritin		5.77689	7.36843	3.23889		0.272126	0.948866	0.306069	-0.868869	0.138399	0.0165769
Medtr5g072560	ferritin
Medtr7g069980	ferritin		0.163954	0.0227183	0.0502342
Blue copper protein
Cu + P → P-Cu
Medtr3g008580	monocopper oxidase SKS1-like protein		0.156769	3.87873	12.7084		4.43519	1.49544e-16	9.81245e-19	6.15209	2.0814e-54	3.62024e-57
Medtr8g479380	multi-copper oxidase-like protein		3.24858	0.490042	0.471622		-2.82598	0.00477019	0.000150215	-2.8636	0.00708573	0.000433409
Medtr4g117670	amine oxidase [copper containing] protein%2C putative		135.314	101.166	169.977		-0.39906	0.533198	0.0674759	0.338984	0.636503	0.198491
Medtr3g077080	copper amine oxidase%2C enzyme domain protein		12.4465	10.6415	11.8493		-0.340891	0.569334	0.0769497	-0.207322	0.831654	0.392345
Medtr4g075690	multi-copper oxidase-like protein		5.79754	7.25748	5.74079		0.361858	0.634707	0.0972383	0.0286808	0.982892	0.845171
Medtr1g104590	copper amine oxidase%2C enzyme domain protein		91.3926	72.327	110.942		-0.344676	0.680997	0.113971	0.266029	0.675314	0.223721
Medtr1g104550	copper amine oxidase%2C enzyme domain protein		1.52589	1.93948	2.07998		0.320993	0.974674	0.356431	0.454649	0.627159	0.192642
Medtr6g013420	blue copper-like protein		6.09408	6.44999	10.6843		0.104147	1	0.777887	0.78737	0.255537	0.040224
Medtr3g099540	blue copper-like protein		911.32	855.623	956.935		-0.0958328	1	0.626107	0.0499285	0.962685	0.734065
Medtr8g069505	copper amine oxidase%2C enzyme domain protein		0.438026	0.350925	0.340376		-0.3481	1	0.490032	-0.350494	0.903552	0.532967
Medtr4g117660	copper amine oxidase%2C enzyme domain protein		115.697	113.458	136.908		-0.0791209	1	0.7731	0.190983	0.86394	0.446596
Medtr5g033170	copper amine oxidase%2C enzyme domain protein		0.820758	0.732699	0.83785		-0.274835	1	0.487906	0.0428886	0.988852	0.885139
Medtr4g101650	monocopper oxidase SKS1-like protein		35.6635	39.3381	48.5803		0.116729	1	0.506209	0.422379	0.238268	0.0362522
Medtr7g051440	multi-copper oxidase-like protein		1.52411	1.53847	1.71118		-0.0606971	1	0.902911	0.0723949	0.978969	0.8217
Medtr4g132320	multi-copper oxidase-like protein		5.35655	5.30254	6.5214		-0.0693904	1	0.820063	0.235571	0.782399	0.328083
Medtr5g018270	multi-copper oxidase-like protein		1.06799	1.01738	0.861317		-0.048068	1	0.955785	-0.316387	0.916925	0.576047
Medtr1g112700	blue copper-like protein		0.625963	0.503922	0.827616
Medtr2g025580	blue copper-like protein		0.063607	0.0353504	0.0314344
Medtr3g099570	blue copper-like protein
Medtr4g098910	copper amine oxidase family protein
Medtr3g080500	copper amine oxidase%2C enzyme domain protein		0.155099	0.0460121	0.0156233
Medtr4g045887	copper amine oxidase%2C enzyme domain protein
Medtr4g117610	copper amine oxidase%2C enzyme domain protein
Medtr8g073840	multicopper oxidase		0.0124473
Medtr4g133150	multicopper oxidase%2C putative			0.0175756	0.0292122
Medtr8g479390	multi-copper oxidase-like protein		0.482123	0.123466	1.27015					1.16433	0.382372	0.0759512
Medtr1g026410	multi-copper oxidase-like protein		1.61686	0.129714	0.0808945
Medtr1g090707	multi-copper oxidase-like protein			0.00613042	0.0235503
Medtr3g115050	multi-copper oxidase-like protein		1.13883	0.139318	0.133903
Medtr4g048350	multi-copper oxidase-like protein			0.0145775	0.00605742
Medtr4g049390	multi-copper oxidase-like protein		0.00545878		0.00533638
Medtr5g018290	multi-copper oxidase-like protein		0.292648	0.528512	0.308406
NADPH oxidase
NADPH + e- + O2 → NADP- + O2- + H+
Medtr3g098320	respiratory burst oxidase-like protein D	MtRbohD	220.067	177.655	207.843		-0.339157	0.548959	0.0719123	-0.102944	0.961854	0.731373
Medtr7g113130	respiratory burst oxidase-like protein	MtRbohG	100.744	71.8619	43.6143		-0.565554	0.133588	0.00838201	-1.32161	2.80034e-06	6.93266e-08
Medtr2g043900	respiratory burst oxidase-like protein	MtRbohI	52.1141	56.5575	62.3178		0.0962826	1	0.577097	0.242003	0.660292	0.212774
Medtr7g060540	respiratory burst oxidase-like protein	MtRbohF	42.9433	58.3517	52.0062		0.431758	0.233857	0.0186192	0.281488	0.634889	0.19693
Medtr3g098380	respiratory burst oxidase-like protein D	MtRbohB	25.8252	22.6	21.9679		-0.211587	0.924917	0.269302	-0.254828	0.739332	0.277978
Medtr8g099030	respiratory burst oxidase-like protein	MtRbohH	17.3416	20.2179	20.4951		0.202333	0.92009	0.264673	0.228325	0.694148	0.239856
Medtr8g095520	respiratory burst oxidase-like protein D	MtRbohE	3.63093	3.19387	3.09688		-0.245585	0.980274	0.372929	-0.214424	0.880423	0.477627
Medtr1g083290	respiratory burst oxidase-like protein	MtRbohA	1.60779	1.28052	1.40718		-0.364412	0.648579	0.102309	-0.681297	0.0718218	0.00705392
Medtr4g109530	respiratory burst oxidase-like protein	MtRbohJ	0.932004	1.49857	1.25586		0.651145	0.593849	0.08409	0.546944	0.586404	0.166651
Medtr3g098350	respiratory burst oxidase-like protein D	MtRbohC
Thioredoxins (Trx)
P-S-S-P + 2H+ → 2P-SH
Medtr3g112410	thioredoxin H-type 1 protein		811.96	1043.73	1172.11		0.343213	0.487589	0.0581085	0.5312	0.152412	0.0189747
Medtr2g082590	thioredoxin		725.446	756.411	902.133		0.025165	1	0.86166	0.285363	0.55026	0.146306
Medtr2g079360	thioredoxin		654.337	549.842	608.273		-0.318267	0.845565	0.191334	-0.173525	0.909632	0.557257
Medtr7g009070	thioredoxin H2-like protein		439.896	462.674	460.338		0.0498267	1	0.762363	0.0474084	0.962685	0.737576
Medtr2g010750	thioredoxin		160.525	179.251	185.008		0.163851	0.975911	0.362151	0.204871	0.74599	0.284011
Medtr7g073680	thioredoxin		138.439	200.519	208.895		0.532498	0.274959	0.0236124	0.619123	0.116484	0.0132368
Medtr7g085310	thioredoxin-like protein 1-1		77.1035	86.9172	70.6886		0.138018	1	0.438496	-0.15395	0.904868	0.5368
Medtr3g027090	thioredoxin-like protein		63.4584	68.9588	76.6345		0.112626	1	0.526848	0.242349	0.662484	0.214362
Medtr1g098660	thioredoxin		54.3268	60.3327	59.1727		0.153346	0.988143	0.39528	0.129332	0.878023	0.473831
Medtr2g093680	thioredoxin/protein disulfide isomerase		49.1528	49.8593	50.6591		-0.0189053	1	0.954981	0.0331618	0.978969	0.817504
Medtr0332s0020	thioredoxin protein		48.6247	46.0979	50.1922		-0.0854023	1	0.679154	0.0272516	0.977872	0.810943
Medtr5g024900	thioredoxin reductase		45.9666	50.4697	47.7958		0.10859	1	0.53813	0.0213917	0.980451	0.833131
Medtr5g018580	thioredoxin-like protein		43.0269	37.5334	39.9555		-0.231733	0.887667	0.228167	-0.138938	0.920826	0.590724
Medtr1g023140	thioredoxin H-type 1 protein		28.4195	33.159	39.6316		0.212415	0.907724	0.252321	0.457774	0.417893	0.0884714
Medtr4g081380	thioredoxin		28.2117	34.0562	26.9754		0.260268	0.92522	0.270322	-0.10189	0.9627	0.739649
Medtr4g094690	thioredoxin		24.3208	22.5851	22.127		-0.0540419	1	0.848378	-0.0455453	0.99597	0.943228
Medtr7g102130	thioredoxin		23.4737	22.8128	26.246		-0.140106	1	0.65786	0.120307	0.941845	0.651467
Medtr1g050322	thioredoxin		22.8463	22.1692	20.5048		-0.0908788	1	0.654127	-0.178929	0.8788	0.474505
Medtr8g076890	thioredoxin-like/ATP-binding protein		20.9719	24.063	25.3219		0.185407	0.949593	0.310713	0.223067	0.763596	0.303437
Medtr2g079420	thioredoxin M-type protein		19.427	20.4067	20.4478		0.0389921	1	0.835844	0.0584962	0.9627	0.737774
Medtr2g018310	thioredoxin family Trp26 protein		18.8233	19.0959	19.0915		0.0168697	1	0.902394	-0.00352971	0.995505	0.925797
Medtr4g085880	thioredoxin		12.2996	13.7028	15.9866		0.104869	1	0.654609	0.289889	0.697097	0.242451
Medtr1g080840	thioredoxin-like protein 4B		12.2889	14.7948	12.4148		0.103253	1	0.670701	0.0161616	0.99183	0.896783
Medtr4g097500	thioredoxin-like protein		12.0475	12.9252	14.0574		0.0931045	1	0.604103	0.193581	0.817106	0.370596
Medtr3g112400	thioredoxin		10.7918	12.395	13.8955		0.21974	1	0.649671	0.383666	0.854621	0.432882
Medtr1g075100	thioredoxin		8.15541	9.48682	10.726		0.193428	0.995565	0.419069	0.368087	0.542757	0.142738
Medtr6g092700	thioredoxin		8.0768	8.16007	9.21586		-0.0423628	1	0.892673	0.127989	0.917244	0.577254
Medtr1g007120	thioredoxin-related transmembrane protein%2C putative		6.7639	6.97132	6.68468		-0.00538452	1	1	-0.073396	0.986707	0.871829
Medtr1g106955	thioredoxin-like/ATP-binding protein		6.39539	7.67485	7.90742		0.215285	0.98247	0.376181	0.27354	0.728705	0.268529
Medtr3g465100	thioredoxin superfamily protein		4.50404	4.81245	5.88713		0.0290116	1	0.929775	0.305852	0.805182	0.354881
Medtr8g059015	thioredoxin M-type protein		4.06083	3.52962	3.84502		-0.2826	1	0.480238	-0.0854078	0.990354	0.891931
Medtr7g080250	thioredoxin		3.00723	5.79912	13.6805		0.898842	0.274959	0.023585	2.14204	8.56829e-07	1.98211e-08
Medtr1g115235	thioredoxin superfamily protein%2C putative		2.47347	2.26674	2.91594		-0.153166	1	0.65412	0.247351	0.845746	0.41689
Medtr2g079340	thioredoxin		2.15075	2.4735	2.84567
Medtr8g086060	thioredoxin family protein%2C putative		1.60443	1.39508	1.66639		-0.25314	1	0.541793	0.0505495	0.986743	0.872781
Medtr7g093490	thioredoxin		1.05259	1.5978	1.20152
Medtr1g114290	thioredoxin-like protein		0.645971	0.874401	1.16118
Medtr3g101740	thioredoxin		0.53784	0.623621	0.594002
Medtr3g435370	thioredoxin		0.274008	0.221497	0.344291
Medtr1g037680	thioredoxin-like protein		0.263541	0.136147	0.254407
Medtr3g014240	thioredoxin		0.194243	0.03941	0.223489
Medtr7g100540	thioredoxin-like protein AAED1		0.164455	0.775539	3.05932					4.57986	6.46371e-13	7.49502e-15
Medtr5g021180	thioredoxin		0.140747	0.145619	0.280344
Medtr3g089065	thioredoxin M-type protein		0.118243	0.0290016
Medtr2g079380	thioredoxin		0.115571	0.281023	0.0766124
Medtr4g124790	thioredoxin-dependent peroxidase		0.104093	0.012215	0.0626901
Medtr5g037890	thioredoxin-like protein		0.0886883	0.244114	0.114739
Medtr5g037950	thioredoxin		0.056068	0.0459211	0.0559091
Medtr5g037930	thioredoxin		0.0173442	0.332244	0.0537959
Medtr2g079400	thioredoxin
Medtr8g005320	thioredoxin
Medtr8g006560	thioredoxin
Medtr8g006685	thioredoxin
Medtr2g093500	thioredoxin domain protein
Thioredoxin reductase
Medtr1g053160	NADPH-dependent thioredoxin reductase		6.09822	5.35177	5.80038		-0.143727	1	0.538091	-0.0712342	0.983296	0.847596
Medtr6g034475	NADPH-dependent thioredoxin reductase A		0.353528	0.303737	0.17958
Glutaredoxin (GRX)
DHA + 2 GSH → Asc + GSSG
Medtr2g014760	glutaredoxin-C1 protein		42.9591	64.5643	78.8048		0.545322	0.0658226	0.00331639	0.868329	0.0266384	0.00205101
Medtr6g011640	glutaredoxin family protein		9.77732	14.5404	17.5468		0.522959	0.351106	0.0339196	0.762697	0.0427971	0.00367477
Medtr4g079110	glutaredoxin-C1 protein		172.512	218.445	210.563		0.355392	0.459212	0.0519166	0.307897	0.496119	0.12009
Medtr2g038560	glutaredoxin C4		46.1728	58.6237	61.4237		0.327912	0.562021	0.0751381	0.383496	0.324933	0.0572557
Medtr2g090755	glutaredoxin-C1 protein		12.1048	15.6552	12.9751		0.403031	0.641143	0.0996037	0.0984108	0.949662	0.678541
Medtr1g015890	glutaredoxin-like protein%2C putative		17.1964	13.7603	16.329		-0.372223	0.819183	0.175754	-0.122498	0.9627	0.739491
Medtr1g069255	glutaredoxin C4		26.8355	22.614	28.3482		-0.181248	0.975439	0.357625	0.101139	0.91058	0.564111
Medtr5g021090	glutaredoxin C4		101.164	114.704	108.108		0.161604	0.978683	0.369968	0.0827934	0.930016	0.61779
Medtr3g077560	glutaredoxin C1		123.113	131.944	141.267		0.140759	0.996686	0.429673	0.225727	0.696608	0.241397
Medtr8g038440	glutaredoxin (GRX) family protein		48.3425	43.594	42.4313		-0.138984	1	0.476357	-0.179439	0.873089	0.462563
Medtr5g083110	glutaredoxin (GRX) family protein		7.04485	6.92876	6.1488		-0.0794993	1	0.806416	-0.215692	0.906331	0.543415
Medtr8g099665	glutaredoxin (GRX) family protein		29.2421	29.0924	24.9786		-0.00322502	1	0.988039	-0.21579	0.814087	0.367176
Medtr3g017490	glutaredoxin (GRX) family protein		26.2438	25.4264	22.4216		-0.112587	1	0.572948	-0.257153	0.737849	0.276533
Medtr3g465550	glutaredoxin (GRX) family protein		2.99012	2.74371	4.16187		-0.150214	1	0.733326	0.465089	0.692012	0.237478
Medtr3g072590	glutaredoxin 2		5.23491	5.46316	5.75242		-0.0106194	1	1	0.0139753	0.99555	0.935269
Medtr3g077570	glutaredoxin C4		7.26366	7.09619	7.42008		0.0587993	1	0.859476	-0.0414782	1	0.974707
Medtr7g035245	glutaredoxin C4		71.0251	71.9846	75.0453		-0.0367326	1	0.866714	0.0175341	0.983296	0.848059
Medtr7g010090	glutaredoxin family protein		28.6917	29.5657	28.2868		0.0327269	1	0.839738	-0.038898	0.995915	0.939855
Medtr5g072400	glutaredoxin family protein		1.41621	1.20603	1.24162		-0.274357	1	0.549749	-0.155215	0.973757	0.789494
Medtr1g053325	glutaredoxin family protein						0.0669273	1	0.853109	-0.32764	0.872238	0.460241
Medtr7g079520	Grx4 family monothiol glutaredoxin		29.3411	30.8086	31.5877		0.0638971	1	0.713688	0.125695	0.886018	0.490365
Medtr2g103130	Grx4 family monothiol glutaredoxin		67.9835	73.5797	72.0483		0.105609	1	0.552772	0.0922801	0.919511	0.585196
Medtr4g016930	monothiol glutaredoxin-S16 protein		3.7429	3.51818	3.74862		-0.132467	1	0.713066	-0.0628426	0.99511	0.91891
Medtr4g088905	monothiol glutaredoxin-S17 protein		33.244	32.4101	31.7471		-0.0616449	1	0.767672	-0.0875569	0.970177	0.765455
Medtr1g051180	glutaredoxin (GRX) family protein
Medtr1g090400	glutaredoxin (GRX) family protein		0.0516385	0.00705879
Medtr3g030520	glutaredoxin (GRX) family protein
Medtr3g071510	glutaredoxin (GRX) family protein
Medtr7g104720	glutaredoxin (GRX) family protein		0.225381	0.024461	0.0663653
Medtr7g106500	glutaredoxin (GRX) family protein		0.0143065	0.00840739	0.0139741
Medtr8g106900	glutaredoxin (GRX) family protein		0.504673	0.482501	0.49819
Medtr1g073880	glutaredoxin family protein
Medtr1g095960	glutaredoxin family protein
Medtr1g098230	glutaredoxin family protein
Medtr2g026830	glutaredoxin family protein
Medtr5g048870	glutaredoxin family protein
Medtr5g065050	glutaredoxin family protein
Medtr7g079015	glutaredoxin family protein
Medtr7g086680	glutaredoxin family protein
Medtr7g090230	glutaredoxin family protein		0.671123	0.548025	0.403173
Medtr4g109990	glutaredoxin family protein%2C putative
Medtr1g088910	glutaredoxin-C1 protein		0.0936316	0.126908	0.026051
Medtr2g048970	glutaredoxin-C1 protein
Medtr3g104510	glutaredoxin-C1 protein		0.0532533	0.0684767	0.0377038
Medtr5g077550	glutaredoxin-C1 protein				0.0421071
Medtr7g022550	glutaredoxin-C1 protein
Medtr7g022690	glutaredoxin-C1 protein
Medtr7g022710	glutaredoxin-C1 protein
Medtr7g108210	glutaredoxin-C1 protein		0.110226	0.0314873	0.0130837
Medtr7g108220	glutaredoxin-C1 protein
Medtr7g026770	glutaredoxin-C3-like protein
Medtr1g088895	monothiol glutaredoxin-S2 protein
Medtr1g088905	monothiol glutaredoxin-S2 protein
Medtr1g088920	monothiol glutaredoxin-S2 protein
Medtr1g088925	monothiol glutaredoxin-S2 protein			0.0179013
Medtr2g019900	monothiol glutaredoxin-S2 protein				0.012578
Medtr2g019950	monothiol glutaredoxin-S2 protein
Medtr4g119030	monothiol glutaredoxin-S2 protein
Medtr4g119040	monothiol glutaredoxin-S2 protein
Medtr4g119050	monothiol glutaredoxin-S2 protein
Medtr7g108200	monothiol glutaredoxin-S2 protein		0.0887457	0.051696	0.133425
Medtr7g108250	monothiol glutaredoxin-S2 protein
Medtr7g108260	monothiol glutaredoxin-S2 protein
Peroxiredoxin (PrxR)
2P-SH + H2O2 → P-S-S-P + 2H2O
Medtr7g103610	type II peroxiredoxin		25.5303	32.9102	35.3473		0.355586	0.473048	0.0547072	0.457866	0.188712	0.0256122
Medtr2g022660	type II peroxiredoxin		27.5077	32.385	31.8706		0.237773	0.851153	0.197617	0.230539	0.691621	0.237223
Medtr1g105090	1-cys peroxiredoxin PER1		8.62341	9.83997	10.9718		0.1675	0.996686	0.430189	0.336665	0.601372	0.175621
Medtr7g105830	1-cys peroxiredoxin PER1		12.2646	13.1699	16.9674		-0.0135574	1	0.982647	0.349308	0.584721	0.165504
Medtr6g087990	type II peroxiredoxin		192.958	205.559	236.237		0.0752935	1	0.659581	0.285022	0.551201	0.146972
Medtr4g094720	1-cys peroxiredoxin PER1
Peroxidase
Medtr4g095450	class III peroxidase	MtPrx38	1746.31	1948.75	1830.38		0.141768	0.995565	0.421877	0.0555516	0.956233	0.712728
Medtr7g072510	class III peroxidase	MtPrx36	1346.75	1428.55	1370.39		0.105599	1	0.547064	0.0288901	0.976819	0.808267
Medtr2g029740	peroxidase family protein	MtPrx17	1339.52	2315.08	1729.88		0.757786	0.0101139	0.000346037	0.331874	0.527413	0.134605
Medtr4g029190	class III peroxidase	MtPrx32	822.854	1295.11	1374.54		0.660108	0.0905168	0.00499542	0.702465	0.0559716	0.00514349
Medtr5g074760	peroxidase family protein	MtPrx70	740.265	670.82	654.145		-0.0880516	1	0.690261	-0.0723359	0.980697	0.835655
Medtr2g029800	peroxidase family protein	MtPrx10	589.762	595.935	454.957		-0.0173838	1	0.952688	-0.422753	0.424684	0.0909106
Medtr2g437770	peroxidase family protein	MtPrx100	551.648	777.395	874.488		0.491954	0.237943	0.0190282	0.66543	0.0424896	0.00363851
Medtr4g133800	peroxidase family protein	MtPrx18	442.694	665.494	741.292		0.571301	0.0405439	0.00178147	0.736799	0.018897	0.0013706
Medtr7g029030	peroxidase family protein	MtPrx41	425.292	341.548	362.134		-0.328679	0.582369	0.0806221	-0.244985	0.755625	0.295144
Medtr4g029200	class III peroxidase	MtPrx24	359.13	519.275	557.852		0.51757	0.303877	0.0273452	0.606168	0.128728	0.0151357
Medtr7g072480	cationic peroxidase	MtPrx33	218.901	135.974	75.9892		-0.671579	0.0398569	0.00174259	-1.58667	4.76751e-11	6.66147e-13
Medtr5g074740	peroxidase family protein	MtPrx02	202.095	381.518	672.169		1.5897	4.85189e-11	4.88913e-13	2.62285	1.25375e-14	1.18484e-16
Medtr2g029910	peroxidase family protein	MtPrx35	165.602	497.813	476.38		1.47672	1.18214e-06	1.8907e-08	1.36046	0.00015637	5.77504e-06
Medtr5g074970	class III peroxidase	MtPrx29	116.916	48.6135	53.6809		-1.23607	7.60026e-07	1.18886e-08	-1.10926	1.54497e-05	4.46078e-07
Medtr2g029820	peroxidase family protein	Rip7/MtPrx11	113.084	101.84	49.7591		-0.209209	0.962954	0.3346	-1.25677	1.09592e-05	3.04352e-07
Medtr2g029850	peroxidase family protein	MtPrx15	100.892	70.4394	84.2358		-0.564813	0.23933	0.0192862	-0.362946	0.624972	0.191098
Medtr1g066380	cationic peroxidase	MtPrx56	76.2497	174.999	98.5973		1.10895	1.18755e-05	2.22635e-07	0.211416	0.732932	0.271802
Medtr4g046713	peroxidase family protein	MtPrx53	61.5723	55.0813	93.0539		-0.189901	0.956993	0.322894	0.577383	0.228876	0.033997
Medtr4g132110	cationic peroxidase	MtPrx47	48.6733	41.0168	68.1027		-0.252475	0.913415	0.255939	0.483435	0.226567	0.0333874
Medtr4g029180	peroxidase family protein	MtPrx49	39.992	48.9867	34.1364		0.274005	0.960866	0.33031	-0.352344	0.735857	0.274397
Medtr2g029750	peroxidase family protein	Rip9/MtPrx16	39.7537	49.4664	46.6716		0.266736	0.752163	0.14013	0.180419	0.789945	0.337731
Medtr2g029830	peroxidase family protein	MtPrx20	25.6081	39.8255	47.3628		0.539765	0.36554	0.0357852	0.744082	0.0395288	0.00332309
Medtr1g066710	cationic peroxidase		23.5071	12.6962	8.26886		-1.0356	0.0342268	0.00145377	-1.69548	5.11013e-05	1.65025e-06
Medtr2g008710	cationic peroxidase	MtPrx06	19.2507	18.3565	15.9727		-0.0854633	1	0.73473	-0.27238	0.799774	0.349484
Medtr4g029170	peroxidase family protein	Rip8/MtPrx81	17.4092	32.0765	21.3965		0.838327	0.0144195	0.000527987	0.352851	0.664689	0.216178
Medtr7g072490	peroxidase family protein	MtPrx[P]119	16.995	14.098	4.80044		-0.207114	1	0.507268	-1.85157	3.71062e-06	9.38223e-08
Medtr6g043240	peroxidase family protein	MtPrx48	14.1697	9.18867	5.54376		-0.619179	0.34213	0.0326716	-1.33744	0.00019143	7.19193e-06
Medtr1g038680	cationic peroxidase	MtPrx50	14.0155	10.2673	6.66556		-0.353249	0.874735	0.215007	-1.01592	0.0168303	0.0011924
Medtr4g127670	class III peroxidase	MtPrx14	9.84717	5.45906	5.73944		-0.784258	0.0404047	0.00177299	-0.725359	0.0878861	0.00922783
Medtr1g115900	cationic peroxidase	Rip2/MtPrx39	9.15327	39.3834	21.1906		2.0034	2.59212e-17	1.62491e-19	1.16598	2.20549e-06	5.38329e-08
Medtr2g029560	peroxidase family protein	Rip3/MtPrx111	8.62203	11.5122	7.48902		0.475095	0.549246	0.0721109	0.0302452	0.986446	0.864644
Medtr7g107520	cationic peroxidase	MtPrx04	7.36812	17.415	58.6219		1.2214	2.30922e-06	3.82864e-08	2.9669	4.47811e-35	1.40201e-37
Medtr4g074980	lignin-forming anionic peroxidase	MtPrx110	6.02881	5.82656	4.85561
Medtr5g074710	peroxidase family protein	MtPrx86	4.56452	1.76701	2.73738		-1.37388	0.154746	0.0103605	-0.787036	0.542038	0.142099
Medtr4g074995	lignin-forming anionic peroxidase		3.78014	3.28393	3.15002		-0.275713	1	0.506358	-0.29859	0.912634	0.569057
Medtr2g029860	peroxidase family protein	MtPrx26	2.844	3.68928	3.76261		0.347649	0.974369	0.354871	0.303396	0.867423	0.453023
Medtr5g074860	peroxidase family protein	Rip1/MtPrx01	2.56693	6.48462	8.68592		1.41095	0.000402857	9.42923e-06	1.89181	3.94919e-06	1.00287e-07
Medtr2g088770	peroxidase family protein	Rip5/MtPrx05	2.00339	2.85226	5.7634		0.500136	0.880862	0.220251	1.45518	0.00514039	0.000299817
Medtr5g083860	class III peroxidase	MtPrx22	1.85666	1.40572	1.78142		-0.493282	0.92522	0.270192	-0.134692	0.978543	0.813215
Medtr1g054205	peroxidase family protein	Rip4	1.69173	3.67665	18.7512		1.09256	0.0745535	0.00387858	3.41188	4.95453e-28	2.03949e-30
Medtr2g078610	peroxidase family protein		1.5498	1.95481	2.28452		0.358361	0.991386	0.409588	0.513555	0.692389	0.238056
Medtr2g084000	lignin biosynthetic peroxidase	MtPrx44	1.46028	0.836871	0.29293
Medtr7g093370	peroxidase family protein	MtPrx23	1.38368	0.467612	0.51072		-1.7984	0.662578	0.10737	-1.70573	0.492319	0.11866
Medtr4g074990	lignin-forming anionic peroxidase	MtPrx76	1.19599	0.735679	0.743068		-0.167332	1	0.69992	-0.43998	0.805469	0.355241
Medtr1g101830	peroxidase family protein	MtPrx13	1.16851	1.90162	1.26328		0.727136	0.537668	0.0683543	0.430886	0.754179	0.293661
Medtr5g022870	peroxidase family protein	MtPrx08	1.08568	0.996747	0.998144
Medtr3g105790	peroxidase family protein	MtPrx107	0.938328	1.03319	1.43214		0.141178	1	0.773097	0.580938	0.691208	0.236954
Medtr2g099175	peroxidase family protein	MtPrx60	0.886805	0.183063	0.641704					-0.526841	0.892603	0.504189
Medtr1g086320	cationic peroxidase	MtPrx65	0.862968	1.00453	1.59398		0.325756	1	0.508856	0.890868	0.299057	0.050615
Medtr4g083710	lignin-forming anionic peroxidase	MtPrx67	0.812662	0.646669	0.0490719
Medtr2g028980	peroxidase family protein	MtPrx71	0.754208	1.15578	0.780151		0.273932	1	0.472528	-0.229271	0.936042	0.63442
Medtr4g030890	gaiacol peroxidase	MtPrx94	0.654912	0.785024	1.01063		0.175622	1	0.727714	0.538873	0.725833	0.26617
Medtr3g072190	peroxidase family protein	MtPrx34	0.500007	0.349897	0.329447
Medtr5g021060	peroxidase family protein	MtPrx46	0.458104	0.58811	0.394038
Medtr1g077000	peroxidase family protein	MtPrx19	0.296855	0.163759	0.254118
Medtr4g087965	peroxidase family protein	MtPrx74	0.218127	0.300656	0.148719
Medtr6g043460	peroxidase family protein	MtPrx75	0.216632	0.0227603	0.00661864
Medtr5g016010	peroxidase family protein	MtPrx42	0.21026	0.26109	0.23637
Medtr2g029815	peroxidase family protein	MtPrx12	0.205157	0.462269	0.280543		0.0177167	1	0.968782	-0.3293	0.889436	0.49656
Medtr4g125940	peroxidase family protein	MtPrx09	0.191134	0.204421	0.30322
Medtr5g049280	peroxidase family protein	MtPrx40	0.152145	0.264948	0.354022
Medtr1g022970	peroxidase family protein	MtPrx45	0.146459	0.140328	0.0773794
Medtr2g008160	class III peroxidase	MtPrx21	0.11887	0.31471	0.198988
Medtr8g075100	peroxidase family protein	MtPrx92	0.115804	0.103266	0.0516873
Medtr4g132490	peroxidase family protein	MtPrx93	0.0949247	0.048255	0.229525
Medtr3g072210	peroxidase family protein	MtPrx37	0.0940506	0.0275491	0.0244804
Medtr8g076820	peroxidase family protein	MtPrx25	0.0926661	0.208873	0.0396347
Medtr5g017860	peroxidase family protein	MtPrx58	0.082093	0.0686635	0.166443
Medtr1g025980	peroxidase family protein	MtPrx55	0.0808511	0.0615072
Medtr3g092990	peroxidase family protein	MtPrx07	0.0747432	0.181719	0.067409
Medtr1g098320	peroxidase family protein	MtPrx[P]69	0.0692694		0.133841
Medtr5g014100	anionic peroxidase swpb3 protein	MtPrx90	0.0625353	0.095659	0.193834
Medtr1g086490	cationic peroxidase	MtPrx87	0.0617103	0.401386	1.03175					4.03489	1.37595e-07	2.85592e-09
Medtr4g031140	gaiacol peroxidase	MtPrx95	0.0493007	0.0217261	0.0791026
Medtr1g066640	cationic peroxidase		0.0424181	0.0753077	0.0426209
Medtr2g029880	peroxidase family protein	MtPrx[P]106	0.0407842	0.502642	1.93222
Medtr2g008730	cationic peroxidase	MtPrx[P]06	0.0348746	0.0129257
Medtr2g084020	lignin biosynthetic peroxidase	MtPrx28	0.0345718	0.071626			-0.891601	0.5443	0.070473	-2.58051	0.000235172	9.12162e-06
Medtr2g084080	lignin biosynthetic peroxidase	MtPrx57	0.0252576		0.00808663
Medtr2g084010	lignin biosynthetic peroxidase	MtPrx43	0.0246128	0.00958063
Medtr3g072260	peroxidase family protein		0.0243474		0.0752448
Medtr2g067440	peroxidase family protein	MtPrx82	0.0220944		0.0299945
Medtr0147s0010	peroxidase family protein	MtPrx64	0.0183285		0.00894255
Medtr4g114210	class III peroxidase	MtPrx66	0.0145503	0.0230848	0.0214517
Medtr7g086820	peroxidase family protein	MtPrx89	0.01149
Medtr2g077980	peroxidase family protein		0.0110031	0.012636
Medtr2g067450	peroxidase family protein		0.0104322	0.025604	0.0457239
Medtr7g026990	cationic peroxidase	MtPrx61	0.0101962
Medtr3g466200	anionic peroxidase swpb3 protein		0.00919245	0.0107934	0.0364134
Medtr2g040000	peroxidase family protein	MtPrx27	0.00823788	0.0774167	0.0562955
Medtr2g078280	peroxidase family protein		0.00815528	0.00984836	0.017404
Medtr2g077990	peroxidase family protein		0.00778165	0.0582978	0.0246225
Medtr5g058120	peroxidase family protein	MtPrx[P]101
Medtr5g074770	peroxidase family protein	MtPrx[P]105
Medtr6g048160	cationic peroxidase	MtPrx[P]113
Medtr4g114220	peroxidase family protein	MtPrx[P]117
Medtr3g467600	peroxidase family protein	MtPrx03
Medtr2g029730	peroxidase family protein	MtPrx30		0.125251	0.0933776
Medtr5g017850	class III peroxidase	MtPrx52		0.0091099
Medtr3g094650	class III peroxidase	MtPrx54
Medtr2g084090	lignin biosynthetic peroxidase	MtPrx63
Medtr4g012865	peroxidase family protein	MtPrx64
Medtr6g027440	peroxidase family protein	MtPrx78
Medtr5g033470	peroxidase family protein	MtPrx83		0.362083	0.164279
Medtr4g122640	class III peroxidase	MtPrx85
Medtr7g086870	peroxidase family protein	MtPrx88
Medtr8g062780	peroxidase family protein	MtPrx91
Medtr2g084110	lignin biosynthetic peroxidase	MtPrx97			0.030279
Medtr7g107500	cationic peroxidase	Rip10
Medtr6g008075	peroxidase family protein	Rip6/MtPrx79					1.35489	0.0250521	0.00100097	3.10245	4.68972e-16	3.94254e-18
Medtr1g009750	class III peroxidase						-0.281518	1	0.515994	-0.53985	0.756258	0.295654
Medtr1g066680	cationic peroxidase
Medtr3g466180	cationic peroxidase
Medtr5g074700	cationic peroxidase				0.126148
Medtr4g031040	gaiacol peroxidase			0.0380829
Medtr0155s0040	peroxidase family protein
Medtr0286s0010	peroxidase family protein
Medtr1g089005	peroxidase family protein
Medtr1g090760	peroxidase family protein
Medtr2g029930	peroxidase family protein
Medtr3g086710	peroxidase family protein
Medtr3g462850	peroxidase family protein				0.0303421
Medtr6g043280	peroxidase family protein
Medtr6g071110	peroxidase family protein
Medtr7g086785	peroxidase family protein
Medtr7g086790	peroxidase family protein
Medtr7g086810	peroxidase family protein
Medtr0147s0040	peroxidase superfamily protein
Medtr2g078560	peroxidase superfamily protein			0.0109654
Medtr2g067350	peroxidase-like protein%2C putative
