# Supplementary material for: Nod Factor Effects on Root Hair-Specific Transcriptome of Medicago truncatula: Focus on Plasma Membrane Transport Systems and Reactive Oxygen Species Networks
Source: Front Plant Sci. 2016 Jun 7;7:794. doi: 10.3389/fpls.2016.00794 (PMC4894911; doi:10.3389/fpls.2016.00794)
Supplement: Supplementary file 7 [file Table7.XLSX]

## Sheet: Feuil1
Table S7: List of the species used for OrthoMCL analyses and their source for genome reference.
Species	Common name	Source	# proteins	Publication	URL
Arabidopsis thaliana	Ecotype:Columbia	TAIR	27416	Arabidopsis Genome Initiative. Analysis of the genome sequence of the flowering plant Arabidopsis thaliana. Nature. 2000	https://www.arabidopsis.org/
Beta vulgaris	Sugar beet	Max Planck Institute for Molecular Genetics	29831	Dohm et al. 2013 Nature "The genome of the recently domesticated crop plant sugar beet (Beta vulgaris)".	http://bvseq.molgen.mpg.de/Genome/Download/RefBeet-1.1/
Brachypodium distachyon	(purple false brome)	JGI (Phytozome)	31694	Vogel et al. Genome sequencing and analysis of the model grass Brachypodium distachyon. Nature. 2009	http://phytozome.jgi.doe.gov/pz/portal.html#!bulk?org=Org_Bdistachyon
Brassica rapa	(Chinese cabbage)	BGI, JGI (Phytozome)	40905	Wang et al. The genome of the mesopolyploid crop species Brassica rapa. Nature Genetics. 2011	http://genome.jgi.doe.gov/pages/dynamicOrganismDownload.jsf?organism=PhytozomeV9
Cajanus cajan	(Pigeon pea) var. Asha	BGI	48680	Varshney et al. Draft genome sequence of pigeonpea (Cajanus cajan), an orphan legume crop of resource-poor farmers. Nature Biotech. 2012	http://gigadb.org/dataset/100028
Capsicum annuum	(Pepper, cv. CM334, Mexico)	Department of Plant Science, Seoul National University, Seoul, Korea.	34899	Kim, Park et al. Genome sequence of the hot pepper provides insights into the evolution of pungency in Capsicum species. Nature Genetics 2013.	http://peppergenome.snu.ac.kr/
Capsicum annuum	(Pepper, Zunla-1 )	BGI	35336	Qin, Yu et al. Whole-genome sequencing of cultivated and wild peppers provides insights into Capsicum domestication and specialization. PNAS. 2014	http://peppersequence.genomics.cn/page/species/index.jsp
Cicer arietinum L.	(chickpea)	BGI	28269	Varshney et al. Draft genome sequence of chickpea (Cicer arietinum) provides a resource for trait improvement. Nature Biotech. 2013	http://gigadb.org/dataset/100076
Cucumis melo	(Muskmelon) DHL92	MELONOMICS	32487	Garcia-Mas et al. The genome of melon (Cucumis melo L.). PNAS. 2012	https://melonomics.net/files/Genome/Melon_genome_v3.5_Garcia-Mas_et_al_2012/
Cucumis sativus	(cucumber) 'Chinese long' inbred line 9930	BGI + JGI (Phytozome)	21503	Huang et al. The genome of the cucumber, Cucumis sativus L. Nature Genetics. 2009	http://phytozome.jgi.doe.gov/pz/portal.html#!bulk?org=Org_Csativus
Dianthus caryophyllus	(Carnation)	Kazusa DNA Research Institute	43491	Yagi et al. Sequence Analysis of the Genome of Carnation (Dianthus caryophyllus L.). DNA Research. 2014	http://carnation.kazusa.or.jp/
Eucalyptus grandis	(Rose gum)	JGI (Phytozome)	36376	Mydburg et al. The genome of Eucalyptus grandis. 2014. Nature	http://phytozome.jgi.doe.gov/pz/portal.html#!info?alias=Org_Egrandis
Glycine max	Soybean	JGI (Phytozome)	56044	Schmutz J, et al. Genome sequence of the palaeopolyploid soybean. Nature 2010 Jan 14	http://phytozome.jgi.doe.gov/pz/portal.html#!bulk?org=Org_Gmax
Lotus japonicus	(Bird's-foot Trefoil)	Kazusa DNA Research Institute	37971	Sato et al. Genome Structure of the Legume, Lotus japonicus. DNA Research. 2008	http://www.kazusa.or.jp/lotus/
Malus domestica	(apple) "Golden Delicious"	Washington State University, JGI (Phytozome)	63514	Velasco et al. The genome of the domesticated apple (Malus × domestica Borkh.). Nature Genetics. 2010	http://phytozome.jgi.doe.gov/pz/portal.html#!bulk?org=Org_Mdomestica
Medicago truncatula	(Barrel Medic)	JCVI	62319	Young et al. The Medicago genome provides insight into the evolution of rhizobial symbioses. Nature. 2011	http://www.jcvi.org/medicago/
Nicotiana benthamiana	Close relative of tobacco	Boyce Thompson Institute for Plant Research	76379	Bombarely et al. A Draft Genome Sequence of Nicotiana benthamiana to Enhance Molecular Plant-Microbe Biology Research. MPMI. 2012	http://solgenomics.net/organism/Nicotiana_benthamiana/genome
Oryza sativa	Rice (ssp japonica)	National Institute of Agrobiological Sciences, Tsukuba, Japan	39049	Ouyang S, Zhu W, Hamilton J, Lin H, Campbell M, Childs K, Thibaud-Nissen F, Malek RL, Lee Y, Zheng L, Orvis J, Haas B, Wortman J, Buell CR, The TIGR Rice Genome Annotation Resource: improvements and new features., Nucleic acids research. 2007 Jan ; 35 Database issue D883-7	http://phytozome.jgi.doe.gov/pz/portal.html#!info?alias=Org_Osativa
Oryza sativa	Rice (ssp indica)	BGI	40745	Yu et al. A Draft Sequence of the Rice Genome (Oryza sativa L. ssp. indica). Science. 2002	http://rise2.genomics.org.cn/page/rice/index.jsp
Phaseolus vulgaris	Bean	DOE-JGI and ARRA	27197	Schmutz J, et al. A reference genome for common bean and genome-wide analysis of dual domestications. Nature 2014 Jun 08	http://phytozome.jgi.doe.gov/pz/portal.html#!bulk?org=Org_Pvulgaris
Pinus taeda	(Loblolly pine)	UC Davis Genome Center	34059	Neale et al. Decoding the massive genome of loblolly pine using haploid DNA and novel assembly strategies. Genome Biol. 2014	http://loblolly.ucdavis.edu/bipod/ftp/Genome_Data/genome/pinerefseq/Pita/v1.01/Pita_Annotation_v2/
Populus trichocarpa	(poplar)	JGI (Phytozome)	41335	Tuskan et al. The Genome of Black Cottonwood, Populus trichocarpa (Torr. & Gray). Science. 2006	http://phytozome.jgi.doe.gov/pz/portal.html#!info?alias=Org_Ptrichocarpa
Prunus persica	(peach)	JGI (Phytozome) +GDR: Genome database for rosaceae	27864	Verde et al. The high-quality draft genome of peach (Prunus persica) identifies unique patterns of genetic diversity, domestication and genome evolution. 2013. Nature Genetics	http://www.rosaceae.org/species/prunus_persica/genome_v1.0
Selaginella moellendorffii	(Spikemosses)	JGI (Phytozome)	22273	Banks et al. The Selaginella Genome Identifies Genetic Changes Associated with the Evolution of Vascular Plants. Science. 2011	http://phytozome.jgi.doe.gov/pz/portal.html#!info?alias=Org_Smoellendorffii
Solanum lycopersicum	(tomato) cv. Heinz 1706	BGI	34725	The Tomato Genome Consortium. The tomato genome sequence provides insights into fleshy fruit evolution. Nature. 2011	http://solgenomics.net/organism/Solanum_lycopersicum/genome,
Solanum tuberosum	Potato	BGI	39031	The Potato Genome Sequencing Consortium. Genome sequence and analysis of the tuber crop potato. Nature 2011	http://potatogenome.net/index.php/Main_Page
Theobroma cacao	cocoa tree (cv. Matina 1-6)	Clemson University Genomics Institute	59576	Motamayor et al. The genome sequence of the most widely cultivated cacao type and its use to identify candidate genes regulating pod color. Genome Biology. 2011	http://www.cacaogenomedb.org/
Theobroma cacao L.	Criollo cocoa tree (flavoring crop	Genoscope	46143	Argout et al. The genome of Theobroma cacao. Nature Genetics. 2011	http://cocoagendb.cirad.fr/gbrowse/download.html
Triticum aestivum	bread wheat	URGI	99386	Mayer et al. A chromosome-based draft sequence of the hexaploid bread wheat (Triticum aestivum) genome. Science. 2014	http://wheat-urgi.versailles.inra.fr/Seq-Repository/Genes-annotations
Vitis vinifera	(grape) genotype PN40024	Genoscope	26346	Jaillon et al. The grapevine genome sequence suggests ancestral hexaploidization in major angiosperm phyla. Nature. 2007	http://www.genoscope.cns.fr/externe/GenomeBrowser/Vitis/
Zea mays	maize B73	Washington University School of Medicine	42767	Schnable et al. The B73 Maize Genome: Complexity, Diversity, and Dynamics. Science 2009	http://plantgdb.org/download/download.php?dir=/PublicPlantSeq/Dump/Z/Zea_mays/FASTA
Total number of proteins			1287610
