# Supplementary material for: Nod Factor Effects on Root Hair-Specific Transcriptome of Medicago truncatula: Focus on Plasma Membrane Transport Systems and Reactive Oxygen Species Networks
Source: Front Plant Sci. 2016 Jun 7;7:794. doi: 10.3389/fpls.2016.00794 (PMC4894911; doi:10.3389/fpls.2016.00794)
Supplement: Supplementary file 8 [file Table8.XLSX]

## Sheet: Feuil1
Table S8: Legume specific genes expressed in Medicago truncatula root hairs.
			Expression level FPKM			NF 4h vs Control			NF 20h vs Control
Gene (Mt4.0)	Annotation	6 legume-genomes	Control	NF 4h	NF 20h	log2 FC	FDR	PValue	log2 FC	FDR	PValue
Medtr8g101650	MYB-like transcription factor family protein		10.0014	73.7598	65.2225	2.87031	1.34978e-43	1.89787e-46	2.72299	1.08222e-30	3.89018e-33
Medtr6g022560	transmembrane protein%2C putative		40.5549	222.85	113.1	2.5532	1.34762e-35	2.9212e-38	1.45359	1.18416e-09	1.94293e-11
Medtr4g088385	hypothetical protein		2.10061	176.009	408.335	6.38643	9.63998e-31	2.59792e-33	7.67918	4.00957e-43	9.76357e-46
Medtr7g078150	anaphase-promoting complex subunit 11 RING-H2 finger protein		5.35293	47.4399	48.5008	3.06565	2.31718e-28	7.0592e-31	3.12253	4.70064e-25	2.12575e-27
Medtr1g102190	Pti1-like kinase		10.6117	49.3249	39.6645	2.22946	6.81444e-28	2.15584e-30	1.90833	3.64818e-16	2.96119e-18
Medtr1g021638	salt stress response/antifungal domain protein		2.45718	19.2836	13.5716	2.93815	6.25187e-26	2.19762e-28	2.45589	6.92008e-14	7.10142e-16
Medtr3g434790	P-loop nucleoside triphosphate hydrolase superfamily protein		12.7491	55.2625	49.4958	2.16826	4.72084e-19	2.57214e-21	2.01573	7.52229e-14	7.76303e-16
Medtr1g115900	cationic peroxidase	x	9.15327	39.3834	21.1906	2.0034	2.59212e-17	1.62491e-19	1.16598	2.20549e-06	5.38329e-08
Medtr1g009660	hypothetical protein		3.62527	10.7072	10.4312	1.59117	1.09447e-10	1.15416e-12	1.54715	3.36996e-07	7.17054e-09
Medtr5g097910	aldo/keto reductase family oxidoreductase	x	48.1457	110.422	161.339	1.216	7.72752e-09	9.91462e-11	1.82887	3.92733e-15	3.59762e-17
Medtr4g114830	plastocyanin-like domain protein	x	6.94425	26.9454	30.7429	1.91872	1.85104e-08	2.44e-10	2.10697	1.87315e-10	2.83448e-12
Medtr3g112000	transmembrane protein%2C putative		52.2907	120.713	85.0597	1.20166	2.29275e-08	3.07598e-10	0.676094	0.0187693	0.00135698
Medtr5g097940	aldo/keto reductase family oxidoreductase	x	1.86068	8.07242	8.65395	1.10747	4.49294e-07	6.94907e-09	1.55692	6.0616e-11	8.57508e-13
Medtr5g075040	hypothetical protein		11.1332	28.6707	28.5791	1.26436	9.38164e-07	1.47301e-08	1.34185	1.60925e-06	3.816e-08
Medtr4g019690	plant/T7H20-70 protein		16.5606	5.92777	8.15197	-1.54082	1.70571e-06	2.75807e-08	-1.03734	0.0152737	0.0010529
Medtr7g111980	calmodulin-binding protein		3.33195	8.66955	18.5455	1.37102	2.01651e-06	3.28425e-08	2.44857	7.31211e-20	4.57855e-22
Medtr4g052040	ovate transcriptional repressor	x	1.4185	6.26298	3.71491	2.16283	9.95924e-06	1.83793e-07	1.41559	0.0367653	0.00303749
Medtr8g016480	disease resistance protein (TIR-NBS-LRR class)		19.2217	38.2824	37.7036	0.980389	1.05564e-05	1.95432e-07	0.96165	0.000148029	5.40689e-06
Medtr6g078770	transmembrane protein%2C putative		3.63526	10.9204	60.7692	1.53668	6.4676e-05	1.31481e-06	4.03877	3.15148e-57	4.93332e-60
Medtr1g036490	caffeic acid O-methyltransferase	x	351.077	188.253	183.781	-0.876819	0.000135337	2.8861e-06	-0.945606	0.000391981	1.62492e-05
Medtr5g009140	triacylglycerol lipase		28.8146	54.3437	49.0026	0.861822	0.000222022	4.95578e-06	0.740189	0.00699851	0.00042564
Medtr7g055630	ankyrin repeat protein		18.9976	7.89751	3.20521	-1.19757	0.000491498	1.17195e-05	-2.48591	5.61349e-12	6.93224e-14
Medtr2g035170	disease-resistance response protein	x	144.478	252.44	288.213	0.781729	0.000871313	2.23584e-05	0.975962	8.81911e-05	3.06787e-06
Medtr7g116710	ABIL1-like protein		1.74643	4.84884	11.1591	1.44462	0.00094152	2.43254e-05	2.66132	8.90508e-16	7.79608e-18
Medtr8g466030	quinone oxidoreductase		64.089	41.5363	22.9614	-0.753583	0.00239534	6.94646e-05	-1.62132	2.60406e-11	3.48758e-13
Medtr8g012760	Defensin related		3.04378	10.8526	8.80757	1.81348	0.00409397	0.00012592	1.57636	0.0194628	0.00141728
Medtr3g028465	transmembrane protein%2C putative		66.595	122.387	103.391	0.935172	0.00437232	0.000135762	0.711798	0.0969316	0.0104642
Medtr1g056520	RNA recognition motif%2C a.k.a. RRM%2C RBD protein		9.37806	15.6251	19.6485	0.723378	0.00439924	0.000137102	1.05796	0.000218347	8.34245e-06
Medtr8g467150	receptor-like kinase%2C putative		2.20302	5.89229	4.63114	1.36355	0.00460379	0.000144028	0.963297	0.132476	0.0157069
Medtr7g085780	transmembrane protein%2C putative		200.816	340.545	369.24	0.981541	0.00560234	0.00017855	1.07697	0.00205191	0.000105165
Medtr4g077940	protein transporter		1.11691	2.98965	6.88065	1.43053	0.00697382	0.00022798	2.67892	6.70116e-11	9.63525e-13
Medtr3g028480	transmembrane protein%2C putative		9.61603	23.3737	20.6477	1.02232	0.012854	0.000458612	0.893654	0.0794861	0.00806686
Medtr4g010630	F-box/LRR protein%2C putative		14.777	6.49848	3.38027	-1.182	0.0139198	0.000507243	-2.12122	7.55286e-06	2.0406e-07
Medtr5g011980	Lipid transfer protein		563.433	361.594	792.525	-0.640218	0.0171647	0.00064359	0.529795	0.154651	0.019412
Medtr3g067770	kinase 1B		6.70535	11.2332	5.78792	0.752121	0.0179608	0.000681383	-0.212715	0.898405	0.518803
Medtr5g028750	CC-NBS-LRR resistance protein%2C putative		5.30551	8.40372	9.75621	0.619813	0.0248981	0.000993357	0.823638	0.00194795	9.90873e-05
Medtr6g033450	pathogenesis-related protein bet V I family protein		22.6291	8.97467	5.59732	-1.29298	0.0267471	0.00107966	-2.21255	2.28897e-05	6.87435e-07
Medtr7g093820	disease resistance response protein	x	115.231	74.4225	35.7672	-0.605531	0.0311232	0.00129824	-1.67242	4.40379e-12	5.33622e-14
Medtr7g114200	hypothetical protein		10.0104	19.2599	13.9141	0.944497	0.031179	0.00130605	0.465374	0.580522	0.162902
Medtr8g093930	gibberellin 20-oxidase		12.3248	6.65314	3.03607	-0.987792	0.036966	0.00158528	-1.90245	5.95727e-06	1.5577e-07
Medtr7g118300	caffeic acid O-methyltransferase	x	39.9881	27.131	16.5659	-0.596259	0.0393307	0.00171203	-1.26326	5.70968e-07	1.26455e-08
Medtr4g122110	disease resistance-responsive%2C dirigent domain protein		10.8354	18.2115	37.1788	0.751752	0.0447798	0.00201482	1.77983	3.58361e-11	4.90336e-13
Medtr4g094815	caffeoyl-CoA 3-O-methyltransferase		764.662	1205.65	1230.72	0.648838	0.0459107	0.00207377	0.689208	0.0328845	0.00264441
Medtr4g064947	hypothetical protein		4.36291	7.43135	6.48616	0.756215	0.0466758	0.00212892	0.541498	0.238601	0.0363545
Medtr3g025880	RNA-binding (RRM/RBD/RNP motif) family protein		3.62638	1.74597	3.00297	-1.03666	0.0515634	0.00239556	-0.316412	0.822405	0.377436
Medtr7g056503	F-box protein interaction domain protein		7.12893	3.63733	2.65845	-0.976083	0.0516333	0.00240183	-1.44732	0.00145318	7.09404e-05
Medtr5g021160	nodulin MtN21/EamA-like transporter family protein	x	18.9198	27.8646	28.2764	0.568703	0.0517019	0.00241025	0.603378	0.0437777	0.00377674
Medtr2g089310	B-box type zinc finger protein	x	3.16489	6.39619	4.82624	0.890868	0.0558283	0.00267547	0.519753	0.507692	0.125716
Medtr8g031910	NAD(P)-binding rossmann-fold protein		145.308	215.011	207.546	0.549822	0.0562389	0.00270503	0.509285	0.109346	0.0122291
Medtr2g089000	BHLH domain class transcription factor	x	118.306	82.2383	102.466	-0.566782	0.0565619	0.00273051	-0.16641	0.906331	0.542799
Medtr2g025470	light induced-like protein		31.627	46.6746	36.8839	0.557681	0.0579343	0.00282052	0.255552	0.632961	0.195726
Medtr5g023030	hypothetical protein		70.2366	104.592	100.354	0.549633	0.0598553	0.00294209	0.510066	0.11322	0.0128098
Medtr4g132380	F-box plant-like protein%2C putative		38.9194	26.3146	19.6581	-0.641885	0.0625301	0.00309921	-1.02964	0.000694398	3.0396e-05
Medtr6g055180	hypothetical protein		46.8432	22.4484	14.9218	-1.00115	0.0639979	0.00317946	-1.55538	0.00109478	5.10321e-05
Medtr4g070340	allergenic isoflavone reductase-like protein Bet protein		413.095	287.758	414.101	-0.551685	0.0649447	0.00325354	-0.0421089	0.995505	0.925773
Medtr3g028270	transmembrane protein%2C putative		20.9838	41.246	48.6231	0.784676	0.0690805	0.00350886	0.928873	0.0266384	0.00204839
Medtr8g045890	embryonic abundant-like protein		5.72081	13.954	10.1398	1.27748	0.0728712	0.0037632	0.792602	0.0772944	0.00773859
Medtr7g117540	anaphase-promoting complex subunit 11 RING-H2 finger protein		17.4764	12.2286	7.58904	-0.548026	0.080002	0.00425577	-1.25331	9.61551e-07	2.23994e-08
Medtr8g006735	hypothetical protein		4.62348	6.91529	6.63191	0.629094	0.0812577	0.00435114	0.524609	0.322695	0.0565951
Medtr8g085960	AP2 domain class transcription factor	x	35.2197	53.7409	59.3103	0.608582	0.0828294	0.00444985	0.766159	0.0147719	0.00100652
Medtr4g071200	salt tolerance-like protein		19.3041	12.6614	6.17546	-0.625392	0.0852552	0.00463986	-1.58781	4.03937e-07	8.78225e-09
Medtr8g062440	cinnamyl alcohol dehydrogenase		3.62037	6.67546	5.60883	0.834378	0.0852552	0.00464012	0.488218	0.508247	0.125942
Medtr6g029260	transmembrane protein%2C putative		69.9041	104.716	109.787	0.605541	0.0878313	0.00482663	0.678058	0.0410543	0.00349657
Medtr8g005750	WRKY transcription factor		4.1153	9.27552	6.95254	1.1149	0.0915027	0.00506055	0.667517	0.522886	0.132601
Medtr1g072570	glutathione peroxidase		497.147	709.818	719.811	0.510469	0.0944027	0.00527071	0.519851	0.167155	0.021689
Medtr5g012680	matrix metalloproteinase		47.2677	33.9857	36.4073	-0.517584	0.108859	0.0063712	-0.414855	0.358036	0.0675402
Medtr6g073540	albumin-2 protein		72.9372	114.346	103.883	0.643001	0.111174	0.00656608	0.467126	0.250135	0.0390256
Medtr3g107090	hypothetical protein		7.78194	10.9566	8.05438	0.512072	0.112961	0.00676348	0.0566096	0.963019	0.744207
Medtr1g069940	ethylene-responsive transcription factor 1B	x	14.5033	9.10667	5.09452	-0.661148	0.126796	0.00778499	-1.47229	3.06765e-05	9.4619e-07
Medtr5g054690	hypothetical protein		43.5346	62.1622	58.4823	0.484389	0.134896	0.00849438	0.349187	0.392969	0.0801751
Medtr8g093980	gibberellin 20-oxidase		2.13484	0.84083	0.763622	-1.30568	0.135261	0.00855036	-1.65462	0.0220742	0.00163816
Medtr3g062600	60S ribosomal protein L10-2		101.319	72.2637	56.8818	-0.494483	0.142661	0.0092522	-0.774089	0.007818	0.000482732
Medtr4g124150	transmembrane protein%2C putative		21.1951	30.4344	23.1427	0.56357	0.152413	0.0101559	0.0665576	0.9627	0.737751
Medtr7g112150	importin subunit alpha		3.46843	2.1678	1.63068	-0.772241	0.152413	0.0101615	-1.24021	0.00998016	0.000634754
Medtr8g063120	carboxy-terminal domain cyclin		1.32733	2.56085	3.2562	0.989121	0.157072	0.0105549	1.34858	0.00234821	0.000122393
Medtr4g133060	Rho GDP-dissociation inhibitor-like protein		29.7257	44.291	48.4918	0.623884	0.160524	0.0108339	0.771892	0.0608944	0.00575828
Medtr5g056140	S1/P1 nuclease family protein	x	501.112	350.189	518.182	-0.478696	0.162251	0.010998	0.0598219	0.954436	0.69851
Medtr7g117350	RING-H2 finger protein ATL21A%2C putative		17.7701	11.3046	10.3298	-0.619582	0.164439	0.0112908	-0.761464	0.0586807	0.0055029
Medtr5g056160	S1/P1 nuclease family protein	x	4.55264	3.13432	5.95696	-0.484201	0.164731	0.0113235	0.123193	0.890608	0.498066
Medtr3g103180	hypothetical protein		6.56638	11.2607	11.274	0.68408	0.169679	0.0118295	0.688414	0.171528	0.0224852
Medtr8g020650	germin family 3 protein		4618.28	3398.76	4235.51	-0.470174	0.170973	0.0119798	-0.154633	0.904171	0.534839
Medtr4g019080	legume lectin beta domain protein		4.30257	7.23174	9.76209	0.730577	0.175214	0.0123386	1.17418	0.00250919	0.000132093
Medtr1g109600	transmembrane protein%2C putative		2.92663	8.85361	5.04748	1.17094	0.179795	0.0128087	0.573005	0.706295	0.250365
Medtr8g028080	ribonuclease T2 family protein		89.599	123.414	118.106	0.452506	0.185666	0.0134444	0.389449	0.309099	0.0529417
Medtr3g015490	two-component response regulator ARR3-like protein		8.80192	16.3763	21.7547	0.882625	0.186692	0.0135406	1.17617	0.0195041	0.00142142
Medtr3g069670	hypothetical protein		62.6509	88.9211	114.232	0.449147	0.193228	0.0142071	0.822608	0.0015799	7.82255e-05
Medtr4g088485	pentameric polyubiquitin		244.129	306.659	287.928	0.445237	0.19981	0.0149134	0.462297	0.256775	0.0404487
Medtr3g463720	RING/U-box protein	x	82.3987	114.071	105.96	0.447543	0.204753	0.0154384	0.345134	0.4095	0.0855895
Medtr5g020800	isoflavone reductase-like protein	x	23.851	21.7596	12.2307	-0.450328	0.221571	0.0172257	-1.2001	2.50653e-06	6.14716e-08
Medtr1g096290	hypothetical protein		1.27662	2.73993	4.07066	1.1574	0.224215	0.0174837	1.76011	0.00577901	0.000341755
Medtr6g078630	disease resistance protein (TIR-NBS-LRR class)		1.52001	3.19521	3.28935	1.04266	0.238842	0.0192239	1.07705	0.131757	0.0156064
Medtr6g015815	malonyl-CoA:isoflavone 7-O-glucoside malonyltransferase		17.7733	12.4947	5.52271	-0.515713	0.246081	0.0200105	-1.61745	2.85291e-07	6.03729e-09
Medtr8g104100	cytochrome P450 family 71 protein		17.4725	11.2373	5.28085	-0.638886	0.246441	0.0200543	-1.78001	1.0377e-05	2.86378e-07
Medtr1g057290	transmembrane protein%2C putative		118.016	82.4125	66.9978	-0.501358	0.246501	0.0200736	-0.80162	0.00491155	0.000284476
Medtr8g069283	transmembrane protein%2C putative		74.3018	100.346	47.0168	0.431742	0.246904	0.0201643	-0.646757	0.0453995	0.00397719
Medtr4g134120	SEC14 cytosolic factor-like protein		22.4109	19.214	13.614	-0.520272	0.249846	0.0205363	-0.953	0.00890198	0.000557922
Medtr2g035320	ABA-responsive protein		3278.99	2430.52	1720.39	-0.435008	0.250122	0.0205771	-0.906783	0.00382221	0.000216285
Medtr1g115850	chalcone-flavanone isomerase family protein		109.132	85.066	128.85	-0.432714	0.257982	0.0214318	0.227666	0.693613	0.239137
Medtr4g120970	pathogenesis-related protein bet V I family protein		31.9382	20.6944	15.941	-0.574072	0.258815	0.0215464	-0.89067	0.0542771	0.00494373
Medtr3g014608	transmembrane protein%2C putative		11.4135	3.64278	1.99999	-1.80842	0.265521	0.0222023	-2.59669	0.0438277	0.00378867
Medtr4g102220	DUF1442 family protein		169.884	244.47	209.976	0.483328	0.265737	0.0222473	0.257368	0.692409	0.238136
Medtr1g009640	hypothetical protein		70.0774	93.7869	70.8726	0.415855	0.274982	0.0236853	0.0235909	0.979203	0.826928
Medtr6g029330	transmembrane protein%2C putative		1.7398	4.37626	3.08461	1.28961	0.286314	0.0250417	0.599204	0.728705	0.268613
Medtr3g113660	hypothetical protein		35.8083	50.0988	47.6165	0.413128	0.289954	0.0254345	0.369309	0.358345	0.067626
Medtr3g114090	GDSL-like lipase/acylhydrolase	x	3.23994	5.19334	5.7485	0.659422	0.289954	0.0254468	0.783809	0.232896	0.0348236
Medtr4g109220	plant calmodulin-binding-like protein	x	3.05015	4.73513	3.4013	0.597409	0.289954	0.0254123	0.219382	0.859385	0.44051
Medtr1g078160	CC-NBS-LRR resistance protein%2C putative		2.07742	3.92397	3.5674	0.927093	0.293523	0.0258803	0.701252	0.471737	0.109264
Medtr4g117960	UDP-glucosyltransferase family protein	x	64.3245	48.1478	46.2366	-0.42277	0.295258	0.0261025	-0.498303	0.19288	0.0264248
Medtr3g086220	hypothetical protein		3.40037	2.33004	3.03583	-0.49273	0.312201	0.028332	-0.121648	0.956233	0.709311
Medtr1g026910	sulfite exporter TauE/SafE family protein	x	79.0512	58.4038	102.934	-0.413526	0.314384	0.0286146	0.368983	0.448491	0.0993106
Medtr1g059780	hypothetical protein		1.44901	1.41344	1.06056	-0.477038	0.324508	0.0299812	-0.66984	0.120924	0.0139586
Medtr8g445170	embryonic abundant-like protein		110.628	82.646	117.629	-0.405108	0.336817	0.0319543	0.132609	0.875001	0.466946
Medtr7g091260	Det1 complexing ubiquitin ligase		40.4041	54.5883	54.5407	0.39947	0.339211	0.0323333	0.415608	0.262307	0.0416243
Medtr7g093870	disease resistance-responsive%2C dirigent domain protein		56.4117	44.1776	28.6222	-0.406219	0.342858	0.0327842	-1.06363	4.94629e-05	1.58873e-06
Medtr5g085900	MD-like lipid recognition domain protein/ML domain protein		126.762	171.791	208.61	0.38826	0.347141	0.0333738	0.673045	0.0158947	0.00111506
Medtr5g011470	nonsense-mediated mRNA decay protein		4.24213	5.05199	4.90078	0.451784	0.370752	0.0366212	0.429305	0.342892	0.0623939
Medtr4g112440	eukaryotic translation initiation factor 5A		8.27704	12.4897	13.7499	0.60724	0.382265	0.0384975	0.725701	0.181805	0.0243489
Medtr5g006600	RNA-directed DNA methylation protein		1.19381	2.64881	8.38508	0.892862	0.40331	0.0420583	2.75984	1.85812e-11	2.44546e-13
Medtr4g133515	hypothetical protein		40.7488	55.6875	52.0934	0.373222	0.412485	0.0435182	0.27642	0.576766	0.160911
Medtr2g022480	extracellular dermal glycoprotein	x	31.6331	40.3735	28.2658	0.372491	0.41473	0.0441238	-0.146636	0.928832	0.610169
Medtr4g108570	nucleosome/chromatin assembly factor group protein		12.6898	8.96958	13.3403	-0.557191	0.41478	0.0441534	-0.00839702	1	0.969719
Medtr1g099500	seed maturation protein	x	12.8961	18.1515	20.8704	0.481328	0.416144	0.0443718	0.70291	0.062502	0.00592841
Medtr8g020670	germin family 3 protein		413.571	315.908	396.421	-0.377816	0.417798	0.044646	-0.0596032	0.98595	0.863296
Medtr2g049300	p21-activated kinase-interacting-like protein		8.62232	6.43556	8.92058	-0.502518	0.428047	0.0463933	-0.0317557	1	0.979304
Medtr8g020630	germin family 3 protein		3444.1	2626.23	5231.3	-0.374187	0.429804	0.0467096	0.523733	0.0947484	0.0101351
Medtr6g077990	GRAM domain protein/ABA-responsive-like protein		40.2384	31.6615	22.5773	-0.381723	0.446825	0.0497636	-0.865994	0.00885691	0.000554584
Medtr8g020280	NB-ARC domain disease resistance protein		23.1397	31.855	27.4936	0.424165	0.455935	0.0512056	0.249415	0.764576	0.304407
Medtr2g090555	hypothetical protein		2.73431	4.76564	4.86426	0.765693	0.457314	0.051548	0.589672	0.53896	0.140958
Medtr4g080320	disease resistance protein (TIR-NBS-LRR class)%2C putative	x	3.92044	5.40764	4.20154	0.420896	0.467879	0.0535813	0.111257	0.92972	0.615757
Medtr8g023510	legume lectin beta domain protein	x	4.67781	3.39683	5.86507	-0.69269	0.476897	0.0560361	0.140232	0.954685	0.701567
Medtr7g057270	F-box protein interaction domain protein		7.48142	5.31441	5.17532	-0.52893	0.477408	0.0562405	-0.634419	0.344843	0.0632147
Medtr5g077760	hypothetical protein		5.88617	2.71841	2.47242	-1.01894	0.479554	0.0565553	-1.23887	0.155908	0.0197052
Medtr2g075590	transmembrane protein%2C putative		19.7041	13.6747	7.32345	-0.547897	0.48435	0.057433	-1.3851	0.000350941	1.43445e-05
Medtr8g087450	fasciclin domain protein	x	2.2593	0.662043	1.10632	-1.66833	0.492608	0.0591626	-0.961009	0.707441	0.251181
Medtr1g094135	papain family cysteine protease		2.96786	4.54468	3.90181	0.646932	0.496314	0.0598196	0.453392	0.621949	0.188945
Medtr1g102380	transcription factor bHLH120-like protein%2C putative		21.5351	28.4307	39.1547	0.399701	0.497979	0.0602745	0.857118	0.00453093	0.000259803
Medtr2g096120	hypothetical protein		20.2027	14.5242	20.3227	-0.470742	0.498248	0.0603654	0.0308906	0.979481	0.831167
Medtr2g010710	salt stress response/antifungal domain protein		186.075	143.045	104.506	-0.399617	0.509311	0.0626894	-0.899015	0.00419675	0.000239425
Medtr3g110390	early nodulin 93		6.66999	10.8756	16.6143	0.590113	0.509311	0.0624174	1.22291	0.0066799	0.000403551
Medtr4g021450	aldo/keto reductase family oxidoreductase		34.5652	43.1908	45.1857	0.340217	0.51039	0.0629129	0.339829	0.419483	0.0889649
Medtr7g111290	myb transcription factor		5.64287	7.98178	7.4037	0.456264	0.513183	0.0635277	0.362641	0.615974	0.184957
Medtr3g081500	VQ motif protein		10.925	7.48168	5.55349	-0.637025	0.51909	0.0646348	-1.07863	0.0551639	0.00504369
Medtr8g019330	hypothetical protein		4.55995	3.05154	2.35423	-0.698368	0.526551	0.0661081	-1.3341	0.0295207	0.00233626
Medtr2g096630	transmembrane protein%2C putative		18.1333	25.6731	27.8375	0.53658	0.527084	0.0662069	0.632925	0.235148	0.0353551
Medtr7g024500	isoflavone-7-O-methyltransferase		23.9361	18.5078	17.0412	-0.404912	0.528239	0.0665367	-0.514897	0.264403	0.0421668
Medtr7g014570	isoflavone-7-O-methyltransferase	x	148.923	113.635	56.0305	-0.343335	0.537787	0.0684675	-1.38223	2.06228e-08	3.89786e-10
Medtr3g015830	transmembrane protein%2C putative		7.55204	2.51821	2.12153	-1.75639	0.540141	0.0694045	-2.02563	0.244322	0.0376087
Medtr1g075460	plastid developmental protein DAG		53.4533	42.6995	46.8728	-0.34611	0.544319	0.0706386	-0.272546	0.700918	0.245943
Medtr7g068050	hypothetical protein		5.103	9.30198	6.21689	0.757837	0.545843	0.0709776	0.161951	0.952405	0.69067
Medtr3g019260	hypothetical protein		22.7793	14.449	7.66606	-0.625059	0.547033	0.071281	-1.27593	0.106535	0.0118632
Medtr3g088815	hypothetical protein		125.692	99.6566	91.6571	-0.342248	0.549246	0.0721041	-0.430925	0.321099	0.0560174
Medtr2g029560	peroxidase family protein		8.62203	11.5122	7.48902	0.475095	0.549246	0.0721109	0.0302452	0.986446	0.864644
Medtr4g064380	haloacid dehalogenase-like hydrolase	x	162.447	128.415	157.508	-0.385617	0.564802	0.0760724	-0.0630959	0.983296	0.848823
Medtr1g069140	RNA recognition motif%2C a.k.a. RRM%2C RBD protein		16.2241	21.4373	19.5087	0.330959	0.567879	0.0765939	0.176138	0.807192	0.357031
Medtr1g110550	transmembrane protein%2C putative		7.60593	11.5509	6.25296	0.506387	0.573272	0.0777878	-0.38723	0.725361	0.265912
Medtr5g096700	BTB/POZ domain plant protein		24.3893	30.84	23.2214	0.32281	0.574107	0.0781018	-0.0544382	0.989169	0.88893
Medtr1g101190	cofilin/actin-depolymerizing factor-like protein		2.58558	2.14592	2.54439	-0.483145	0.586015	0.0815351	-0.0870969	0.979205	0.827177
Medtr8g071890	hydrolase of sodium-potassium ATPase alpha subunit%2C putative		23.5924	28.8371	26.7565	0.325017	0.590121	0.0826824	0.218686	0.723017	0.26367
Medtr6g087320	disease resistance protein (TIR-NBS-LRR class)	x	8.19646	5.81399	3.87305	-0.329222	0.591199	0.0831233	-0.793181	0.0185162	0.00133654
Medtr4g087080	hypothetical protein		47.4951	59.654	61.2357	0.325169	0.592744	0.0835797	0.377999	0.445264	0.097892
Medtr2g086890	hypothetical protein		6.69514	8.55975	5.81663	0.366588	0.598798	0.0854755	-0.184577	0.893069	0.505527
Medtr7g082760	hypothetical protein	x	35.6987	27.2215	22.5729	-0.380272	0.601904	0.086218	-0.652283	0.0915173	0.00970992
Medtr4g119422	cullin-like protein		12.656	17.1285	20.08	0.408387	0.606937	0.0874368	0.655992	0.0962655	0.0103756
Medtr5g085980	transmembrane protein%2C putative		93.4703	69.9503	70.2417	-0.445101	0.610599	0.0885366	-0.434467	0.54615	0.144272
Medtr3g118020	plant phospholipase-like protein		117.562	95.4576	58.9746	-0.321396	0.612193	0.0891624	-1.04228	6.49958e-05	2.15924e-06
Medtr4g124360	divergent CCT motif protein	x	3.48578	5.29894	5.71854	0.628112	0.613226	0.0893847	0.745964	0.249064	0.0386596
Medtr7g085500	evolutionarily carboxy-terminal region protein	x	17.1125	13.7968	14.7376	-0.324936	0.619069	0.0908166	-0.231068	0.786688	0.333876
Medtr5g079670	myb transcription factor		1.54376	2.64552	3.10077	0.848795	0.620205	0.0912546	1.03077	0.3311	0.0590481
Medtr8g092675	hypothetical protein		92.1404	133.863	147.837	0.407936	0.624873	0.0928762	0.612353	0.144527	0.0176553
Medtr8g101290	hypothetical protein		7.38685	5.75718	5.1094	-0.372123	0.628813	0.0948616	-0.552678	0.27697	0.045075
Medtr1g071810	hypothetical protein		6.18578	4.50002	6.153	-0.420141	0.628813	0.0948326	0.0256943	0.985484	0.859928
Medtr5g008430	transmembrane protein%2C putative		52.4642	45.0784	39.6471	-0.316789	0.629615	0.0951198	-0.477064	0.228159	0.0338481
Medtr4g037005	RALF related		3.41437	1.54865	0.64678	-0.362555	0.630598	0.0954265	-0.311367	0.734645	0.273145
Medtr5g089690	nonsense-mediated mRNA decay protein		1.44061	0.886725	0.907317	-0.846625	0.632691	0.0959286	-0.777898	0.519197	0.131003
Medtr5g088770	cysteine protease inhibitor cystatin		1067.66	836.315	566.59	-0.356702	0.632917	0.0960906	-0.906793	0.00375486	0.00021182
Medtr2g093970	fasciclin domain protein		4.07791	0.972153	1.20805	-2.08031	0.633834	0.0967781	-1.78652	0.479257	0.113208
Medtr5g038280	homeobox leucine zipper family protein		84.031	68.4113	74.7643	-0.31063	0.647054	0.101594	-0.171071	0.88436	0.486963
Medtr7g015800	tyrosine kinase family protein		3.37764	5.16852	6.00887	0.506642	0.647179	0.101765	0.664356	0.197556	0.0274301
Medtr7g105670	hypothetical protein		7.25356	9.71157	10.0369	0.439197	0.651413	0.103309	0.54677	0.297502	0.0502621
Medtr2g035640	DUF247 domain protein		1.7411	2.72031	2.54871	0.607443	0.651665	0.103387	0.610882	0.467046	0.107315
Medtr2g062820	acid phosphatase/vanadium-dependent haloperoxidase		3.85131	5.9626	9.96795	0.510824	0.655685	0.104514	1.28634	0.000820317	3.68444e-05
Medtr4g105470	SOUL heme-binding family protein		99.7177	122.593	118.639	0.292367	0.663881	0.107658	0.239133	0.669129	0.219733
Medtr2g010935	hypothetical protein		1.21827	0.621822	0.929821	-0.818372	0.672817	0.110416	-0.275262	0.931523	0.622599
Medtr3g028260	transmembrane protein%2C putative		99.8709	128.826	83.6118	0.346722	0.673622	0.110939	-0.213472	0.880511	0.477742
Medtr7g096170	magnesium transporter MRS2-like protein		13.1549	16.3542	19.1295	0.297351	0.673622	0.110989	0.52557	0.102328	0.0111773
Medtr3g028210	anthocyanin 5-aromatic acyltransferase		37.2454	46.0758	56.2644	0.289901	0.674795	0.11147	0.573615	0.0580167	0.0053987
Medtr3g104250	disease resistance protein (TIR-NBS-LRR class)		13.049	9.96436	10.91	-0.399553	0.676127	0.11206	-0.26047	0.822405	0.377589
Medtr1g012480	DUF4050 family protein		9.94697	13.401	12.7369	0.384794	0.681849	0.114327	0.37144	0.538521	0.140687
Medtr6g035265	UDP-glucosyltransferase family protein	x	2.59578	1.77729	2.81093	-0.606925	0.693407	0.117078	-0.00327044	1	0.975052
Medtr7g112710	transmembrane protein%2C putative		31.4405	35.3717	35.8356	0.334995	0.702908	0.119771	0.36624	0.533971	0.13826
Medtr2g437180	mTERF protein		1.77266	1.16741	1.31327	-0.655206	0.709534	0.122544	-0.558103	0.716106	0.258451
Medtr8g027860	WRKY family transcription factor		13.3799	10.191	10.0062	-0.386237	0.712645	0.123749	-0.386815	0.601489	0.175896
Medtr3g019120	PTI1-like tyrosine-kinase		18.6976	15.7067	11.1623	-0.450772	0.715741	0.124918	-0.85171	0.0511288	0.00459471
Medtr2g076960	general regulatory factor 2	x	144.041	118.086	153.551	-0.291161	0.715843	0.125192	0.0856744	0.928832	0.608295
Medtr2g085045	acytochrome-C oxidase/electron carrier protein		60.4268	72.5307	101.201	0.287368	0.716534	0.125516	0.771487	0.0146667	0.000996603
Medtr7g074070	transmembrane protein%2C putative		37.0316	29.8475	39.88	-0.290195	0.723975	0.128102	0.10176	0.910331	0.56181
Medtr8g432490	BON1-associated-like protein	x	1.11208	2.11432	0.158576	0.83064	0.724369	0.128756
Medtr3g067280	albumin I		19.325	28.7814	24.3276	0.445703	0.731134	0.131115	0.226958	0.885189	0.488321
Medtr2g039320	DUF4408 domain protein		6.47496	4.8796	4.47284	-0.453665	0.731352	0.131219	-0.57809	0.384652	0.0769393
Medtr5g077280	transmembrane protein%2C putative		43.86	36.5672	50.9197	-0.289594	0.735227	0.133055	0.176286	0.799788	0.349608
Medtr1g009680	zinc finger%2C C3HC4 type (RING finger) protein%2C putative		9.37179	11.2021	9.47805	0.276249	0.740062	0.135187	0.0336086	0.974277	0.793761
Medtr4g070370	isoflavone reductase-like Bet protein%2C putative		18.2217	13.784	7.05912	-0.434941	0.740261	0.135267	-1.39276	0.000282735	1.1196e-05
Medtr3g076610	protein phosphatase 2c%2C putative		4.7354	6.5199	6.37077	0.4567	0.741499	0.135849	0.430447	0.584789	0.165591
Medtr1g105540	chaperone DnaJ domain protein		28.1991	34.429	34.0296	0.272084	0.742091	0.136341	0.244149	0.654399	0.208939
Medtr4g122260	nacl-inducible Ca2+-binding protein		155.758	131.239	124.248	-0.320459	0.743469	0.137116	-0.396615	0.485595	0.115518
Medtr2g017925	GDSL-like lipase/acylhydrolase	x	11.8416	15.3609	16.8265	0.27025	0.755853	0.14168	0.363504	0.375364	0.073014
Medtr8g045880	embryonic abundant-like protein		13.6623	16.8111	21.384	0.316557	0.75762	0.142389	0.672384	0.0825685	0.00847092
Medtr1g087720	DUF761 domain protein	x	2.40285	3.7702	3.65674	0.5688	0.757747	0.143063	0.600924	0.583702	0.164843
Medtr8g036035	4-hydroxy-tetrahydrodipicolinate synthase		25.2216	31.3156	26.0084	0.270076	0.760431	0.145293	-0.00190334	0.99555	0.931383
Medtr3g028450	transmembrane protein%2C putative		5.76234	9.67071	2.88979	0.693173	0.760611	0.145876
Medtr1g090450	zinc finger%2C C3HC4 type (RING finger) protein		2.95816	4.10732	3.21602	0.615341	0.760698	0.146735	0.213202	0.928832	0.612914
Medtr8g106530	transmembrane protein%2C putative		21.4034	27.2506	16.4402	0.308862	0.761189	0.147207	-0.423481	0.44303	0.0968245
Medtr7g067970	DUF247 domain protein		1.77202	1.15543	0.673034	-0.585713	0.761189	0.147163	-1.31735	0.0586807	0.00549847
Medtr1g054600	hypothetical protein		1.62938	1.0548	1.13692	-0.672375	0.761758	0.147427	-0.452504	0.816724	0.370048
Medtr5g056640	homocysteine S-methyltransferase-like protein		23.7401	28.4197	31.152	0.266529	0.763729	0.148236	0.399664	0.291718	0.0487512
Medtr1g099810	heavy metal transport/detoxification superfamily protein		1.77504	2.61153	2.05945	0.638318	0.76495	0.148889	0.221045	0.934328	0.62897
Medtr4g101450	zinc finger (C2H2 type) family protein%2C putative		1.45429	2.29431	2.61708	0.669709	0.76495	0.148921	0.875267	0.3179	0.0549899
Medtr7g064050	hypothetical protein		14.8153	11.3078	6.36694	-0.499062	0.771158	0.151123	-1.34995	0.00943148	0.000597123
Medtr3g080680	hypothetical protein		2.55831	3.6223	4.10262	0.591556	0.773553	0.152499	0.728732	0.388479	0.0782295
Medtr1g033810	2OG-Fe(II) oxygenase family oxidoreductase		41.353	49.974	44.8669	0.258964	0.778032	0.154304	0.106543	0.90659	0.544094
Medtr4g133410	PPR containing protein%2C putative		16.2624	19.3156	18.7912	0.263017	0.781934	0.155461	0.208349	0.744512	0.282904
Medtr4g134140	universal stress family protein	x	107.254	88.7092	73.9847	-0.267345	0.783732	0.157612	-0.540418	0.130798	0.01547
Medtr1g023270	Novel GRP family		1.12141	2.44243	2.62166	0.679805	0.800519	0.165366	0.861618	0.332185	0.059338
Medtr1g077300	MADS-box transcription factor family protein	x	12.6892	9.53313	1.83828	-0.466418	0.801143	0.165595	-2.86151	7.11443e-09	1.24569e-10
Medtr4g081270	disease resistance protein (TIR-NBS-LRR class)	x	13.5778	16.0448	16.867	0.253226	0.801556	0.166214	0.316689	0.477922	0.112387
Medtr8g007125	patatin-like phospholipase		154.665	122.832	121.15	-0.335886	0.803903	0.167572	-0.356468	0.721339	0.262263
Medtr1g045890	hypothetical protein		8.71141	10.7188	10.9785	0.255555	0.813148	0.171755	0.322013	0.558171	0.150869
Medtr4g030060	cytoplasmic membrane protein		8.33554	11.2506	12.4147	0.363942	0.813148	0.172024	0.497734	0.374932	0.0727995
Medtr4g088770	plant-specific domain TIGR01615 family protein		83.3018	102.707	87.3471	0.247775	0.817668	0.174172	-0.00760193	0.996967	0.948056
Medtr7g017790	hypothetical protein		6.90826	9.50448	9.67393	0.396276	0.817787	0.174366	0.476551	0.518073	0.130407
Medtr4g132430	WRKY1b transcription factor		140.092	119.017	116.231	-0.256967	0.818382	0.17457	-0.311414	0.603303	0.176779
Medtr7g106620	transmembrane protein%2C putative		20.0437	26.8681	38.5733	0.428005	0.818741	0.174838	0.917185	0.0715352	0.00701334
Medtr7g013840	ras GTPase-activating binding-like protein		1.69467	1.24993	1.76493	-0.528835	0.819183	0.175801	0.123023	0.95855	0.719544
Medtr5g008300	PPR containing plant-like protein		2.5235	2.06552	2.25954	-0.307408	0.820559	0.176342	-0.174712	0.913184	0.569973
Medtr5g037120	transmembrane protein%2C putative		15.5628	19.0811	18.5512	0.291524	0.822483	0.177215	0.234031	0.750091	0.28865
Medtr3g114950	hypothetical protein		14.1771	10.8012	12.3687	-0.666387	0.830841	0.181782	-0.172963	0.972684	0.78134
Medtr3g087150	plant/T5J17-70 protein%2C putative		1.15608	1.82167	2.37673	0.664101	0.830995	0.182156	1.13055	0.193349	0.026534
Medtr1g042735	Ulp1 protease family%2C carboxy-terminal domain protein		3.88069	5.24902	6.47221	0.288304	0.835518	0.183973	0.36419	0.477081	0.112008
Medtr7g405800	DUF676 family protein		10.1935	13.5611	11.7445	0.444593	0.839349	0.186076	0.146431	0.943921	0.660329
Medtr5g074200	WRKY family transcription factor		1.55458	2.33472	2.28783	0.59865	0.839349	0.186389	0.471529	0.785886	0.332981
Medtr6g088010	DNA-directed RNA polymerase II		1.22604	0.805104	1.85637	-0.650842	0.843211	0.190289	0.459895	0.761627	0.301825
Medtr1g048060	hypothetical protein	x	1.63557	1.10505	1.32019	-0.507065	0.843625	0.190531	-0.235146	0.924006	0.599424
Medtr4g124080	hypothetical protein	x	175.36	148.462	156.297	-0.2478	0.845319	0.191112	-0.18081	0.870538	0.45743
Medtr2g079360	thioredoxin		654.337	549.842	608.273	-0.318267	0.845565	0.191334	-0.173525	0.909632	0.557257
Medtr2g008850	phosphatase 2C family protein		89.1766	106.631	86.6	0.235735	0.845565	0.191676	-0.0663341	0.981145	0.839432
Medtr7g067950	hypothetical protein		56.1892	47.6528	39.8736	-0.248364	0.845565	0.19159	-0.470996	0.240238	0.0367294
Medtr1g053470	importin subunit alpha		9.59307	11.6787	12.3381	0.281787	0.845565	0.191712	0.37547	0.448491	0.099273
Medtr8g088210	cofilin/actin-depolymerizing factor-like protein		480.836	550.273	584.008	0.234497	0.846402	0.19245	0.34899	0.389425	0.0787971
Medtr3g117485	2OG-Fe(II) oxygenase family oxidoreductase		12.7371	15.0819	15.7707	0.243493	0.846402	0.192908	0.297078	0.613945	0.183335
Medtr1g062090	defects in morphology protein 1 precursor		4.7539	6.47824	6.58228	0.315082	0.84683	0.194443	0.340809	0.593392	0.170676
Medtr4g007560	transmembrane protein%2C putative		9.18229	11.5852	10.0651	0.347449	0.848935	0.19561	0.137358	0.925544	0.601754
Medtr4g068870	Non-symbiotic hemoglobin		2.82507	3.98069	3.34228	0.458116	0.851153	0.197545	0.222215	0.904868	0.537452
Medtr7g102950	translation initiation factor		1.68076	2.28105	2.20912	0.456468	0.851406	0.198139	0.297645	0.845272	0.41455
Medtr6g088705	cytochrome C biogenesis protein ccsA		10.8155	8.14774	6.93653	-0.461973	0.852591	0.199049	-0.740908	0.447486	0.0985906
Medtr1g025490	transmembrane protein%2C putative		2.49036	3.43003	2.36844	0.543248	0.855439	0.202021	-0.0259816	1	1
Medtr6g060660	transmembrane protein%2C putative		12.1984	9.22995	10.8657	-0.383464	0.856389	0.202595	-0.135323	0.955777	0.706671
Medtr2g029125	elongation factor Tu GTP-binding domain protein		4.17876	3.41131	3.68267	-0.322256	0.856973	0.203239	-0.203653	0.892157	0.502277
Medtr4g082900	hypothetical protein		10.4989	13.9444	2.05274	0.440859	0.865279	0.20845	-2.41756	2.53879e-05	7.69822e-07
Medtr1g059580	hypothetical protein		66.0025	74.8868	66.056	0.226855	0.866943	0.209777	0.15192	0.842343	0.409206
Medtr6g066230	oxidoreductase family%2C NAD-binding rossmann fold protein		27.8495	23.8285	25.9998	-0.240808	0.871116	0.212642	-0.126179	0.936569	0.636171
Medtr1g492600	transmembrane protein%2C putative		6.69102	9.04964	7.41616	0.332728	0.871648	0.213048	0.0967897	0.950801	0.68276
Medtr4g031800	flavonoid glucosyltransferase	x	263.148	223.072	274.986	-0.271332	0.871953	0.213223	0.0338835	0.9787	0.813889
Medtr1g109310	hypothetical protein		6.74431	9.14788	9.05688	0.304339	0.873456	0.21395	0.210215	0.863122	0.445222
Medtr5g038430	F-box/FBD-like domain protein		17.564	20.8274	21.4264	0.228861	0.875271	0.215459	0.277928	0.582455	0.164069
Medtr8g069315	transmembrane protein%2C putative		560.953	647.255	386.478	0.224482	0.875772	0.215887	-0.509198	0.259783	0.0411032
Medtr8g432460	BON1-associated-like protein	x	11.5116	14.3271	10.9482	0.360489	0.878126	0.217447	-0.144597	0.9627	0.73885
Medtr4g133440	SEC14 cytosolic factor-like protein		5.00578	3.66504	2.5096	-0.608799	0.878126	0.216841	-1.15394	0.242658	0.0372456
Medtr5g097770	hypothetical protein		10.1997	10.4787	9.75776	0.22743	0.880199	0.219592	0.15103	0.846477	0.418909
Medtr3g103590	homeobox associated leucine zipper protein		3.42052	2.47965	1.88688	-0.447216	0.880199	0.219806	-0.981498	0.155908	0.0197055
Medtr1g107440	BZIP transcription factor		10.4113	12.19	11.746	0.261855	0.882223	0.222025	0.169764	0.848203	0.423959
Medtr8g089440	plant phospholipase-like protein		3.69146	2.74736	2.77106	-0.367713	0.882223	0.222142	-0.238679	0.883919	0.485674
Medtr4g032500	SCF ubiquitin ligase%2C SKP1 component		9.07646	5.7685	3.01934	-0.533476	0.882739	0.222534	-1.36916	0.0391281	0.00328034
Medtr5g086320	transmembrane protein%2C putative		7.22193	9.30367	9.06286	0.327233	0.883068	0.222772	0.317793	0.70112	0.246132
Medtr8g104290	hypothetical protein		44.9135	37.4095	27.3579	-0.233759	0.883828	0.223395	-0.662811	0.0377832	0.00313911
Medtr1g050478	F-box/LRR protein%2C putative		4.61493	3.59103	3.30533	-0.30783	0.883828	0.223338	-0.459727	0.563242	0.154069
Medtr1g070330	inhibitor of trypsin and hageman factor-like protein		30.8264	39.9857	48.3469	0.320614	0.887667	0.228591	0.527902	0.375527	0.0730674
Medtr2g009910	transmembrane protein%2C putative		1.76195	1.20938	1.24755	-0.417642	0.887667	0.228218	-0.535628	0.670455	0.220488
Medtr5g097950	C2H2 type zinc-finger protein		5.81464	5.00277	5.28883	-0.3066	0.888066	0.229177	-0.17257	0.928389	0.607643
Medtr8g059405	Defensin		1.661	1.17016	0.887345	-0.544464	0.888066	0.229117	-0.802325	0.505812	0.124724
Medtr3g098590	DCD (development and cell death) domain protein		5.62631	4.30617	4.65271	-0.357482	0.891703	0.232995	-0.29104	0.831542	0.392244
Medtr4g071850	TATA box-binding protein associated factor RNA polymerase I subunit B-like protein		2.16332	1.61545	1.66167	-0.567899	0.895035	0.235282	-0.463207	0.82857	0.387287
Medtr8g052030	40S ribosomal S4-like protein		41.7271	34.4196	47.2769	-0.229887	0.895524	0.235673	0.182714	0.78555	0.332371
Medtr8g045695	polyketide cyclase/dehydrase and lipid transporter		8426.01	7038.03	9763.81	-0.224188	0.896833	0.23961	0.226838	0.693022	0.238742
Medtr2g034295	hypothetical protein		15.4993	11.5071	9.16554	-0.298026	0.896833	0.240142	-0.456795	0.572836	0.158676
Medtr5g070450	RNA recognition motif%2C a.k.a. RRM%2C RBD protein		14.3803	11.5072	12.7673	-0.295724	0.896833	0.239834	-0.159504	0.928832	0.611459
Medtr4g094340	auxin-induced 5NG4-like protein		6.68668	5.06271	2.09333	-0.395553	0.896833	0.237457	-1.662	0.00780939	0.000481653
Medtr6g021870	hypothetical protein	x	4.02605	5.98907	1.76809	0.514579	0.896833	0.238891	-1.26529	0.16221	0.0208217
Medtr1g115840	chalcone-flavanone isomerase family protein		99.3447	121.34	129.118	0.209886	0.897567	0.241363	0.301192	0.510478	0.126909
Medtr4g048210	kinesin-12 family protein%2C putative		16.4771	11.7455	12.8317	-0.602418	0.897888	0.241704	-0.274651	0.934328	0.628969
Medtr2g039620	basic helix loop helix (BHLH) DNA-binding family protein		1.70996	1.13985	0.620419	-0.543307	0.899333	0.243679	-1.47743	0.0228606	0.00170845
Medtr6g471740	leguminosin proline-rich group669 secreted peptide		8.42034	11.6568	3.49232	0.37678	0.899437	0.243924	-1.39052	0.0129915	0.000865447
Medtr8g463800	hypothetical protein	x	1.22969	0.857634	1.10498	-0.577883	0.899437	0.243974	-0.107859	0.98595	0.86307
Medtr1g115820	chalcone-flavanone isomerase family protein	x	517.359	588.903	492.347	0.208956	0.900306	0.244394	-0.0829648	0.975999	0.805537
Medtr5g041095	ribonuclease T2 family protein		13.422	10.2277	10.2605	-0.347589	0.902121	0.246134	-0.331111	0.806379	0.356185
Medtr8g080860	phosphatidylinositol-4-phosphate 5-kinase		5.05299	3.9029	3.15818	-0.424914	0.902121	0.246011	-0.667766	0.448491	0.0992667
Medtr4g059790	fasciclin-like arabinogalactan protein	x	1.21558	0.442393	0.668462	-1.33408	0.902121	0.247263	-0.778753	0.906331	0.543496
Medtr3g054420	flavin containing amine oxidase		2.16968	3.48905	4.05715	0.51069	0.903079	0.248802	0.774699	0.36766	0.0705137
Medtr8g020200	early flowering protein		15.7807	18.4485	18.0324	0.249649	0.903463	0.249195	0.208186	0.795486	0.343717
Medtr2g040690	chitinase		46.1702	55.2524	64.9214	0.237233	0.9052	0.249992	0.451928	0.433283	0.0934996
Medtr6g015315	malonyl-CoA:isoflavone 7-O-glucoside malonyltransferase		20.0702	23.8276	29.2218	0.24288	0.905273	0.250503	0.499925	0.207139	0.029339
Medtr6g015765	TIR-NBS-LRR RCT1-like resistance protein%2C putative		3.12002	4.57163	9.37982	0.572882	0.905273	0.250575	1.61779	0.0104803	0.000674463
Medtr3g107680	agenet domain protein	x	5.88464	4.64091	4.5752	-0.340773	0.914359	0.256913	-0.466399	0.642962	0.202327
Medtr8g100065	GRAM domain protein/ABA-responsive-like protein		26.1542	22.4562	14.2716	-0.249783	0.916467	0.260573	-0.832287	0.0131133	0.000878884
Medtr7g033150	GDSL-like lipase/acylhydrolase	x	6.00185	4.95399	7.26572	-0.399746	0.917787	0.261964	0.136182	0.941845	0.652548
Medtr4g133320	hypothetical protein		8.61959	10.7362	11.5447	0.325522	0.92009	0.26454	0.469437	0.529351	0.135775
Medtr7g102320	transmembrane protein%2C putative		56.2602	63.8839	63.1812	0.203212	0.920217	0.264975	0.201371	0.753351	0.293164
Medtr3g096350	small GTPase family RAB protein		30.3931	34.6161	28.7749	0.240601	0.921907	0.266231	-0.0745358	0.983747	0.852439
Medtr8g098615	ubiquitin-conjugating enzyme		13.7003	15.9659	16.0478	0.269675	0.921907	0.266272	0.22107	0.837864	0.402873
Medtr8g076800	glycoside hydrolase family 35 protein		2.33016	2.86187	3.51079	0.346674	0.922142	0.266452	0.630463	0.299763	0.0507832
Medtr6g453310	hypothetical protein		2.20323	1.73763	2.10335	-0.51401	0.922142	0.266714	0.055052	0.986707	0.871414
Medtr5g034970	nodulin MtN21/EamA-like transporter family protein		10.4814	8.69256	8.9533	-0.279607	0.922882	0.267203	-0.158394	0.936029	0.632774
Medtr7g068110	hypothetical protein		141.572	118.9	91.2634	-0.239766	0.923758	0.267742	-0.619934	0.109009	0.0121813
Medtr2g073040	carboxyl-terminal peptidase		9.58166	11.0062	10.6114	0.268066	0.924917	0.268943	0.255932	0.818522	0.372563
Medtr4g077100	cinnamoyl-CoA reductase-like protein		1.52894	1.09743	1.17443	-0.500307	0.927143	0.272565	-0.443646	0.812836	0.363863
Medtr5g028420	LRR and NB-ARC domain disease resistance protein%2C putative		2.22862	1.83409	1.71907	-0.307819	0.927517	0.272926	-0.361151	0.73725	0.275962
Medtr8g091330	phosphoglycerate/bisphosphoglycerate mutase family protein		39.403	44.5646	47.2134	0.198083	0.928028	0.273464	0.28705	0.548287	0.145405
Medtr2g437150	mTERF protein		2.33992	2.79151	2.82458	0.364354	0.929618	0.274513	0.37684	0.714841	0.256958
Medtr7g067940	DUF247 domain protein		12.5396	10.6233	7.76314	-0.238191	0.931986	0.276677	-0.67911	0.0666415	0.00640991
Medtr7g064210	GDP-fucose protein O-fucosyltransferase		6.74943	7.75417	7.77551	0.265369	0.932053	0.276902	0.308108	0.668884	0.219574
Medtr4g134360	glutathione S-transferase%2C amine-terminal domain protein		10.7146	12.8232	12.7052	0.23472	0.932274	0.277364	0.20476	0.799956	0.349781
Medtr2g037740	PPR containing plant-like protein		2.29811	1.86123	2.12971	-0.303581	0.932274	0.277339	-0.130468	0.964701	0.748701
Medtr4g016500	GDSL-like lipase/acylhydrolase		1.56084	1.15872	1.30051	-0.494952	0.933415	0.277956	-0.2984	0.909504	0.554024
Medtr7g088570	C3HC4-type RING zinc finger protein		13.8857	12.9159	8.3913	-0.244267	0.93397	0.27926	-0.818542	0.0347294	0.00284713
Medtr5g064640	hypothetical protein		4.33315	5.37662	3.90006	0.404735	0.93397	0.279918	-0.0132391	1	0.989043
Medtr3g086830	hypothetical protein	x	28.967	24.4925	22.689	-0.240814	0.934179	0.28038	-0.332659	0.642962	0.202323
Medtr2g049330	hypothetical protein	x	13.9412	15.7808	20.8873	0.197928	0.934179	0.280362	0.619642	0.0363801	0.00300355
Medtr3g498865	SAM domain protein		4.567	3.68948	4.05252	-0.371966	0.934302	0.280609	-0.208363	0.928832	0.610488
Medtr6g042230	DNA-directed RNA polymerase II		9.96201	8.11315	11.3848	-0.366661	0.936666	0.281784	0.181084	0.91058	0.563523
Medtr1g069945	AP2 domain class transcription factor	x	4.63161	3.37289	1.57159	-0.441128	0.938168	0.283323	-1.57544	0.00387872	0.000219707
Medtr7g098440	ras GTPase-activating binding-like protein		22.2965	26.0278	30.2979	0.194338	0.938255	0.285005	0.414772	0.25675	0.0404297
Medtr6g021900	hypothetical protein	x	21.184	17.1298	11.3364	-0.383514	0.938255	0.288632	-0.888408	0.196034	0.0270768
Medtr3g045790	DUF4228 domain protein		14.1198	11.5248	8.87964	-0.270779	0.938255	0.285729	-0.66691	0.198439	0.0276236
Medtr6g005650	DUF676 family protein		13.8355	17.008	17.3015	0.230148	0.938255	0.287825	0.21478	0.784188	0.331216
Medtr5g094010	syntaxin of plants protein		9.60025	13.2833	13.0962	0.356772	0.938255	0.287046	0.321184	0.818522	0.372494
Medtr1g043775	2OG-Fe(II) oxygenase family oxidoreductase		5.25895	5.55794	5.29202	0.231881	0.938255	0.286722	0.00989176	0.992957	0.903641
Medtr4g017520	hypothetical protein		3.22204	3.2276	3.03977	0.261329	0.938255	0.285442	0.235891	0.787486	0.33504
Medtr2g437100	mTERF protein		2.30556	1.70338	2.11967	-0.415886	0.938255	0.287308	-0.127769	0.9787	0.814259
Medtr7g072605	CBL-interacting kinase	x	1.89614	1.32787	1.60551	-0.462781	0.938261	0.289176	-0.171884	0.961663	0.730435
Medtr4g026830	VAMP-associated protein		11.9537	9.69199	8.06128	-0.314627	0.939243	0.290047	-0.636518	0.381725	0.0755225
Medtr8g099035	late embryogenesis abundant protein	x	155.114	136.396	108.518	-0.199719	0.940222	0.29381	-0.498169	0.190011	0.0259424
Medtr1g059590	Ras small GTPase family Ras protein%2C putative		18.5174	21.1733	18.6514	0.19259	0.940222	0.291115	-0.00826259	0.99597	0.944851
Medtr3g090510	endomembrane-like protein		6.51643	5.393	4.77663	-0.360355	0.940222	0.294452	-0.743062	0.351607	0.0652536
Medtr3g055020	helicase associated domain protein		5.95544	7.24648	7.11894	0.282909	0.940222	0.293826	0.233852	0.84391	0.410827
Medtr1g090380	cytosolic 5'-nucleotidase III%2C putative		1.58499	2.2955	2.09688	0.451767	0.940222	0.295253	0.380679	0.823272	0.379036
Medtr6g008995	paired amphipathic helix protein		10.3341	9.02448	7.94268	-0.234117	0.943618	0.298692	-0.401887	0.496119	0.120075
Medtr3g087700	DUF581 family protein		26.0924	22.9065	45.9615	-0.233004	0.944706	0.299646	0.782059	0.0120192	0.000789524
Medtr8g039930	disease resistance protein (TIR-NBS-LRR class)		5.1669	6.14084	6.38826	0.221463	0.945012	0.299964	0.301432	0.610385	0.180801
Medtr2g090705	DnaJ heat shock family protein		12.8862	14.7284	14.4421	0.190389	0.948113	0.304225	0.163274	0.829972	0.390574
Medtr2g064950	F-box protein interaction domain protein		2.44227	1.4289	0.955244	-0.479337	0.948113	0.304192	-1.19195	0.168102	0.021851
Medtr5g084455	transmembrane protein%2C putative		3.57437	2.68988	2.51403	-0.486285	0.948461	0.305615	-0.454795	0.828811	0.38763
Medtr8g063150	hypothetical protein		2.16351	2.89585	4.43957	0.447817	0.948461	0.305048	1.09338	0.094547	0.0101081
Medtr4g094292	zinc finger C-x8-C-x5-C-x3-H type protein		11.317	9.54487	9.6328	-0.231306	0.948866	0.306276	-0.212301	0.858798	0.439656
Medtr1g028090	hypothetical protein		8.42541	10.116	7.47976	0.26721	0.949593	0.312069	-0.163588	0.952322	0.689608
Medtr3g034030	disease resistance-responsive%2C dirigent domain protein	x	6.2076	7.5204	11.7357	0.368527	0.950894	0.313362	0.932515	0.0970662	0.01049
Medtr3g465770	F-box/LRR protein%2C putative		8.43679	7.43208	6.86608	-0.255475	0.950946	0.314032	-0.403289	0.621512	0.188659
Medtr7g095960	DUF506 family protein		76.7318	92.0114	72.804	0.208221	0.951284	0.315073	-0.144026	0.927377	0.605473
Medtr4g081180	40S ribosomal protein S28-1		2.5937	3.70533	6.16512	0.41151	0.952924	0.316837	1.17413	0.0433365	0.00372764
Medtr7g068140	hypothetical protein		22.842	27.2073	24.5213	0.211773	0.954594	0.319056	0.127423	0.903627	0.533344
Medtr8g039800	disease resistance protein (TIR-NBS-LRR class)		30.8512	35.2472	30.0025	0.180303	0.955428	0.320599	-0.0655522	0.982279	0.8432
Medtr6g086365	arabinogalactan protein		14.9567	9.52539	4.6262	-0.244201	0.956173	0.321208	-1.06423	0.00201768	0.000103177
Medtr8g033090	F-box protein interaction domain protein		1.50642	2.11347	0.260323	0.480918	0.956347	0.321651
Medtr8g080750	viral movement protein		57.4347	65.8266	58.6526	0.182583	0.956429	0.321854	0.0880932	0.937206	0.639658
Medtr4g077600	class II histone deacetylase complex subunit 2 and 3 protein		7.74125	9.83811	10.2291	0.331137	0.956993	0.322873	0.387651	0.701796	0.246776
Medtr2g010720	salt stress response/antifungal domain protein		225.923	193.159	125.736	-0.212411	0.959103	0.325495	-0.832641	0.0105258	0.000678553
Medtr7g085930	spermidine hydroxycinnamoyl transferase	x	29.0726	25.9546	17.5935	-0.190782	0.959103	0.32479	-0.734892	0.0147496	0.00100309
Medtr6g488280	UDP-glucosyltransferase family protein		2.7984	3.70805	2.36609	0.365265	0.959103	0.325586	-0.0493313	0.998442	0.957859
Medtr4g085800	PLC-like phosphodiesterase superfamily protein		2.31992	2.86425	2.04702	0.411997	0.959103	0.325085	-0.0565907	0.997705	0.953093
Medtr4g058740	lysine decarboxylase family protein		1.78367	2.80062	2.43349	0.426303	0.959103	0.32701	0.221033	0.928832	0.608832
Medtr1g028320	glucosamine-6-phosphate isomerase/6-phosphogluconolactonase		1.97802	2.68377	2.7401	0.402844	0.960066	0.328336	0.525009	0.613903	0.183217
Medtr7g015060	hypothetical protein		12.282	9.20248	12.6132	-0.475063	0.960086	0.328653	-0.318642	0.911826	0.567671
Medtr1g036430	RNA recognition motif%2C a.k.a. RRM%2C RBD protein		9.37226	10.7042	10.2587	0.17771	0.961282	0.330808	0.123963	0.890629	0.4985
Medtr1g113050	hypothetical protein		1.4057	1.95135	1.41828	0.45934	0.96137	0.331022	-0.00851137	1	0.980104
Medtr1g080330	myb-like transcription factor family protein		11.7375	13.6244	13.2774	0.177979	0.961532	0.331313	0.15162	0.845975	0.417347
Medtr1g115255	DExH-box splicing factor-binding site protein		16.8618	18.718	20.7292	0.180404	0.961859	0.333302	0.300606	0.610489	0.180938
Medtr8g098635	ubiquitin-conjugating enzyme		9.81572	11.9196	12.8606	0.279111	0.961859	0.333465	0.361005	0.664766	0.216368
Medtr5g036080	matrix metalloproteinase		110.032	96.3777	77.5837	-0.184635	0.961978	0.333922	-0.494171	0.196448	0.0272325
Medtr7g044980	albumin I		4.73435	7.07276	4.64602	0.590996	0.965373	0.336394	-0.0322976	1	1
Medtr1g090973	legume lectin beta domain protein		3.70747	5.01666	6.21702	0.329961	0.965373	0.336402	0.635207	0.379118	0.0746455
Medtr4g094648	hypothetical protein		54.7046	61.2463	58.0182	0.175868	0.965529	0.337005	0.138362	0.866499	0.451206
Medtr1g067600	hypothetical protein	x	2.4447	1.8148	2.1391	-0.354093	0.965529	0.336641	-0.208874	0.931196	0.62157
Medtr3g016080	transmembrane protein%2C putative		4.5973	2.00636	0.705708	-1.18081	0.96594	0.338089	-2.71991	0.162831	0.0209294
Medtr4g100550	homeobox associated leucine zipper protein		1.31282	0.871344	0.567231	-0.539639	0.96594	0.338166
Medtr2g104010	ubiquitin system component CUE protein		45.5671	52.4046	51.8796	0.17406	0.966476	0.338598	0.152315	0.844744	0.411853
Medtr3g093780	DUF3133 family protein		7.64624	6.81307	4.78959	-0.187033	0.966722	0.339433	-0.684131	0.0658045	0.00632178
Medtr4g090940	F-box/RNI superfamily protein		1.14161	0.931933	0.931321	-0.448691	0.966722	0.339629	-0.313996	0.91058	0.565234
Medtr5g085400	NB-ARC domain disease resistance protein	x	4.92049	4.42403	3.59953	-0.187133	0.967609	0.340798	-0.455329	0.371894	0.0719078
Medtr4g102260	esterase/lipase/thioesterase family protein		21.7311	24.9482	24.7398	0.171299	0.970885	0.344906	0.182609	0.789945	0.337607
Medtr1g073660	hypothetical protein		17.4421	13.0907	10.3414	-0.34665	0.970885	0.345142	-0.76651	0.327631	0.0580116
Medtr5g055130	hypothetical protein		7.52161	6.62965	6.15078	-0.346134	0.97197	0.347068	-0.475923	0.742829	0.28141
Medtr1g041430	IQ calmodulin-binding motif protein		1.22236	1.59801	1.71198	0.387845	0.97197	0.347221	0.585686	0.572836	0.158748
Medtr1g081420	cytidine/deoxycytidylate deaminase family protein		32.2374	27.251	25.4088	-0.182451	0.972412	0.351518	-0.254005	0.744848	0.283248
Medtr7g109510	BZIP transcription factor		8.44158	10.5223	6.95911	0.272519	0.972412	0.350104	-0.306584	0.831663	0.392397
Medtr5g093790	hypothetical protein		5.37535	5.17006	4.76519	0.199854	0.972412	0.35114	0.140511	0.903627	0.53322
Medtr3g009960	hypothetical protein		13.5678	14.0355	15.9137	0.389379	0.973135	0.352057	0.194226	0.936619	0.637061
Medtr5g080700	hypothetical protein		2.9226	2.53281	2.64142	-0.281242	0.973566	0.352375	-0.129172	0.962685	0.735061
Medtr8g098595	ubiquitin-conjugating enzyme		67.7277	76.2373	72.6902	0.269775	0.974369	0.353874	0.244251	0.848203	0.423198
Medtr7g092580	transmembrane protein%2C putative		43.6028	61.9645	81.76	0.303667	0.974369	0.353519	0.794976	0.122018	0.0141486
Medtr4g065050	hypothetical protein		10.1952	11.9494	12.7309	0.226532	0.974369	0.353939	0.359973	0.56702	0.155815
Medtr7g069580	disease resistance protein (TIR-NBS-LRR class)%2C putative	x	1.59522	1.48055	1.59089	-0.325843	0.974369	0.354682	-0.276883	0.892268	0.502818
Medtr7g073690	hypothetical protein		2.89773	3.41753	4.10563	0.244954	0.974721	0.356676	0.518991	0.342892	0.0624473
Medtr7g069785	hypothetical protein		2.62325	3.29466	5.49854	0.410042	0.974897	0.357171	1.09672	0.0933411	0.00995213
Medtr3g465910	HXXXD-type acyl-transferase family protein		44.7198	38.4329	52.2982	-0.227846	0.975798	0.360441	0.262962	0.742829	0.281597
Medtr4g081870	NAC transcription factor-like protein		12.9485	10.2985	7.71166	-0.225889	0.975798	0.359013	-0.678186	0.121458	0.0140555
Medtr4g117980	UDP-glucosyltransferase family protein	x	6.45492	5.26393	6.3767	-0.256555	0.975798	0.359683	0.0484252	0.975347	0.803949
Medtr1g084990	hypothetical protein	x	1.71074	2.18847	1.54704	0.292693	0.975798	0.360443	-0.160177	0.952322	0.690068
Medtr1g041155	DUF506 family protein		145.667	166.578	155.209	0.161921	0.975911	0.361337	0.0489924	0.962685	0.736381
Medtr3g012500	DCD (development and cell death) domain protein		11.3324	12.7864	13.006	0.166698	0.975911	0.3616	0.19535	0.768516	0.311631
Medtr1g076310	30S ribosomal S16-like protein	x	9.1905	11.1214	14.5456	0.24064	0.976432	0.3655	0.624661	0.185893	0.0250904
Medtr8g075120	LA-related protein 6 LA RNA-binding domain protein		4.70352	4.06732	3.22769	-0.255008	0.976432	0.366166	-0.515646	0.527891	0.134892
Medtr8g012580	hypothetical protein		3.7345	3.19276	3.77484	-0.413379	0.976432	0.365448	0.019751	0.995505	0.925312
Medtr5g010640	pathogenesis-related thaumatin family protein		156.711	138.773	70.4878	-0.171085	0.9771	0.367895	-1.15164	6.25733e-06	1.6543e-07
Medtr1g034340	cold acclimation protein WCOR413		4.9259	4.36935	5.41788	0.217464	0.9771	0.368017	0.0841856	0.957262	0.715241
Medtr4g022290	HXXXD-type acyl-transferase family protein		2.59592	1.94008	1.6276	-0.557257	0.9771	0.368217	-0.792875	0.614042	0.183664
Medtr3g067430	albumin I		175.664	208.368	249.958	0.208663	0.978106	0.369204	0.431789	0.469667	0.108458
Medtr1g111010	Pmr5/Cas1p GDSL/SGNH-like acyl-esterase family protein		3.96713	4.61696	3.69272	0.276053	0.978928	0.370628	-0.110112	0.978969	0.816745
Medtr4g109610	import receptor subunit TOM5-like protein		31.1333	26.7294	46.4242	-0.203478	0.978951	0.370957	0.598176	0.0949493	0.0101676
Medtr1g079250	phloem protein 2-B5		8.74929	10.2392	9.22642	0.191999	0.979554	0.372218	0.0543051	0.965234	0.750252
Medtr2g078200	TCP family transcription factor		2.15873	1.86938	1.91739	-0.332689	0.979701	0.372388	-0.182141	0.951936	0.687961
Medtr2g097980	1-acyl-sn-glycerol-3-phosphate acyltransferase-like protein		5.48994	6.80273	7.09651	0.259651	0.980274	0.373336	0.285398	0.805736	0.355592
Medtr1g023690	BZIP transcription factor	x	41.5192	37.1046	38.0484	-0.170953	0.982819	0.376916	-0.138948	0.919967	0.58618
Medtr2g101840	D-glycerate dehydrogenase/hydroxypyruvate reductase		65.6867	72.9297	83.8184	0.157554	0.98321	0.377358	0.343124	0.497858	0.121075
Medtr4g094812	caffeoyl-CoA 3-O-methyltransferase		443.451	400.02	339.822	-0.16889	0.983471	0.378664	-0.393981	0.39542	0.0810419
Medtr7g106420	syntaxin of plants 122 protein		10.4646	9.51344	5.91966	-0.201785	0.984161	0.381773	-0.821871	0.038016	0.00316947
Medtr8g107350	HMG (high mobility group) box protein		1.78565	2.28298	1.90356	0.273158	0.984161	0.380516	0.143308	0.92972	0.615716
Medtr4g084280	calcium-dependent lipid-binding (CaLB domain) family protein		1.64956	2.09525	1.68554	0.408637	0.985496	0.386771	0.0101873	0.998442	0.956861
Medtr7g107710	flavin-binding monooxygenase-like protein		9.29966	10.7866	12.7477	0.185982	0.985506	0.387223	0.411487	0.381725	0.0754759
Medtr4g026780	MSP (major sperm protein) domain protein		158.438	137.797	141.312	-0.167213	0.98561	0.387338	-0.144045	0.915969	0.574074
Medtr2g010860	C2H2-like zinc finger protein		73.066	65.4517	82.6399	-0.165853	0.986291	0.38819	0.184349	0.783789	0.330911
Medtr7g017400	F-box/kelch-repeat plant protein		5.23544	6.10158	5.59904	0.185501	0.986431	0.390839	0.0549705	0.971222	0.774133
Medtr5g091530	ubiquitin carboxyl-terminal hydrolase		3.14382	3.49741	3.52984	0.307233	0.986431	0.390836	0.252252	0.871755	0.459137
Medtr6g069840	pentatricopeptide (PPR) repeat protein		1.53293	1.24306	1.32526	-0.401188	0.986866	0.391416	-0.291883	0.921189	0.592089
Medtr6g060670	DUF296 domain protein		10.2684	12.35	12.6874	0.208863	0.987573	0.392076	0.283728	0.707759	0.251868
Medtr7g068500	GDSL-like lipase/acylhydrolase		459.446	498.648	601.934	0.151086	0.988036	0.394282	0.421813	0.240657	0.0368492
Medtr8g006290	phosphoglycerate mutase family protein		79.6071	87.2424	83.1188	0.152001	0.988036	0.394695	0.0830097	0.929568	0.615474
Medtr1g023070	DEAD-box ATP-dependent RNA helicase%2C putative		2.82053	3.40526	3.09167	0.248466	0.988036	0.395005	0.0621317	0.9745	0.800248
Medtr3g106585	Kunitz type trypsin inhibitor	x	3193.56	2950.29	3884.77	-0.161946	0.988997	0.398231	0.218509	0.713192	0.255928
Medtr3g098840	DHHC type zinc finger protein	x	150.773	137.169	121.577	-0.159506	0.990068	0.403476	-0.337785	0.53576	0.139196
Medtr8g447230	MYND finger protein		4.04633	4.57943	4.07549	0.202007	0.990068	0.404063	-0.0151161	1	0.985031
Medtr4g073910	hypothetical protein		3.47223	4.14361	4.06887	0.365919	0.990068	0.40157	0.210149	0.936042	0.63442
Medtr6g016130	LRR receptor-like kinase family protein		1.73698	1.36298	0.926231	-0.305317	0.990068	0.401903	-0.922926	0.172649	0.0226622
Medtr7g109800	WRKY family transcription factor		11.3871	13.2859	18.0838	0.179052	0.990286	0.406061	0.625324	0.0779062	0.00784573
Medtr1g105860	cysteine-rich RLK (receptor-like kinase) protein		4.86139	2.7544	3.80898	-0.855376	0.990286	0.406291	-0.424677	0.958655	0.719995
Medtr8g045560	pathogenesis-related protein bet V I family protein		16.5996	18.6822	22.2381	0.219093	0.990566	0.406856	0.347621	0.642269	0.201704
Medtr3g028540	transmembrane protein%2C putative		9.89072	10.9253	10.2488	0.397985	0.990566	0.407247	0.378972	0.866516	0.451897
Medtr4g124750	SAUR-like auxin-responsive family protein		2.17005	1.6341	1.86314	-0.398863	0.99074	0.408069	-0.262375	0.936619	0.636856
Medtr2g010890	phototropic-responsive NPH3 family protein	x	1.50612	1.92121	2.13826	0.317344	0.99074	0.407983	0.527101	0.610443	0.180854
Medtr7g111640	hypothetical protein		13.4626	16.3879	16.1251	0.199604	0.991204	0.408924	0.190368	0.853462	0.430781
Medtr3g070400	alpha/beta hydrolase-like protein		136.304	122.093	104.538	-0.158986	0.991386	0.409455	-0.385872	0.419294	0.0888763
Medtr1g114340	transmembrane protein%2C putative		3.9227	4.43948	3.29199	0.330451	0.991971	0.409946	-0.24957	0.936042	0.633979
Medtr8g095160	transmembrane protein%2C putative		2.15843	2.51593	3.16823	0.232693	0.99254	0.412219	0.541378	0.305688	0.0522122
Medtr4g027155	hypothetical protein		5.12534	4.22029	4.50601	-0.28688	0.993326	0.413241	-0.184502	0.947199	0.672088
Medtr1g016270	hypothetical protein	x	23.6084	21.2806	22.6141	-0.160123	0.994789	0.415959	-0.102815	0.957516	0.715919
Medtr1g043770	aminocyclopropanecarboxylate oxidase		32.7703	35.9555	29.0966	0.14558	0.995467	0.416774	-0.147333	0.910331	0.561922
Medtr8g087630	NB-ARC domain disease resistance protein		26.5652	23.6337	22.1936	-0.219202	0.995565	0.420723	-0.277244	0.82572	0.381742
Medtr4g026650	MSP (major sperm protein) domain protein		20.9523	18.3784	18.0022	-0.243872	0.995565	0.417599	-0.398962	0.678771	0.226323
Medtr2g021630	hypothetical protein		14.976	13.3112	13.5196	-0.207532	0.995565	0.420359	-0.205574	0.889236	0.49638
Medtr5g017025	hypothetical protein		8.60502	6.76777	6.35887	-0.357766	0.995565	0.421055	-0.374484	0.864726	0.448557
Medtr8g445980	LRR and NB-ARC domain disease resistance protein		3.60128	3.03202	3.04573	-0.206701	0.995565	0.422327	-0.173044	0.925309	0.601226
Medtr2g039760	transmembrane protein%2C putative		2.36006	3.34818	4.3812	0.400926	0.995565	0.422811	0.994195	0.254073	0.0399198
Medtr5g069980	hypothetical protein		1.93034	1.56144	4.15104	-0.393087	0.995565	0.420662	1.11068	0.0861785	0.00900857
Medtr1g081450	cytidine/deoxycytidylate deaminase family protein		1.85382	1.621	0.890345	-0.297766	0.995565	0.418546	-0.744494	0.417364	0.0882495
Medtr2g437940	mTERF protein		4.17368	3.26551	3.50705	-0.261689	0.995844	0.423716	-0.12202	0.972966	0.784347
Medtr5g093000	glycoprotein family protein		4.91988	3.99596	4.97337	-0.288105	0.995897	0.424095	-0.0471133	0.998985	0.960482
Medtr1g071780	senescence-associated protein SAG102		6.12092	5.27517	9.54512	-0.259042	0.996221	0.425502	0.549997	0.344843	0.0631177
Medtr1g031440	transmembrane protein%2C putative		3.2959	4.01525	3.84578	0.266806	0.996221	0.425829	0.306037	0.820952	0.376062
Medtr5g065670	transcription factor		33.4041	30.6012	29.8188	-0.154156	0.996686	0.431155	-0.193215	0.852364	0.429277
Medtr5g005850	2-hydroxyisoflavanone dehydratase		16.6772	18.9146	18.3979	0.166842	0.996686	0.431714	0.12102	0.909668	0.558382
Medtr7g014510	isoflavone-7-O-methyltransferase	x	14.5889	12.9455	9.03678	-0.18293	0.996686	0.427542	-0.731547	0.0788181	0.00796955
Medtr1g019050	NYN domain protein		7.17531	6.29257	6.73502	-0.179974	0.996686	0.430518	-0.0750707	0.980451	0.834246
Medtr8g062080	F-box/RNI/FBD-like domain protein		6.26313	5.66988	5.40121	-0.180543	0.996686	0.430806	-0.251717	0.802212	0.352338
Medtr5g005420	DUF1005 family protein		5.41999	6.33925	4.79444	0.208785	0.996686	0.43222	-0.214382	0.89715	0.514946
Medtr2g438020	mTERF protein		4.57306	4.06614	3.76176	-0.223563	0.996686	0.428898	-0.357102	0.768145	0.30997
Medtr8g078790	DUF4228 domain protein		2.26796	2.99613	1.65867	0.342571	0.996686	0.428261	-0.505085	0.775342	0.318641
Medtr3g067510	albumin I		2.12258	3.11869	1.45032	0.416138	0.996686	0.428672	0.120718	0.975289	0.803027
Medtr7g094180	hypothetical protein		3.21023	3.43403	3.50409	0.38049	0.998154	0.435847	0.309835	0.899011	0.520468
Medtr5g066020	AT hook motif DNA-binding family protein		1.20881	0.978141	0.579966	-0.347766	0.998154	0.43595	-1.24719	0.117452	0.0134354
Medtr4g088760	plant/F8B4-180 protein		51.7409	59.908	58.5969	0.14021	0.998365	0.436215	0.0826723	0.933108	0.626923
Medtr1g043760	1-aminocyclopropane-1-carboxylate oxidase		74.0087	68.5308	73.1905	-0.150733	0.998723	0.437135	-0.0319727	1	0.966405
Medtr2g035220	ABA-responsive protein		3483.73	3790.75	2192.02	0.103428	1	0.553456	-0.705857	0.0188853	0.00136866
Medtr6g059760	Kunitz type trypsin inhibitor / Alpha-fucosidase		1300.11	1280.22	1405.13	-0.000241565	1	0.978779	0.140182	0.888392	0.494334
Medtr2g035190	ABA-responsive protein		1096.11	1030.46	437.931	-0.133773	1	0.552898	-1.37432	1.13434e-05	3.16995e-07
Medtr3g099540	blue copper-like protein		911.32	855.623	956.935	-0.0958328	1	0.626107	0.0499285	0.962685	0.734065
Medtr2g035210	ABA-responsive protein		714.264	746.028	373.725	0.0275554	1	0.860738	-0.976442	0.000218751	8.37056e-06
Medtr7g077340	Bowman birk trypsin inhibitor		655.614	723.961	1051.04	0.128657	1	0.46026	0.670674	0.0161655	0.00113593
Medtr6g066210	Kunitz type trypsin inhibitor / Alpha-fucosidase		637.734	670.649	822.353	0.0506226	1	0.757187	0.333024	0.435956	0.0943583
Medtr3g081090	DCD (development and cell death) domain protein	x	592.666	609.93	494.304	0.0225188	1	0.87677	-0.264437	0.710468	0.253797
Medtr1g021070	DUF1645 family protein		503.003	462.748	391.847	-0.121447	1	0.529494	-0.348908	0.503912	0.123718
Medtr6g066190	Kunitz type trypsin inhibitor / Alpha-fucosidase		332.533	346.476	433.964	-0.021996	1	0.955552	0.27129	0.757837	0.297848
Medtr5g037710	TIR-NBS-LRR type disease resistance protein		237.715	225.013	157.354	-0.097223	1	0.661715	-0.600143	0.128311	0.0150792
Medtr3g023720	soluble N-ethylmaleimide-sensitive factor adaptor protein		224.785	240.76	194.252	0.0738605	1	0.669494	-0.220537	0.802212	0.352363
Medtr1g021150	ubiquitin-conjugating enzyme E2		209.123	224.076	231.962	0.0808547	1	0.63786	0.110311	0.901297	0.526053
Medtr1g036510	caffeic acid O-methyltransferase	x	180.714	198.688	202.792	0.0154167	1	0.904914	0.135658	0.866516	0.452076
Medtr4g021410	aldo/keto reductase family oxidoreductase		152.758	150.52	141.061	-0.0895782	1	0.652929	-0.22951	0.786422	0.33342
Medtr2g055670	leguminosin proline-rich group669 secreted peptide		144.685	135.981	124.613	-0.111058	1	0.568623	-0.278323	0.748075	0.285573
Medtr2g009720	class I glutamine amidotransferase	x	143.683	129.492	124.96	-0.165412	1	0.449772	-0.23204	0.820952	0.375791
Medtr1g037520	transmembrane protein%2C putative		133.068	143.587	123.317	0.103539	1	0.558376	-0.108016	0.952625	0.692405
Medtr2g056000	nuclear transcription factor Y protein		127.554	124.003	120.646	-0.0571523	1	0.783248	-0.117217	0.944095	0.661016
Medtr1g068825	hypothetical protein	x	125.299	134.9	127.82	0.107262	1	0.542697	0.0265829	0.978543	0.81316
Medtr1g043810	2OG-Fe(II) oxygenase family oxidoreductase		119.573	121.519	137.572	0.0663219	1	0.6945	0.166277	0.818522	0.37272
Medtr1g066530	albumin-2 protein		115.859	121.486	72.7598	0.146812	1	0.568803	-0.574057	0.356973	0.0669947
Medtr7g034395	zinc-binding dehydrogenase family oxidoreductase		110.445	111.708	121.775	0.032128	1	0.83175	0.153556	0.840483	0.40611
Medtr8g087410	glutathione S-transferase		107.924	106.543	110.557	-0.0366963	1	0.867767	0.0479941	0.962685	0.735641
Medtr3g465930	HXXXD-type acyl-transferase family protein		106.704	109.123	108.996	0.00624128	1	0.962695	0.0610624	0.961663	0.729539
Medtr7g080780	helix loop helix DNA-binding domain protein		105.327	108.502	140.157	0.0396887	1	0.80174	0.420143	0.243495	0.0374672
Medtr8g013640	4F5 family protein		102.478	123.223	130.865	0.074636	1	0.752743	0.257816	0.698613	0.244145
Medtr2g090525	proton pump interactor%2C putative		96.0765	103.37	72.9904	0.0617847	1	0.8108	-0.422189	0.566625	0.155618
Medtr5g056480	transmembrane protein%2C putative		86.8773	90.7228	62.4255	0.0408517	1	0.801799	-0.517296	0.160876	0.0206131
Medtr4g071120	hypothetical protein	x	86.3143	87.5899	88.2562	0.00743442	1	0.945855	0.0220095	0.980365	0.832895
Medtr7g016100	hyoscyamine 6-dioxygenase-like protein%2C putative		84.9795	90.1853	91.028	0.0364522	1	0.907962	0.0373623	0.983296	0.848926
Medtr8g036020	4-hydroxy-tetrahydrodipicolinate synthase		83.8324	79.4913	68.5284	-0.0929751	1	0.644393	-0.347084	0.518172	0.130595
Medtr8g447290	MYND finger protein		79.7994	87.2989	71.998	0.113308	1	0.575421	-0.142231	0.928832	0.61139
Medtr2g045360	WRKY family transcription factor		79.1154	77.9005	66.9356	-0.0606857	1	0.767002	-0.253424	0.73986	0.279165
Medtr6g059755	Kunitz type trypsin inhibitor / Alpha-fucosidase		78.4241	80.5909	105.574	0.0322292	1	0.884964	0.45011	0.382723	0.0761985
Medtr8g102030	charged multivesicular body protein		71.0648	72.8779	77.7085	0.0158639	1	0.906847	0.0788654	0.936042	0.634829
Medtr4g120400	hypothetical protein		65.9529	64.5655	63.7343	-0.0333132	1	0.885877	-0.0930989	0.963891	0.746939
Medtr7g093850	disease resistance response protein	x	64.5353	64.0862	37.6142	0.00434823	1	0.966649	-0.776586	0.00858733	0.000534717
Medtr1g093090	PRA1 family protein		64.3717	61.9139	52.8728	-0.0738032	1	0.71541	-0.327081	0.56934	0.157159
Medtr2g090520	proton pump interactor%2C putative		62.4071	66.8325	49.5969	0.0598007	1	0.768787	-0.343668	0.604307	0.177319
Medtr1g057400	harpin-induced-like protein	x	61.7224	67.4418	58.8741	0.12962	1	0.577437	-0.0633075	0.989034	0.886723
Medtr4g119930	cullin-like protein		58.1479	54.9856	42.6112	-0.136241	1	0.482088	-0.599881	0.0752091	0.0074651
Medtr6g032970	evolutionarily carboxy-terminal region protein	x	57.1994	59.3863	56.4116	0.0116507	1	0.928176	-0.0579009	0.986707	0.872259
Medtr1g025620	hypothetical protein	x	56.9591	63.2631	60.6607	0.115811	1	0.512029	0.0490503	0.961663	0.729921
Medtr1g007840	transmembrane protein%2C putative		52.7668	54.0312	50.3331	0.0146071	1	0.911561	-0.0904855	0.9648	0.749207
Medtr7g092540	transcription factor bHLH122-like protein		51.7836	55.6902	32.2212	0.118093	1	0.511911	-0.678864	0.029162	0.0023028
Medtr5g007820	ADP-ribosylation factor-like protein A1D		50.9879	54.5654	60.9334	0.118159	1	0.507124	0.321157	0.467883	0.107666
Medtr5g018940	40S ribosomal S4-like protein		48.7657	43.6753	63.8487	-0.150004	1	0.447595	0.36658	0.357162	0.0672785
Medtr5g028070	NBS-LRR resistance protein		48.7391	44.9896	42.2831	-0.13656	1	0.481259	-0.210605	0.848203	0.424284
Medtr1g102360	receptor-like Serine/Threonine-kinase plant	x	48.5379	47.8318	45.2532	-0.0740384	1	0.713347	-0.181603	0.868544	0.454213
Medtr5g020640	aldose 1-epimerase family protein		48.373	45.4696	50.2205	-0.11905	1	0.548273	0.00816575	0.988648	0.883584
Medtr5g014640	basic helix loop helix (bHLH) DNA-binding family protein	x	45.2332	49.9776	60.2642	0.0958229	1	0.583746	0.39452	0.299918	0.0508268
Medtr5g075710	RNA-binding KH domain protein		44.6365	46.1378	45.6503	0.0222055	1	0.881383	0.0334115	0.973757	0.788747
Medtr5g032760	hypothetical protein		43.672	46.2575	45.751	0.0254915	1	0.870103	-0.00939894	0.996037	0.945681
Medtr7g106000	harpin-induced-like protein	x	43.5428	45.9021	14.6687	0.0287013	1	0.884882	-1.57426	4.87922e-07	1.06648e-08
Medtr2g033410	F-box protein interaction domain protein		42.0087	40.5552	37.8844	-0.0481951	1	0.820471	-0.173132	0.88259	0.483459
Medtr8g068560	hypothetical protein		41.6916	44.345	41.6234	0.0593877	1	0.731987	-0.0087095	0.99597	0.944023
Medtr1g022350	ubiquitin-protein ligase%2C putative		41.1358	42.7638	37.8395	0.0349834	1	0.829893	-0.140733	0.920248	0.588408
Medtr5g069330	DEAD-box ATP-dependent RNA helicase		40.844	44.8385	39.9166	0.13867	1	0.438667	-0.00741012	0.99597	0.940735
Medtr4g118490	hypothetical protein	x	39.7839	44.5153	33.8841	0.179289	1	0.533943	-0.177151	0.947199	0.670702
Medtr4g036260	quinone-oxidoreductase-like protein		39.5815	37.6709	47.6504	-0.0407586	1	0.859309	0.26761	0.598392	0.173051
Medtr4g007570	Novel GRP family		39.5785	43.8353	40.3968	0.129375	1	0.479519	0.0107637	0.988468	0.880919
Medtr2g083860	RAB GTPase-like protein A1D		38.9017	43.2987	44.1525	0.138821	1	0.44135	0.151666	0.844926	0.413452
Medtr7g118060	60S acidic ribosomal protein		38.5208	37.5181	77.5637	-0.102755	1	0.663587	0.976047	0.000121578	4.3773e-06
Medtr1g007360	early nodulin 93		37.3593	41.6854	46.5512	0.123267	1	0.493567	0.286762	0.553481	0.148167
Medtr8g076660	amine-terminal oxidoreductase-like protein		37.3395	38.8577	33.7583	0.0368924	1	0.921011	-0.213331	0.942815	0.655401
Medtr2g099500	PHD finger alfin-like protein		37.1657	41.3192	41.1287	0.118265	1	0.507462	0.122785	0.887927	0.493537
Medtr1g106470	transcription factor		36.8423	34.7414	78.9993	-0.0414691	1	0.85069	1.16123	1.70926e-06	4.09053e-08
Medtr2g016060	Pmr5/Cas1p GDSL/SGNH-like acyl-esterase family protein		36.6931	37.9699	35.8745	0.0430168	1	0.794959	-0.0387818	0.99597	0.943434
Medtr1g013660	ER membrane protein complex subunit-like protein		36.2632	40.4857	41.4117	0.0890079	1	0.618334	0.0282278	0.976819	0.807938
Medtr4g090350	hypothetical protein		36.1612	43.5236	20.1313	-0.0240983	1	1
Medtr2g073020	carboxyl-terminal peptidase		35.2059	36.222	32.6074	0.00448102	1	0.95626	-0.119183	0.942224	0.654327
Medtr8g069805	transmembrane protein%2C putative		34.5725	32.7442	34.2828	-0.110826	1	0.578952	-0.0491594	0.992997	0.90748
Medtr4g132000	DUF4228 domain protein%2C putative		31.4928	29.8358	24.0001	-0.0951565	1	0.63726	-0.400347	0.392844	0.0801267
Medtr2g015980	general regulatory factor 2		31.2091	32.1517	31.8394	0.01946	1	0.891461	-0.0129182	0.998442	0.957287
Medtr6g033505	hypothetical protein		31.1955	36.3409	32.6409	0.148911	1	0.653871	0.0223502	0.993262	0.911335
Medtr7g065740	glutathione S-transferase		30.6715	31.6549	11.7411	-0.0215101	1	0.957648	-1.46032	0.000108251	3.84102e-06
Medtr8g045665	pathogenesis-related protein bet V I family protein		29.5457	28.3883	32.4104	-0.12979	1	0.686619	0.00621289	0.993262	0.910599
Medtr4g077950	import inner membrane translocase subunit TIM22		29.363	31.3324	34.2136	-0.100593	1	0.76168	0.0545438	0.978969	0.820594
Medtr4g020890	disease resistance protein (TIR-NBS-LRR class)		29.1844	33.8548	39.2789	0.187638	1	0.512465	0.435886	0.586673	0.16683
Medtr7g096040	histone acetyltransferase GCN5		28.6699	29.0541	26.8962	-0.0364619	1	0.870234	-0.117131	0.944095	0.66112
Medtr2g038390	oligosaccharyltransferase complex subunit OSTC-like protein		28.1734	29.3419	30.1002	0.0187627	1	0.897295	0.0675965	0.954436	0.700942
Medtr1g019650	albumin I		28.0189	30.2637	36.941	0.11951	1	0.680652	0.400094	0.792522	0.341064
Medtr7g058640	synaptobrevin-like protein		27.9964	28.7705	18.0485	0.0489697	1	0.806792	-0.629692	0.110366	0.0123816
Medtr5g064180	hypothetical protein		27.8591	31.1348	31.9226	0.111527	1	0.536952	0.149671	0.848203	0.423984
Medtr3g491900	transmembrane protein%2C putative		27.7323	31.4451	27.9049	0.131907	1	0.472971	-0.0193817	1	0.987728
Medtr3g053330	WRKY1b transcription factor		27.5914	28.9748	28.3445	0.0615538	1	0.715335	0.0444057	0.965698	0.752711
Medtr6g079520	linker histone H1 and h5 family protein		27.2115	25.3827	23.9874	-0.133837	1	0.493008	-0.244689	0.760487	0.301161
Medtr3g094800	transmembrane protein%2C putative		27.0351	30.5145	25.8708	0.147312	1	0.49085	-0.10619	0.969923	0.764037
Medtr5g028290	LRR and NB-ARC domain disease resistance protein%2C putative		27.0291	27.115	22.3586	-0.0228139	1	0.926838	-0.281687	0.673976	0.222764
Medtr8g105120	XAP5 circadian timekeeper		26.6808	29.3777	27.5928	0.0701439	1	0.689092	-0.0188186	1	0.985623
Medtr2g022490	extracellular dermal glycoprotein	x	26.1802	24.3522	16.4839	-0.0886222	1	0.656443	-0.68061	0.0289811	0.00228179
Medtr1g082660	nuclear transcription factor Y protein		25.2166	26.5086	26.1458	0.0458291	1	0.783532	0.0183625	0.982953	0.84567
Medtr7g033155	GDSL-like lipase/acylhydrolase	x	25.2159	26.0191	31.6774	0.053529	1	0.750516	0.35838	0.384943	0.0771314
Medtr7g063670	MZB10.14 protein		24.5181	24.5936	23.6319	-0.0219932	1	0.939589	-0.0713145	0.979203	0.825744
Medtr1g104930	2-hydroxyisoflavanone dehydratase	x	24.1319	24.1319	23.8391	-0.0422596	1	0.854202	-0.0893743	0.967695	0.758283
Medtr1g086450	hypothetical protein		23.8913	25.6194	26.3351	0.0825793	1	0.760141	0.137261	0.930016	0.617943
Medtr4g115160	nucleosome assembly protein		23.8861	23.6508	22.8119	-0.0732778	1	0.723226	-0.106636	0.954436	0.698139
Medtr4g098970	hypothetical protein		23.1108	24.2444	26.9094	0.0954853	1	0.593941	0.202941	0.797468	0.346288
Medtr1g069020	SANTA (SANT associated) protein		23.0242	24.9148	24.1067	0.10898	1	0.537266	0.0802049	0.93344	0.627296
Medtr4g026620	vesicle-associated protein		22.7228	25.2489	24.6437	0.122932	1	0.551673	0.0816147	0.933541	0.627675
Medtr1g098460	AP2 domain class transcription factor		22.5962	24.447	14.7875	0.0636427	1	0.753232	-0.610242	0.121632	0.0140827
Medtr4g034860	F-box protein interaction domain protein		22.5397	23.1996	24.0087	0.0489658	1	0.798072	0.100315	0.915253	0.572988
Medtr3g070810	NLI interacting factor-like phosphatase		22.1822	22.7672	18.2025	0.0570176	1	0.746301	-0.26007	0.736886	0.275542
Medtr1g077750	yippee family zinc-binding protein%2C putative		22.0071	25.6843	31.1686	0.115929	1	0.625357	0.438489	0.409423	0.0855259
Medtr4g116140	adenylate cyclase		21.6717	20.3905	23.0584	-0.167892	1	0.469353	0.0364348	0.979277	0.827818
Medtr7g103630	splicing factor U2af small subunit A-like protein	x	21.6511	20.4077	22.5928	-0.0823914	1	0.688674	0.0214055	0.980697	0.837525
Medtr5g068060	DUF3133 family protein		21.4794	20.492	16.9551	-0.0936622	1	0.634424	-0.362978	0.475405	0.110995
Medtr1g108700	hypothetical protein		21.4767	20.4612	20.9055	-0.103411	1	0.603949	-0.0578947	0.986986	0.873717
Medtr1g054620	hypothetical protein		21.3165	21.3974	19.3213	0.108779	1	0.540985	0.01892	0.982279	0.843202
Medtr7g075820	F-box/RNI/FBD-like domain protein		21.2987	20.3617	18.7532	-0.154456	1	0.503229	-0.239504	0.818557	0.373061
Medtr4g011980	integral membrane protein S (TGN-related)		21.2248	19.3129	19.539	-0.155094	1	0.766237	-0.200899	0.963019	0.740641
Medtr2g014480	DnaJ heat shock family protein	x	20.9723	21.6268	22.1932	0.0410952	1	0.799208	0.0688148	0.946543	0.668369
Medtr7g072680	transmembrane protein%2C putative		20.7905	23.0085	23.6917	0.0937234	1	0.601114	0.150474	0.847219	0.420417
Medtr2g017620	major intrinsic protein (MIP) family transporter		20.6821	20.9823	17.7853	-0.0890361	1	0.658605	-0.29388	0.658442	0.211833
Medtr2g014680	NAC transcription factor-like protein		20.2266	18.7846	12.1166	-0.0743511	1	0.739717	-0.610745	0.12301	0.0143029
Medtr8g445560	transcriptional coactivator p15%2C PC4 protein		19.917	21.2246	15.4146	-0.0522313	1	0.801804	-0.593111	0.0807864	0.00824819
Medtr2g090355	hypothetical protein		19.5833	21.3718	21.6852	0.0619848	1	0.834041	0.0690083	0.973757	0.78796
Medtr2g035020	UDP-glucosyltransferase family protein	x	19.3826	20.0086	27.3429	-0.0230126	1	0.938779	0.408291	0.270196	0.0435339
Medtr5g006990	nonsense-mediated mRNA decay protein		19.0277	19.8952	20.4242	0.0564039	1	0.740664	0.127549	0.884158	0.486019
Medtr8g020700	salicylic acid carboxyl methyltransferase		18.5124	21.14	28.4475	0.13254	1	0.515284	0.569728	0.120166	0.0137945
Medtr1g083430	ribosomal L22e family protein		18.4453	19.4528	22.0862	0.0432056	1	0.826898	0.263281	0.691208	0.236873
Medtr8g086080	carrier protein		18.37	20.9113	19.9443	0.145812	1	0.58174	0.116353	0.936021	0.632715
Medtr4g077130	cinnamyl-alcohol dehydrogenase-like protein		18.317	18.7804	15.7108	-0.0483033	1	0.830225	-0.294423	0.724019	0.264455
Medtr8g007175	ELMO/CED-12 family protein		18.1551	17.5914	17.7051	-0.0301108	1	0.921761	-0.0517791	0.993262	0.911246
Medtr3g037510	hypothetical protein		17.9901	17.6777	22.9374	-0.0580453	1	0.813807	0.311001	0.505715	0.124611
Medtr2g100825	SCF ubiquitin ligase%2C SKP1 component		17.9811	19.2796	18.1204	0.100498	1	0.575712	0.00738291	0.988905	0.885249
Medtr8g079475	hypothetical protein		17.4828	18.4612	16.1857	0.105911	1	0.560826	-0.0477375	0.995505	0.9266
Medtr8g070660	global transcription factor group protein		17.4383	19.2071	20.6226	0.121782	1	0.495014	0.224527	0.703185	0.247723
Medtr2g083840	F-box/RNI/FBD-like domain protein		17.4332	18.0111	16.3789	0.00550286	1	0.954787	-0.125533	0.936619	0.637507
Medtr3g110590	transmembrane protein%2C putative		17.43	17.9885	15.0745	0.00955934	1	0.975874	-0.282681	0.874013	0.464978
Medtr2g075600	transmembrane protein%2C putative		17.3336	15.4886	12.8334	-0.221236	1	0.449049	-0.478463	0.541087	0.141609
Medtr1g106630	hypothetical protein		17.3067	23.1175	20.1763	-0.105883	1	0.655982	-0.16514	0.923836	0.599086
Medtr5g034290	nucleic acid-binding%2C OB-fold-like protein		17.2104	18.7701	23.9808	0.122017	1	0.561604	0.427994	0.344156	0.0628444
Medtr3g114110	hypothetical protein		17.1864	18.5297	22.3127	0.147992	1	0.4822	0.360458	0.477081	0.111903
Medtr4g006220	UBX domain protein		17.1599	17.9889	18.1001	-0.0422705	1	0.869947	-0.0520657	0.992957	0.906711
Medtr1g101240	protein phosphatase 1 regulatory subunit inhibitor protein	x	16.5979	19.0702	19.7521	0.0714076	1	0.689593	0.06917	0.947199	0.671071
Medtr2g073060	hypothetical protein		16.0224	17.1191	17.1668	0.0793523	1	0.708023	0.149271	0.896151	0.513853
Medtr6g022180	cystinosin-like protein		15.3363	15.1296	10.5583	-0.0916621	1	0.736313	-0.55912	0.280254	0.0458208
Medtr3g435040	LRR and NB-ARC domain disease resistance protein	x	15.3322	15.3516	14.8922	-0.0402656	1	0.856357	-0.139187	0.918732	0.583003
Medtr6g087260	disease resistance protein (TIR-NBS-LRR class)	x	15.2772	13.5727	11.3271	-0.0811448	1	0.685133	-0.317259	0.597761	0.172831
Medtr1g079410	phloem protein 2-B13		14.9353	14.655	16.2322	-0.0346106	1	0.885559	0.115696	0.900006	0.522644
Medtr2g048375	phototropic-responsive NPH3 family protein		14.7513	15.7756	20.0168	0.0656033	1	0.807346	0.414396	0.569287	0.157108
Medtr3g028550	transmembrane protein%2C putative		14.6895	15.7826	17.9504	0.222497	1	0.680721	0.284414	0.920147	0.588215
Medtr2g090800	hypothetical protein		14.5023	15.2454	16.3633	-0.0524344	1	0.811863	0.107223	0.906331	0.542867
Medtr8g099345	transmembrane protein%2C putative		14.2767	15.6043	20.2912	0.0645549	1	0.827703	0.438542	0.585541	0.165973
Medtr6g059800	transmembrane protein%2C putative		13.8656	13.2347	13.4496	0.0991599	1	0.859345	0.0949988	0.979361	0.830244
Medtr3g028170	makorin RING-zinc-finger protein	x	13.8495	13.5547	14.2083	-0.0478416	1	0.829624	-0.0161483	1	0.975023
Medtr2g103490	lactoylglutathione lyase/glyoxalase I family protein		13.8095	14.7023	11.1537	-0.058776	1	0.911555	-0.323692	0.887052	0.491561
Medtr2g031350	transmembrane protein%2C putative	x	13.7539	14.6755	13.7084	0.0671879	1	0.699766	-0.0306572	1	0.976135
Medtr5g024910	hypothetical protein		13.6246	14.564	14.8498	0.0291568	1	0.896226	0.0864007	0.951321	0.685866
Medtr3g113780	hypothetical protein		13.3068	14.2074	15.7255	-0.122097	1	0.731702	0.0490695	0.983296	0.849495
Medtr5g034980	nodulin MtN21/EamA-like transporter family protein		13.1992	14.7799	16.1532	0.133519	1	0.525781	0.304398	0.604307	0.177296
Medtr3g032390	hypothetical protein		13.1501	13.4583	12.8635	0.0586657	1	0.797887	-0.0207012	1	0.997091
Medtr2g105240	transmembrane protein%2C putative		13.1301	13.2862	14.7794	-0.358454	1	0.455045	0.0758677	0.984625	0.857837
Medtr2g012430	hypothetical protein		13.0725	10.5113	9.66696	-0.163483	1	0.709271	-0.423336	0.815788	0.369252
Medtr2g086200	hypothetical protein		13.0523	14.2445	14.5961	0.384602	1	0.446847
Medtr8g062110	cinnamyl alcohol dehydrogenase		12.9871	12.5915	14.9177	-0.0507114	1	0.850518	0.126363	0.916709	0.575344
Medtr7g105250	mRNA-decapping enzyme-like protein		12.7318	13.3822	14.9892	0.0128541	1	0.926979	0.161903	0.861638	0.443808
Medtr3g092980	nascent proteinassociated complex alpha chain		12.5677	12.9444	16.0389	0.00454465	1	0.967808	0.282773	0.708215	0.252359
Medtr4g068370	CSL zinc finger protein		12.3762	9.32556	10.3631	-0.322523	1	0.534653	-0.329969	0.91058	0.565523
Medtr4g009195	hypothetical protein		12.3666	12.4821	10.7558	0.0213724	1	0.907197	-0.108924	0.966055	0.754282
Medtr5g085070	ethylene response factor		12.3184	12.5402	11.499	0.0246408	1	0.889146	-0.196635	0.879927	0.476048
Medtr8g027365	pyridoxamine 5'-phosphate oxidase family protein		12.2742	11.9085	13.1001	-0.0726094	1	0.82747	0.0621764	0.973757	0.788954
Medtr2g091155	transmembrane protein%2C putative		12.2593	13.1551	15.2565	0.0648439	1	0.742739	0.260659	0.693022	0.238789
Medtr7g097220	hypothetical protein		12.2409	13.932	14.0855	0.154044	1	0.562839	0.281723	0.752837	0.292868
Medtr4g126050	valacyclovir hydrolase%2C putative		12.2156	11.9309	13.607	-0.0662853	1	0.831608	0.0790023	0.962685	0.734455
Medtr1g492940	XS domain protein		12.1973	11.5641	11.6654	-0.0849111	1	0.674571	-0.0850719	0.971222	0.769124
Medtr3g009910	hypothetical protein		12.069	13.1856	13.8264	0.130113	1	0.478766	0.183779	0.832417	0.393984
Medtr2g103990	cystatin domain protein		11.9586	13.3087	14.8736	0.109362	1	0.608383	0.267709	0.73785	0.276951
Medtr5g019590	coatomer subunit beta-like protein%2C putative		11.9296	14.3901	17.4264	0.13735	1	0.681834	0.417136	0.687192	0.234086
Medtr7g015760	tyrosine kinase family protein		11.8877	13.7841	14.5869	0.134412	1	0.610912	0.080015	0.964029	0.747503
Medtr8g032950	UDP-glucosyltransferase family protein	x	11.6558	10.6563	11.1479	-0.0960691	1	0.723732	-0.0967159	0.978969	0.815909
Medtr8g045640	pathogenesis-related protein bet V I family protein		11.6344	12.8532	11.6378	0.0349283	1	0.87513	0.0724717	0.95855	0.719473
Medtr3g015420	transmembrane protein%2C putative		11.6136	13.0749	13.4776	0.204051	1	0.529905	0.293695	0.814087	0.367727
Medtr4g057095	hypothetical protein		11.5233	10.5602	9.383	-0.0905327	1	0.846427	-0.356965	0.879927	0.476218
Medtr1g022415	auxilin-like protein	x	11.4373	11.3009	10.2849	-0.0298123	1	0.89984	-0.135416	0.923239	0.597017
Medtr1g030262	GDSL-like lipase/acylhydrolase		11.4245	10.2911	6.49528	-0.0956047	1	0.834231	-0.852254	0.429942	0.0924711
Medtr4g133470	paired amphipathic helix protein		11.3764	12.2192	9.39008	0.109154	1	0.716995	-0.273983	0.882317	0.481153
Medtr3g104630	hypothetical protein		11.3667	10.4931	14.1247	-0.138332	1	0.635452	0.301627	0.724879	0.265504
Medtr4g009110	helix loop helix DNA-binding domain protein		11.2723	11.0975	11.8869	-0.0642184	1	0.801053	0.0801966	0.947982	0.675151
Medtr7g076010	RING zinc finger protein%2C putative		11.2056	10.0729	7.76094	-0.168008	1	0.458789	-0.562453	0.196034	0.027107
Medtr7g052300	hypothetical protein		11.1802	10.7663	10.7302	0.0418651	1	0.897249	-0.0275983	1	1
Medtr4g097790	transmembrane protein%2C putative	x	10.9935	11.2553	9.19672	0.0413927	1	0.79706	-0.232111	0.78816	0.335498
Medtr4g050930	F-box/RNI superfamily protein		10.9498	11.503	9.9727	-0.0427512	1	0.866874	-0.123971	0.950034	0.680046
Medtr1g022505	C3HC4-type RING zinc finger protein		10.8917	11.8178	11.4018	0.0853609	1	0.679343	0.0344887	0.9787	0.814092
Medtr3g448650	FAR1 DNA-binding domain protein		10.7504	11.6199	11.4492	0.126507	1	0.696126	0.130839	0.952809	0.693297
Medtr6g066100	transmembrane protein%2C putative		10.7495	11.7844	12.1041	0.16918	1	0.482275	0.17084	0.892603	0.50433
Medtr2g078660	hypothetical protein		10.7104	10.467	11.4901	-0.0230757	1	0.933572	0.112531	0.90255	0.530384
Medtr5g044200	chromatin modification-related protein Eaf7		10.7076	10.5286	12.6271	-0.0517665	1	0.873979	0.17121	0.893069	0.50579
Medtr5g092630	toll/interleukin-like receptor-protein		10.6344	11.4216	10.8585	0.042849	1	0.842978	0.00579348	0.995505	0.921309
Medtr8g102020	charged multivesicular body protein		10.5565	12.7211	13.4818	0.135088	1	0.665653	0.0729233	0.973757	0.788722
Medtr5g060440	hypothetical protein		10.5007	8.527	8.81824	-0.360303	1	0.440637	-0.324828	0.895547	0.513039
Medtr8g087650	NB-ARC domain disease resistance protein		10.499	9.11706	8.42558	-0.128192	1	0.695551	-0.191079	0.923239	0.596969
Medtr3g094020	bZIP transcription factor		10.3482	11.1702	11.8445	0.0808259	1	0.697965	0.166614	0.877957	0.473361
Medtr3g066070	TATA-box-binding protein		10.3456	12.0721	15.7597	0.111953	1	0.750816	0.395867	0.719025	0.260421
Medtr3g070500	peptidyl-prolyl cis-trans isomerase		10.1989	11.2858	13.4592	0.0428258	1	0.844967	0.334679	0.608081	0.179636
Medtr3g009520	UDP-glucosyltransferase%2C putative		10.187	9.07186	7.98546	-0.251394	1	0.444668	-0.43265	0.696918	0.24172
Medtr6g016350	zinc finger%2C C3HC4 type (RING finger) protein		9.99034	9.10425	8.8053	-0.124253	1	0.593371	-0.173526	0.904868	0.537351
Medtr3g082420	hypothetical protein		9.80986	11.0357	10.8338	0.160308	1	0.457412	0.0856093	0.951921	0.68741
Medtr5g018380	WRKY DNA-binding protein		9.79145	10.0201	10.7756	0.0671657	1	0.788015	0.15347	0.906331	0.542243
Medtr3g082740	hypothetical protein		9.74507	10.5499	10.1061	0.116714	1	0.653605	0.0615828	0.971222	0.769068
Medtr6g083010	wall-associated receptor kinase galacturonan-binding protein		9.73172	9.73736	8.30993	-0.0431805	1	0.902578	-0.309406	0.844848	0.412088
Medtr1g047740	CHY and CTCHY and RING-type zinc finger protein		9.7232	10.8762	9.73027	-0.0736817	1	0.711559	-0.051632	0.990354	0.891092
Medtr2g016640	hypothetical protein		9.71175	9.35432	8.46308	-0.0551563	1	0.800178	-0.21027	0.828811	0.387522
Medtr6g061670	DUF296 domain protein		9.5867	9.40242	10.035	-0.00626709	1	1	0.0971098	0.931598	0.622704
Medtr6g004080	transmembrane protein%2C putative		9.45679	9.18768	10.2652	-0.0891515	1	0.711624	0.0795736	0.948018	0.676414
Medtr5g034570	hypothetical protein		9.41003	9.34325	10.5289	0.00267671	1	0.982185	0.111629	0.937062	0.638658
Medtr4g019560	F-box SKIP22-like protein		9.36796	8.2954	13.3262	-0.158079	1	0.587466	0.537319	0.309742	0.0531201
Medtr5g016560	ATRER1A		9.29756	9.79586	9.58434	0.0741955	1	0.756683	-0.0483727	0.995894	0.938654
Medtr8g089760	Ulp1 protease family%2C carboxy-terminal domain protein		9.21055	10.1746	11.2462	0.21081	1	0.550977	0.302454	0.845746	0.417048
Medtr8g051620	hypothetical protein		9.20705	9.97788	9.87965	0.161622	1	0.4523	0.110515	0.928972	0.613624
Medtr8g056940	glutathione S-transferase%2C amine-terminal domain protein		9.18345	9.68137	10.7082	0.0086076	1	0.963555	0.165331	0.907399	0.545737
Medtr2g035080	DUF789 family protein		9.09419	9.26167	8.09409	-0.0110413	1	0.982391	-0.202699	0.87297	0.462327
Medtr3g108530	paramyosin-like protein		9.05654	9.39128	10.1317	-0.00127147	1	0.984564	0.1345	0.898405	0.517936
Medtr8g099835	kinase-binding protein CGI-121		8.99497	8.71602	9.78555	-0.0300225	1	0.96126	0.0589151	0.983296	0.846374
Medtr1g079780	AT hook motif DNA-binding family protein		8.9654	9.70907	9.58793	0.0850731	1	0.681386	0.0460907	0.971222	0.775926
Medtr5g049250	hypothetical protein		8.91001	8.05367	10.3577	-0.18446	1	0.651991	0.214321	0.911739	0.567487
Medtr5g092090	hypothetical protein		8.83492	9.92178	10.4617	0.129192	1	0.708338	0.198246	0.917763	0.580394
Medtr7g007590	hypothetical protein		8.80823	10.2538	8.88942	0.144039	1	0.55142	0.0188803	0.989169	0.888801
Medtr8g040070	ribosome recycling factor		8.77878	8.22396	7.50955	-0.164774	1	0.4783	-0.215241	0.879927	0.476413
Medtr4g126900	homeobox associated leucine zipper protein	x	8.57859	9.11017	6.35556	0.0786414	1	0.763269	-0.460751	0.57947	0.162539
Medtr7g033405	M48 family peptidase		8.50371	8.72296	7.24268	-0.0256653	1	0.934959	-0.265558	0.812441	0.363503
Medtr2g100670	heat shock transcription factor A8		8.49185	9.70806	9.24352	0.107646	1	0.654387	0.136539	0.917769	0.580523
Medtr3g083030	hypothetical protein		8.46204	10.0003	11.2087	0.0122428	1	0.969361	0.0908267	0.971222	0.770094
Medtr4g014260	F-box/RNI superfamily protein%2C putative		8.45116	9.3609	9.36602	0.0363025	1	0.86535	-0.0709947	0.986707	0.868071
Medtr8g079890	hypothetical protein		8.41352	8.99585	9.35103	0.0235619	1	0.93183	0.122063	0.938263	0.641436
Medtr4g094415	MAP kinase kinase kinase-like protein	x	8.32756	7.85631	6.85242	-0.166424	1	0.521456	-0.431629	0.617021	0.185402
Medtr7g069160	disease resistance protein (TIR-NBS-LRR class)	x	8.31171	8.18663	8.317	-0.0499887	1	0.820731	0.00744378	0.990354	0.891438
Medtr8g010620	peptidyl-prolyl cis-trans isomerase FKBP65		8.23716	8.09422	8.67611	-0.0728606	1	0.76857	0.0318036	0.982091	0.842217
Medtr1g093965	E3 ubiquitin ligase PUB14		8.20197	17.2677	12.8643	-0.108512	1	0.762508	-0.462606	0.709399	0.25311
Medtr3g061900	transmembrane protein%2C putative		8.15753	8.42284	8.08834	0.0512034	1	0.801091	0.00321344	0.995505	0.924427
Medtr5g085370	DUF4283 domain protein		8.08529	8.66787	9.42431	0.0721762	1	0.726374	0.208265	0.792522	0.341129
Medtr3g047450	hypothetical protein		8.07317	9.47526	9.40937	0.145132	1	0.579306	0.167636	0.895547	0.511958
Medtr1g077420	F-box/RNI/FBD-like domain protein		7.96527	8.49779	9.17156	0.0828719	1	0.68934	0.19033	0.825982	0.38239
Medtr2g075570	hypothetical protein		7.96453	9.47612	10.8787	0.0978649	1	0.848757	0.203154	0.940065	0.644477
Medtr5g073810	transmembrane protein%2C putative		7.88687	7.32868	7.64083	-0.0776536	1	0.814558	0.0158652	0.993262	0.910685
Medtr4g011660	F-box and associated interaction domain protein		7.81431	7.53003	6.7655	-0.0540942	1	0.865666	-0.301169	0.814087	0.367527
Medtr7g072000	alpha-soluble NSF attachment protein		7.77367	8.64652	7.8491	0.12392	1	0.565782	-0.0736852	0.983862	0.853806
Medtr7g055620	raffinose synthase or seed inhibition protein Sip1		7.76523	7.34592	6.17858	-0.055228	1	0.870348	-0.396858	0.717754	0.259754
Medtr5g073650	transmembrane protein%2C putative		7.74687	7.51358	7.03469	-0.0195315	1	0.957537	-0.193342	0.910331	0.561947
Medtr3g034660	late embryogenesis abundant D-like protein		7.65303	8.6546	7.39615	0.152735	1	0.518139	-0.0725424	0.986707	0.871912
Medtr2g010820	hypothetical protein		7.58158	6.8867	6.88939	-0.166271	1	0.469265	-0.186703	0.890312	0.497755
Medtr3g106060	WRKY family transcription factor		7.56539	8.3773	2.23088	0.0924567	1	0.725109	-1.79826	2.98546e-05	9.15648e-07
Medtr1g107175	hypothetical protein		7.5592	7.27385	7.07978	-0.0664335	1	0.789481	-0.0793481	0.978969	0.823704
Medtr2g083520	disease resistance protein (TIR-NBS-LRR class)%2C putative	x	7.51782	7.70342	7.59494	0.0290038	1	0.851104	0.0122637	0.986707	0.872321
Medtr8g087610	NB-ARC domain disease resistance protein		7.5046	7.40571	7.51259	0.00722956	1	0.984515	-0.0175866	1	0.992967
Medtr8g078230	hypothetical protein		7.47278	6.88396	7.19971	-0.156032	1	0.498204	-0.0914122	0.97295	0.78286
Medtr4g133300	paired amphipathic helix protein		7.33751	7.15111	6.38934	-0.0102501	1	1	-0.0971133	0.983788	0.853571
Medtr1g492630	transmembrane protein%2C putative		7.29394	8.4676	6.61268	0.123445	1	0.640247	-0.237066	0.88619	0.490518
Medtr8g010200	RALF related		7.27669	7.18649	4.1092	0.0976719	1	0.809539	-0.755816	0.411458	0.0862135
Medtr3g091270	cellulose synthase-like protein		7.17557	8.09596	9.59743	0.148761	1	0.482828	0.386624	0.423683	0.0905681
Medtr4g120880	CRS1/YhbY domain protein		7.09435	7.73768	7.7975	-0.0380377	1	0.928605	0.116959	0.948367	0.676855
Medtr3g113940	hypothetical protein		7.06172	6.72277	8.85707	-0.10382	1	0.724332	0.339113	0.655645	0.209819
Medtr4g037225	gaba-receptor-associated protein ubiquitin domain protein		7.06009	6.43463	7.05196	-0.0710627	1	0.895395	0.0435279	0.990354	0.89148
Medtr8g058965	F-box/RNI/FBD-like domain protein		6.94241	6.47057	6.54203	-0.103427	1	0.664689	-0.142571	0.944113	0.662211
Medtr4g013185	F-box protein interaction domain protein		6.91227	6.88424	6.82881	-0.0542991	1	0.849736	-0.0603384	0.992997	0.907635
Medtr4g133490	F-box protein		6.87845	7.31571	6.22437	0.061244	1	0.811431	-0.182293	0.920796	0.590432
Medtr1g012980	transporter TRS120		6.87513	6.71466	6.74	-0.0486769	1	0.826914	-0.0571847	0.988368	0.878486
Medtr1g034210	B3 domain transcription factor VRN1-like protein		6.85744	6.09698	5.73898	-0.101104	1	0.705263	-0.180679	0.909065	0.551105
Medtr8g020310	calcium-binding EF hand-like protein		6.81736	6.12134	5.41952	-0.114351	1	0.692049	-0.354682	0.750091	0.288458
Medtr2g029120	elongation factor Tu domain protein		6.62831	6.10914	6.70032	-0.0647559	1	0.791186	0.0302057	0.979277	0.82826
Medtr2g438510	transmembrane protein%2C putative		6.55486	6.6298	6.65524	-0.0119309	1	0.987662	-0.0203867	1	0.99186
Medtr7g096390	transmembrane protein%2C putative		6.51373	5.26989	2.24242	-0.319192	1	0.498623	-1.60763	0.0232376	0.00174605
Medtr4g122530	WRKY family transcription factor		6.48151	6.65391	7.3904	-0.0280028	1	0.942814	0.172171	0.875001	0.466547
Medtr1g055135	galactose oxidase		6.47707	6.5344	6.03979	0.0415884	1	0.831582	-0.0338872	1	0.972351
Medtr5g045640	hypothetical protein		6.41295	7.76983	7.63458	0.292246	1	0.491363	0.298715	0.88436	0.487415
Medtr4g113340	transcription initiation factor TFIID subunit-like protein		6.40087	5.24253	3.64935	-0.266544	1	0.627092	-0.825983	0.565158	0.154895
Medtr6g082700	tyrosine kinase family protein		6.33424	6.31223	6.51285	-0.0514001	1	0.881224	0.00821322	0.993262	0.912978
Medtr1g090350	hypothetical protein		6.26853	7.03121	7.48936	0.174077	1	0.472471	0.240887	0.811796	0.362409
Medtr4g094620	hypothetical protein		6.25871	8.73179	5.34527	0.538668	1	0.585428	-0.259042	0.978969	0.8227
Medtr5g032370	chaperone DnaJ-domain protein		6.20339	6.78479	6.49264	0.101448	1	0.675313	-0.0130341	1	0.975205
Medtr8g064960	hypothetical protein		6.19981	7.34743	7.08424	0.0579038	1	0.927149	0.109936	0.975293	0.803575
Medtr3g067990	F-box/LRR protein%2C putative		6.16923	5.7444	5.3803	-0.128426	1	0.737507	-0.112167	0.979203	0.827054
Medtr5g087940	cytochrome C biogenesis protein ccsA		6.11047	6.12606	5.60957	-0.0580635	1	0.833547	-0.181642	0.909632	0.557783
Medtr2g037200	Defensin fusion		6.10628	5.15723	5.87884	-0.13654	1	0.71787	0.109024	0.964812	0.749306
Medtr4g007830	Ulp1 protease family%2C carboxy-terminal domain protein		6.06306	6.36489	6.68097	0.0689716	1	0.809985	0.23249	0.845377	0.416162
Medtr7g022400	ribosomal protein L10 family protein	x	6.0214	5.60651	7.11372	-0.120136	1	0.724601	0.21396	0.864669	0.448276
Medtr7g116990	heavy-metal-associated domain protein		6.00802	5.32667	5.68064	-0.188664	1	0.545045	-0.118622	0.972269	0.78033
Medtr4g020650	hypothetical protein		5.99691	6.11783	6.46062	0.0835072	1	0.780879	0.17356	0.909632	0.556857
Medtr4g050250	F-box/RNI/FBD-like domain protein		5.98346	5.5835	5.11293	-0.219489	1	0.474817	-0.309405	0.812534	0.363681
Medtr1g061840	transmembrane protein%2C putative	x	5.95247	5.62437	5.9579	-0.085023	1	0.789902	0.0371602	0.9826	0.843662
Medtr2g017915	GDSL-like lipase/acylhydrolase	x	5.94541	6.79125	6.65993	0.151504	1	0.476728	0.114545	0.913948	0.571536
Medtr7g111770	hypothetical protein		5.91612	5.34637	5.71024	-0.0994595	1	0.786599	-0.0263233	1	1
Medtr7g009710	2-aminoethanethiol dioxygenase-like protein		5.84672	5.45643	5.47414	-0.181349	1	0.549217	-0.120492	0.968978	0.761527
Medtr1g016340	ubiquitin-protein ligase%2C putative		5.83591	6.6137	6.99421	0.150754	1	0.480609	0.188406	0.826791	0.383705
Medtr4g080777	disease resistance protein (TIR-NBS-LRR class)%2C putative	x	5.68923	5.94557	5.51165	-0.00862478	1	0.997719	-0.150282	0.925378	0.601491
Medtr8g006910	FBD%2C F-box and LRR protein%2C putative		5.67059	4.81108	4.66807	-0.215941	1	0.481124	-0.433804	0.693732	0.239436
Medtr1g054540	hypothetical protein		5.64581	5.53355	5.70076	0.0711586	1	0.684635	0.0808468	0.93344	0.627448
Medtr1g016255	transmembrane protein%2C putative		5.63668	5.48307	3.88249	-0.150625	1	0.677328	-0.567744	0.627835	0.192938
Medtr7g039520	SANTA (SANT associated) protein		5.61694	4.83102	5.11393	-0.207509	1	0.558813	-0.154599	0.956233	0.710547
Medtr1g077870	aluminum-activated malate transporter		5.60763	5.74547	5.80722	0.113152	1	0.590122	0.0959242	0.931196	0.621674
Medtr5g057940	hypothetical protein		5.60674	6.4418	6.06564	-0.268656	1	0.603555	-0.101712	0.993262	0.910845
Medtr5g070088	F-box protein interaction domain protein		5.56401	5.70381	6.08389	0.151391	1	0.621113	0.243776	0.848203	0.423348
Medtr4g078840	transmembrane protein%2C putative		5.51198	4.90357	4.44299	-0.206103	1	0.674169	-0.316585	0.91058	0.564972
Medtr1g068690	hypothetical protein		5.47247	6.04769	6.38655	0.14994	1	0.487226	0.253128	0.759381	0.299737
Medtr8g087590	NB-ARC domain disease resistance protein		5.44891	5.14921	5.51636	-0.147566	1	0.705854	-0.0638464	0.995497	0.919831
Medtr7g007300	F-box protein interaction domain protein		5.3559	5.3394	5.53323	-0.0293402	1	0.983285	0.0420613	0.991269	0.894439
Medtr4g023440	galactose oxidase		5.31987	5.16	6.06413	-0.240182	1	0.571512	-0.0331094	1	0.988241
Medtr8g027525	hypothetical protein		5.28754	5.12562	4.93084	-0.0226372	1	0.969619	-0.121439	0.974277	0.793769
Medtr8g046245	hsp20/alpha crystallin family protein		5.27362	5.337	5.93174	0.00461399	1	0.970392	0.16161	0.90201	0.52924
Medtr7g089610	F-box protein		5.24089	5.01627	4.67888	-0.0956318	1	0.722871	-0.15107	0.943352	0.658754
Medtr5g088900	PPR domain protein		5.23231	4.82378	5.261	-0.140334	1	0.590594	0.0149744	0.990354	0.891546
Medtr7g021630	cytochrome C biogenesis protein ccsA		5.21079	5.29839	5.80383	-0.119498	1	0.749072	-0.0314729	1	0.983458
Medtr8g014520	auxin response factor		5.19461	4.54344	3.9221	-0.150807	1	0.601203	-0.374697	0.719983	0.261228
Medtr5g072760	myosin-like protein		5.11934	4.73414	4.42449	-0.113148	1	0.741327	-0.227836	0.906331	0.543357
Medtr1g079350	phloem protein 2-B2		5.05398	4.88225	4.73643	-0.00635426	1	1	-0.0213406	1	1
Medtr7g056390	F-box protein interaction domain protein		5.01615	4.76026	4.65102	-0.173678	1	0.579356	-0.17338	0.94314	0.656308
Medtr7g095350	F-box/RNI/FBD-like domain protein		4.94793	4.92437	4.42877	0.0761106	1	0.770319	-0.147232	0.953278	0.69462
Medtr3g097180	hypothetical protein		4.93947	4.07683	4.0112	-0.219087	1	0.534217	-0.230202	0.913948	0.571328
Medtr1g090670	myb-like transcription factor family protein		4.91356	4.63583	3.84011	-0.126632	1	0.685945	-0.429159	0.674945	0.223338
Medtr2g090865	RAB GTPase-like protein A1D		4.90247	4.60871	2.69204	-0.0604816	1	0.881153	-0.935548	0.196282	0.0271736
Medtr8g075600	hypothetical protein		4.89575	4.78547	4.27417	-0.0188764	1	0.980376	-0.12829	0.973757	0.790938
Medtr8g039960	disease resistance protein (TIR-NBS-LRR class)%2C putative		4.89428	5.08953	5.00442	-0.0770511	1	0.803663	-0.108079	0.971222	0.773362
Medtr5g036180	disease resistance protein (TIR-NBS-LRR class)		4.87568	5.37614	4.15614	0.148428	1	0.595591	-0.198812	0.93883	0.642452
Medtr8g045570	pathogenesis-related protein bet V I family protein		4.84273	6.34195	5.75959	0.234175	1	0.686432	0.295611	0.900085	0.522838
Medtr4g133938	nuclear transcription factor Y protein		4.84032	4.24636	3.52799	-0.256783	1	0.570677	-0.396402	0.837235	0.401661
Medtr1g026510	phloem protein 2-B5		4.80078	5.31197	5.32758	0.160267	1	0.575438	0.165423	0.907399	0.546097
Medtr1g096750	hypothetical protein		4.77266	4.11552	3.29046	-0.190277	1	0.615706	-0.550311	0.57518	0.160102
Medtr8g036040	4-hydroxy-tetrahydrodipicolinate synthase		4.75566	4.97589	4.70239	0.0616241	1	0.81143	-0.0681717	0.991269	0.893964
Medtr1g107385	F-box/RNI/FBD-like domain protein		4.75541	4.68677	5.41263	0.0149785	1	0.946591	0.116678	0.936619	0.637413
Medtr3g088030	hypothetical protein		4.74522	4.25372	5.0673	-0.199542	1	0.629654	0.0757802	0.978969	0.823465
Medtr2g030220	transmembrane protein%2C putative		4.74092	4.52918	6.37238	-0.121081	1	0.783772	0.353008	0.789945	0.338012
Medtr6g071680	FBD protein		4.73939	5.76307	4.39897	0.368195	1	0.473157
Medtr6g016285	F-box protein interaction domain protein		4.73224	4.39628	4.86726	-0.1504	1	0.597511	0.00394284	0.995505	0.928187
Medtr1g090857	hypothetical protein		4.71249	4.28276	4.97811	0.0691808	1	0.841985	0.16392	0.931118	0.621357
Medtr2g044830	disease resistance protein (TIR-NBS-LRR class)		4.6775	4.35817	1.88365	-0.147076	1	0.680446	-1.31147	0.0209255	0.00154078
Medtr1g492880	F-box/RNI superfamily protein		4.64833	3.89309	6.66391	-0.206527	1	0.585284	0.55021	0.452856	0.101398
Medtr1g056470	cell differentiation RCD1-like protein		4.63942	5.1532	5.32451	0.0448392	1	0.878541	0.162561	0.921129	0.591727
Medtr3g108500	hypothetical protein		4.58205	5.30301	4.43626	0.0978027	1	0.784156	-0.0377672	1	0.980771
Medtr2g075550	hypothetical protein		4.56709	5.28881	2.08673	0.238245	1	0.614271	-1.22087	0.171387	0.0224369
Medtr3g099830	F-box/RNI/FBD-like domain protein		4.55992	4.73868	4.70699	0.0479695	1	0.896144	0.109115	0.962685	0.737136
Medtr8g087640	NB-ARC domain disease resistance protein		4.51614	4.39865	4.14242	-0.0800298	1	0.862761	-0.217576	0.954436	0.699723
Medtr2g437060	mTERF protein		4.49825	4.09886	3.92549	-0.119352	1	0.607265	-0.211929	0.858415	0.439087
Medtr5g088570	urease accessory protein UreF		4.45635	4.50429	4.71775	0.0117786	1	0.972682	0.0410734	0.985917	0.861774
Medtr3g060200	GATA type zinc finger transcription factor family protein		4.45202	4.38913	4.32713	-0.156113	1	0.605774	-0.128865	0.962882	0.740249
Medtr1g026810	hypothetical protein		4.40717	4.54115	4.89611	0.0310691	1	0.884133	0.109308	0.931751	0.622968
Medtr5g034100	hypothetical protein		4.39837	4.86102	4.04367	0.134157	1	0.740249	-0.0231755	1	1
Medtr4g058650	hypothetical protein	x	4.39097	4.04583	4.04662	-0.152635	1	0.4452	-0.150517	0.910142	0.560525
Medtr5g027030	growth-regulating factor	x	4.36919	3.91483	3.65902	-0.148888	1	0.661207	-0.209924	0.92612	0.603932
Medtr5g080630	transmembrane protein%2C putative		4.35479	5.24741	5.20541	0.348283	1	0.466513	0.471885	0.783348	0.330112
Medtr4g094258	polymerase/histidinol phosphatase-like protein		4.34841	4.2699	4.42825	-0.140043	1	0.681102	-0.175897	0.940843	0.648227
Medtr2g007450	F-box/RNI/FBD-like domain protein		4.30544	3.59964	3.77182	-0.200543	1	0.517041	-0.310062	0.827255	0.38485
Medtr1g023920	transmembrane protein%2C putative		4.27993	4.34569	4.64494	-0.00498909	1	1	0.110773	0.96115	0.727438
Medtr7g092650	hypothetical protein		4.2502	4.19	4.46566	0.031454	1	0.911883	0.0813365	0.972966	0.78462
Medtr3g008410	ubiquitin family protein		4.2415	3.94893	4.03035	-0.128677	1	0.787695	-0.114089	0.983885	0.853997
Medtr7g110830	myb transcription factor MYB64		4.19138	4.25175	4.65366	0.0352246	1	0.898995	0.131466	0.933106	0.626741
Medtr4g092430	cytochrome C biogenesis protein ccsA		4.15258	4.02918	4.24921	-0.0851712	1	0.803816	-0.00643552	1	0.97217
Medtr2g055790	zinc finger%2C C3HC4 type (RING finger) protein		4.12031	3.57363	2.00967	-0.186819	1	0.74477	-0.891256	0.56934	0.157238
Medtr4g084700	linker histone H1 and h5 family protein		4.10215	4.31572	4.16909	0.0711768	1	0.756157	0.0586527	0.970223	0.766152
Medtr1g104933	2-hydroxyisoflavanone dehydratase	x	4.09967	3.66965	4.55042	-0.209906	1	0.498564	0.0719271	0.972907	0.781966
Medtr7g033685	RNA-directed DNA methylation protein		4.09794	4.15449	4.37875	0.0511846	1	0.874903	0.0279104	0.992188	0.899688
Medtr7g105510	F-box protein		4.09406	3.8878	3.58641	-0.116376	1	0.754239	-0.197483	0.940065	0.644961
Medtr3g012080	disease resistance protein (CC-NBS-LRR class) family protein%2C putative		4.08374	4.73292	5.43237	0.0183972	1	0.961106	0.407273	0.734645	0.273025
Medtr1g109340	hypothetical protein		4.04518	4.73463	4.91442	0.183636	1	0.450971	0.227701	0.829343	0.388178
Medtr7g012030	lipoxygenase		4.04486	5.08173	4.47911	0.253631	1	0.591113	0.101785	0.976901	0.808684
Medtr8g065650	transmembrane amino acid transporter family protein		4.03652	4.61441	3.7769	0.0676913	1	0.809125	0.0719685	0.971222	0.769751
Medtr3g080860	hypothetical protein		4.03321	4.7825	2.73842	0.29136	1	0.533419	-0.509776	0.764452	0.30403
Medtr3g052940	F-box/RNI/FBD-like domain protein%2C putative		3.99893	4.25706	4.95581	0.0879659	1	0.709372	0.353237	0.580875	0.163251
Medtr2g087680	receptor-like kinase		3.91661	4.35559	4.6508	0.178814	1	0.563713	0.296656	0.809164	0.360017
Medtr4g056300	recQ-mediated genome instability-like protein		3.90066	3.80772	4.48419	-0.0690116	1	0.875059	0.118323	0.960656	0.72556
Medtr3g068175	NAD(P)-binding rossmann-fold protein		3.82711	3.66978	4.72732	-0.135857	1	0.759115	0.304011	0.846477	0.419131
Medtr5g008160	hypothetical protein		3.81007	4.49522	4.32924	0.321509	1	0.478915	0.0957896	0.9787	0.814222
Medtr8g065630	transmembrane amino acid transporter family protein		3.78191	3.76059	3.55955	0.0739364	1	0.857091	-0.0658567	0.995505	0.928539
Medtr8g104250	elongation factor		3.77322	3.07877	2.13641	-0.186402	1	0.630323	-0.743035	0.45939	0.104114
Medtr7g034090	F-box/RNI/FBD-like domain protein		3.77144	3.51076	3.2205	-0.0838165	1	0.818967	-0.240638	0.917244	0.578457
Medtr3g465510	transmembrane amino acid transporter family protein		3.755	3.71668	5.19187	-0.041811	1	0.953693	0.376007	0.77861	0.322404
Medtr5g021570	serine carboxypeptidase-like protein		3.75201	4.13641	3.96831	0.123265	1	0.742685	0.000550474	1	0.967313
Medtr1g082730	Hus1 checkpoint protein		3.73663	3.60314	3.77573	-0.0722556	1	0.830378	-0.0181533	1	0.99374
Medtr2g451260	leguminosin proline-rich group669 secreted peptide		3.73594	3.9734	1.64481	0.0560019	1	0.888263	-1.32194	0.133196	0.015824
Medtr1g097400	transmembrane protein%2C putative		3.70984	3.86074	3.79564	0.0902157	1	0.707076	0.0565837	0.971222	0.769869
Medtr8g027050	hypothetical protein		3.70945	3.16913	1.82295	-0.202872	1	0.712813
Medtr8g020470	transmembrane protein%2C putative		3.70444	3.69699	4.74933	-0.0187293	1	0.976257	0.260955	0.752448	0.291964
Medtr3g085710	WRKY transcription factor-like protein		3.69819	3.82749	3.55844	0.0987483	1	0.762795	-0.0461087	1	0.966324
Medtr2g022350	extracellular dermal glycoprotein		3.61637	3.39235	4.62044	-0.126539	1	0.791816	0.337965	0.833171	0.396267
Medtr1g098890	transmembrane protein%2C putative		3.59506	3.10328	3.69539	-0.209806	1	0.524055	0.0994388	0.957707	0.717138
Medtr7g069180	disease resistance protein (TIR-NBS-LRR class)%2C putative	x	3.56896	4.02367	2.73257	0.148635	1	0.485485	-0.425006	0.451537	0.100684
Medtr2g040410	zinc knuckle (CCHC-type) family protein		3.56252	3.42772	2.98631	-0.0432645	1	0.871213	-0.242399	0.844924	0.412947
Medtr4g011670	hypothetical protein		3.55234	3.75268	3.8578	0.0506119	1	0.855764	0.13343	0.936538	0.635979
Medtr2g092960	Myb/SANT-like DNA-binding domain protein		3.54644	3.30274	3.09688	-0.100857	1	0.669651	-0.178521	0.899847	0.522366
Medtr4g126970	Serine/Threonine kinase family protein	x	3.53453	3.85859	3.70508	0.146607	1	0.568973	0.0570032	0.974277	0.798003
Medtr8g066440	F-box protein interaction domain protein		3.52018	3.7104	4.00024	0.0448499	1	0.880268	0.188782	0.909065	0.551078
Medtr2g091180	hypothetical protein		3.47606	3.26557	3.33292	-0.170193	1	0.660597	-0.085967	0.988468	0.88127
Medtr7g063890	DUF674 family protein		3.46745	3.36894	3.19004	-0.00180695	1	1	-0.0754459	0.992188	0.897754
Medtr6g033255	AP2 domain class transcription factor		3.45734	3.67905	2.91164	0.0682784	1	0.85438	-0.310183	0.893943	0.50817
Medtr3g117730	hypothetical protein		3.43799	2.61213	3.5144	-0.282014	1	0.454058	0.0205223	0.993262	0.912985
Medtr5g018365	methyl esterase		3.39408	2.8833	1.34655	-0.0626187	1	0.910281	-1.29052	0.0793299	0.00803604
Medtr1g038760	cytochrome C biogenesis protein ccsA		3.37295	3.17459	2.83061	-0.0382237	1	0.907274	-0.195449	0.909632	0.557377
Medtr1g016050	BAAT/acyl-CoA thioester hydrolase carboxy-terminal protein		3.3661	3.7413	3.96117	0.16744	1	0.5562	0.229227	0.848065	0.42202
Medtr7g029070	hypothetical protein		3.32099	3.29067	3.77868	-0.0796306	1	0.880377	0.313841	0.884972	0.488048
Medtr2g436400	mTERF protein		3.29924	3.46426	3.54303	0.0647026	1	0.825107	0.0963298	0.963019	0.741264
Medtr8g061120	hypothetical protein		3.29208	3.45523	2.62542	0.152376	1	0.738575	-0.125881	0.979203	0.825831
Medtr5g011200	F-box protein interaction domain protein		3.28818	2.70819	3.05666	-0.258501	1	0.511777	-0.149069	0.965824	0.752926
Medtr2g061360	PRLI-interacting factor A		3.27845	3.70437	3.11851	0.153974	1	0.620316	-0.113395	0.974277	0.796594
Medtr2g437370	CW-type zinc-finger protein		3.26744	3.54805	2.8845	0.131452	1	0.711311	-0.254875	0.905725	0.541292
Medtr1g033310	F-box only-like protein		3.26003	2.91428	1.96094	-0.179096	1	0.680304	-0.772552	0.379922	0.0748918
Medtr7g111460	DUF4283 domain protein		3.25372	3.28231	3.28327	0.0301201	1	0.897642	0.0103112	0.993649	0.914263
Medtr4g116330	F-box protein interaction domain protein		3.24248	4.07433	4.56737	0.218894	1	0.50786	0.411787	0.667019	0.218341
Medtr8g070950	F-box/RNI/FBD-like domain protein		3.20849	2.89137	2.51453	-0.173558	1	0.645077	-0.392536	0.780589	0.325077
Medtr3g105340	DUF1677 family protein		3.18997	4.00416	3.92843	0.19525	1	0.619665	0.159129	0.946543	0.668284
Medtr4g094898	caffeoyl-CoA 3-O-methyltransferase		3.17778	2.88979	3.22656	-0.0978346	1	0.817403	0.0351602	0.992957	0.902777
Medtr5g070130	F-box protein interaction domain protein		3.17075	3.14409	2.86239	-0.0153342	1	0.989114	-0.0871269	0.989169	0.88788
Medtr6g084590	hypothetical protein	x	3.0774	3.58299	3.62721	0.26961	1	0.53979	0.253539	0.913948	0.571393
Medtr5g056040	DUF1639 family protein		3.07389	3.36797	2.98255	0.0116996	1	0.970608	-0.113765	0.978969	0.815887
Medtr4g007580	hypothetical protein		3.06347	4.27196	1.38885	0.383757	1	0.52803
Medtr7g006570	FKBP-type peptidyl-prolyl cis-trans isomerase		3.04969	3.69621	3.84116	0.222169	1	0.527279	0.319717	0.807949	0.358771
Medtr8g487700	transmembrane protein%2C putative		3.03555	2.63819	2.27804	-0.0275325	1	0.977992	-0.346562	0.901627	0.527709
Medtr3g084250	SAUR-like auxin-responsive family protein		2.97684	2.70697	2.66862	-0.148294	1	0.725342	-0.0906367	0.988724	0.884853
Medtr7g105980	FBD protein		2.95222	3.12045	3.90455	0.00753476	1	0.979527	0.36722	0.752448	0.291962
Medtr3g074640	methyl-CpG-binding domain protein		2.90785	2.71403	2.46681	-0.16112	1	0.53661	-0.298248	0.768145	0.310695
Medtr1g054550	hypothetical protein		2.90579	3.21435	2.45569	0.0979361	1	0.774696	-0.273984	0.906331	0.543511
Medtr2g007510	hypothetical protein		2.89474	3.47085	3.35718	0.21539	1	0.454873	0.19375	0.895547	0.512992
Medtr3g114450	LA-related protein 6 LA RNA-binding domain protein		2.87225	2.7839	3.37462	-0.0302791	1	0.945927	0.179725	0.898405	0.518478
Medtr2g061230	zinc finger%2C C3HC4 type (RING finger) protein		2.87003	2.9419	2.61349	0.00949288	1	0.964694	-0.201845	0.936619	0.636582
Medtr6g004940	DUF1421 family protein		2.85742	3.11566	3.8557	0.189893	1	0.616396	0.536423	0.564142	0.154465
Medtr1g024830	Myb/SANT-like DNA-binding domain protein		2.84231	3.10834	3.31992	0.121836	1	0.719869	0.182913	0.91058	0.564559
Medtr1g071470	2OG-Fe(II) oxygenase domain protein%2C putative		2.82451	3.01676	3.22605	0.119636	1	0.67683	0.15955	0.918685	0.58286
Medtr5g093530	exocyst subunit exo70 family protein	x	2.81611	2.55698	2.25766	-0.0941666	1	0.801435	-0.425474	0.742626	0.281065
Medtr1g021250	pentatricopeptide (PPR) repeat protein		2.79936	2.56412	2.03927	-0.1253	1	0.774563	-0.397911	0.826675	0.383173
Medtr5g061930	DNA topoisomerase		2.77011	3.18297	3.31405	0.0960369	1	0.768669	0.14114	0.940505	0.646673
Medtr8g018800	hydroxyproline-rich glycoprotein family protein	x	2.74753	3.0508	3.02302	0.105531	1	0.680149	0.100341	0.952775	0.692805
Medtr3g073560	transcription factor TGA7%2C putative		2.73345	2.92872	3.25022	0.114808	1	0.689533	0.279477	0.787454	0.334924
Medtr2g007690	XS domain protein/XS zinc finger protein		2.72668	2.9834	2.62443	0.157149	1	0.51584	-0.0325888	1	0.979302
Medtr5g083340	dehydration-responsive element-binding protein		2.71431	2.79272	2.13287	8.11785e-05	1	1	-0.40966	0.758996	0.29944
Medtr7g106770	E3 ubiquitin-protein ligase RHF2A-like protein		2.67467	2.86771	3.03677	0.0548022	1	0.887853	0.182455	0.935163	0.630186
Medtr3g072470	F-box protein interaction domain protein		2.67113	2.55422	2.49919	0.0139249	1	0.966972	-0.0838826	0.988468	0.88127
Medtr1g089085	F-box protein		2.65398	2.49899	2.69697	-0.118493	1	0.789959	-0.101	0.986707	0.870885
Medtr3g064480	UTP-glucose-1-phosphate uridylyltransferase		2.63735	2.567	3.16134	0.106426	1	0.832544	0.291458	0.898405	0.518507
Medtr6g071350	ubiquitin-conjugating enzyme		2.61903	2.90093	2.64653	-0.0121452	1	1	-0.24387	0.947199	0.672612
Medtr7g013590	F-box protein interaction domain protein		2.59451	2.48522	2.65712	-0.0739023	1	0.858489	0.0752467	0.975289	0.80273
Medtr1g025200	hypothetical protein		2.58455	2.60339	2.61373	-0.0109829	1	0.993468	0.105526	0.935699	0.631688
Medtr3g048270	DUF1296 family protein		2.466	2.41679	2.50635	-0.0674976	1	0.828075	0.0400942	0.979277	0.829481
Medtr7g118110	tyrosine kinase domain protein		2.45492	2.92797	3.20398	0.343056	1	0.453811	0.331366	0.860515	0.442398
Medtr1g100747	phosphoprotein phosphatase inhibitor		2.43159	2.6461	3.44113	0.194313	1	0.643752	0.494301	0.698731	0.244446
Medtr7g107570	hypothetical protein		2.42959	1.93757	2.29338	-0.284081	1	0.560322	-0.0106237	1	1
Medtr1g111480	hypothetical protein		2.4258	2.31211	2.034	-0.0614952	1	0.902485	-0.257969	0.927665	0.606573
Medtr3g052990	F-box protein%2C putative		2.36814	1.99603	2.21054	-0.235712	1	0.583432	-0.117818	0.978969	0.820518
Medtr3g062440	integrase-type DNA-binding superfamily protein	x	2.36561	2.51714	3.86574	0.058944	1	0.866522	0.666324	0.307095	0.0525237
Medtr2g022750	F-box-like protein		2.35343	2.13862	2.28793	-0.134419	1	0.730073	-0.0224704	1	1
Medtr7g111960	calmodulin-binding protein		2.34142	2.14699	3.03872	-0.20076	1	0.547419	0.314849	0.768145	0.310364
Medtr6g092560	F-box protein interaction domain protein		2.33193	2.18026	2.88869	-0.13582	1	0.72427	0.331923	0.793245	0.341756
Medtr2g029093	hypothetical protein		2.31193	2.33501	2.11938	0.188114	1	0.694366	-0.0899594	0.992957	0.904903
Medtr2g009770	zein-binding protein	x	2.30911	2.34447	2.67661	0.00105464	1	0.989398	0.179619	0.924455	0.600296
Medtr1g071380	transmembrane protein%2C putative		2.30629	2.57493	2.15386	0.0393286	1	0.936717	-0.118946	0.983296	0.847577
Medtr8g102890	hypothetical protein		2.26128	2.4891	4.2709	0.0971208	1	0.845249	0.820358	0.35889	0.067812
Medtr2g103430	peptide deformylase 1A		2.25203	2.03338	2.36295	-0.285702	1	0.54126	-0.120236	0.983747	0.852947
Medtr4g132367	histone H2B.1-like protein		2.24397	2.07656	2.54915	-0.0514406	1	0.918699	0.189782	0.929173	0.613933
Medtr8g106610	oxidoreductase%2C putative		2.19745	2.08709	2.03051	-0.208054	1	0.61814	-0.0354626	1	0.977674
Medtr5g008620	nonsense-mediated mRNA decay protein		2.19365	2.3826	2.49316	0.0927369	1	0.823412	0.206147	0.928832	0.609906
Medtr3g102590	two-component response regulator		2.17717	2.16708	1.95635	-0.0660722	1	0.910147	-0.288812	0.91058	0.564644
Medtr3g108670	transmembrane protein%2C putative		2.17459	2.42646	1.90753	0.130106	1	0.747702	-0.0747424	0.995505	0.92366
Medtr8g469180	paired amphipathic helix protein		2.15376	2.23017	2.46839	0.0505608	1	0.913741	0.177341	0.939882	0.643826
Medtr4g064893	cation diffusion facilitator family transporter		2.14936	2.70157	2.85744	0.269345	1	0.450183	0.394606	0.72429	0.26475
Medtr2g018980	SCF ubiquitin ligase%2C SKP1 component		2.13208	1.9779	2.36517	-0.186088	1	0.69832	0.119365	0.972035	0.779804
Medtr4g120420	hypothetical protein		2.12659	1.8878	1.84909	-0.191201	1	0.666425	-0.232152	0.941845	0.652045
Medtr1g040100	transmembrane protein%2C putative		2.12539	1.67428	2.227	0.153219	1	0.47292	0.359543	0.48078	0.113784
Medtr8g010130	ribosomal RNA large subunit methyltransferase J		2.12374	1.81023	2.08199	-0.266696	1	0.5061	-0.141363	0.97295	0.783476
Medtr3g086650	hypothetical protein		2.12333	1.95113	1.10847	-0.137453	1	0.866862	-1.09679	0.691208	0.236768
Medtr4g029690	cytochrome P450 family 88 protein		2.10684	1.84823	0.785461	-0.0478015	1	0.967105	-1.31539	0.13108	0.0155186
Medtr2g437120	mTERF protein		2.08994	2.24798	2.38516	0.107207	1	0.682567	0.135599	0.920248	0.58844
Medtr7g066890	hypothetical protein		2.07959	2.19979	2.24224	0.150409	1	0.735086	0.209523	0.934749	0.629471
Medtr5g015470	transmembrane protein%2C putative		2.07712	2.15889	2.15876	-0.0174661	1	1	-0.00518624	1	0.985738
Medtr5g096710	F-box protein interaction domain protein		1.97392	1.80872	2.01225	-0.300038	1	0.49192	-0.00128553	1	0.97642
Medtr5g008070	eukaryotic aspartyl protease family protein	x	1.94684	2.32341	2.18079	0.214423	1	0.585797	0.0654274	0.982701	0.844547
Medtr2g437260	mTERF protein		1.94608	1.64133	1.99221	-0.22826	1	0.55815	0.0685443	0.978969	0.8217
Medtr7g070220	DRE transcription factor		1.94282	1.82559	1.979	-0.129288	1	0.737064	0.0282387	0.991137	0.893448
Medtr3g110190	RING-H2 finger protein ATL4J		1.8606	1.50639	1.15727	-0.279169	1	0.590499	-0.590419	0.754771	0.294242
Medtr1g093010	PIF1-like helicase		1.85146	1.67099	1.16209	-0.204991	1	0.643958	-0.758282	0.462759	0.105575
Medtr5g066610	hypothetical protein		1.84282	1.71426	1.36787	-0.159092	1	0.738094	-0.423209	0.826791	0.383707
Medtr3g063940	transmembrane protein%2C putative		1.84177	1.74053	2.02262	-0.0199018	1	0.987432	0.170423	0.932653	0.625976
Medtr1g029650	F-box protein interaction domain protein		1.83515	1.90496	1.93153	0.0125047	1	0.965413	0.0273122	0.993262	0.909807
Medtr3g065010	importin-like protein%2C putative		1.81995	1.49184	1.3693	-0.241196	1	0.459213	-0.425429	0.735384	0.273738
Medtr1g053790	transmembrane protein%2C putative		1.81095	1.44384	1.39144	0.0548379	1	0.829389	-0.292796	0.827585	0.385531
Medtr4g081350	regulator of Vps4 activity in the MVB pathway protein		1.78542	1.66654	1.88594	-0.107428	1	0.769606	0.0296392	0.992188	0.899206
Medtr5g021810	filament-plant-like protein	x	1.7652	1.95436	1.62379	0.0137277	1	0.966338	-0.264497	0.898405	0.516108
Medtr6g092160	substrate carrier family protein		1.75572	1.78398	2.25673	0.0733914	1	0.863086	0.368557	0.841691	0.408353
Medtr2g022380	extracellular dermal glycoprotein		1.73247	2.17636	1.04205	0.30235	1	0.539335	-1.02368	0.417364	0.088233
Medtr2g437990	mTERF protein		1.71714	1.75338	1.79384	0.00145783	1	0.985769	0.0503569	0.990354	0.891667
Medtr3g025830	hypothetical protein		1.71029	1.57158	1.12571	-0.0905611	1	0.892692	-0.515984	0.827475	0.385335
Medtr4g014370	F-box protein interaction domain protein		1.69827	1.46504	1.50275	-0.257262	1	0.599224	-0.200552	0.9627	0.739774
Medtr4g015010	transmembrane protein%2C putative		1.69081	1.40179	1.74569	-0.266672	1	0.5618	0.0507532	0.99062	0.892637
Medtr8g064180	xyloglucan endotransglucosylase/hydrolase family protein		1.67769	1.73916	2.50821	0.111882	1	0.829546	0.481788	0.739643	0.278653
Medtr4g117890	UDP-glucosyltransferase family protein	x	1.67767	1.75867	1.77801	0.0519414	1	0.881511	0.0443352	0.986707	0.871594
Medtr1g079400	phloem protein 2-B1		1.65548	1.92632	2.05162	0.157216	1	0.67397	0.205366	0.910468	0.563029
Medtr8g080020	type II-like restriction endonuclease%2C putative		1.63866	1.51487	1.95353	-0.14387	1	0.75332	0.213866	0.927665	0.606573
Medtr7g095640	inhibitor of apoptosis-promoting Bax1 protein	x	1.63199	1.43651	1.21711	-0.0991596	1	0.862111	-0.392582	0.865149	0.449805
Medtr3g081560	hypothetical protein	x	1.57206	1.45463	1.88769	-0.0977335	1	0.767168	0.305621	0.756481	0.296312
Medtr4g009630	MATH domain protein		1.56769	1.62366	1.49331	-0.101273	1	0.859345	-0.335348	0.907668	0.546716
Medtr8g012005	hypothetical protein		1.56201	1.89431	2.77521	0.274194	1	0.512088	0.763547	0.380179	0.0750086
Medtr1g104937	paired amphipathic helix protein		1.54804	1.69783	2.10324	0.148899	1	0.647341	0.466844	0.57947	0.162533
Medtr8g046200	F-box protein interaction domain protein		1.54686	1.51109	1.68169	-0.110634	1	0.77138	0.0481262	0.983296	0.849258
Medtr3g462700	hypothetical protein		1.53773	1.4547	1.44966	-0.195272	1	0.702664	-0.148066	0.978969	0.821268
Medtr4g119580	mTERF protein		1.51892	1.58737	1.61469	0.0638777	1	0.83924	0.0978619	0.965698	0.752313
Medtr1g045870	cation/H+ exchanger 3	x	1.51224	1.61151	1.87997	0.204069	1	0.557771	0.351608	0.768145	0.311342
Medtr8g005205	DUF1639 family protein		1.5068	1.38587	1.17317	-0.270385	1	0.468317	-0.492947	0.684671	0.231189
Medtr1g100763	F-box protein interaction domain protein		1.50283	1.76715	2.10254	0.178101	1	0.679263	0.397857	0.801884	0.352033
Medtr6g034405	hypothetical protein		1.48613	1.4094	1.24166	-0.183432	1	0.746067
Medtr7g079420	hypothetical protein		1.47542	1.37667	1.71161	-0.11928	1	0.713174	0.192616	0.889236	0.49587
Medtr5g070080	F-box protein interaction domain protein		1.46743	1.66683	1.81522	0.143527	1	0.749835	0.184594	0.944113	0.662176
Medtr7g103370	hypothetical protein		1.45899	1.71627	1.97892	0.254942	1	0.566452	0.417395	0.780694	0.325754
Medtr1g069015	SANTA (SANT associated) protein		1.44931	1.12499	1.31594	-0.246364	1	0.526524	-0.108667	0.979277	0.829504
Medtr2g038010	hypothetical protein		1.42915	1.23947	1.7557	-0.213753	1	0.60771	0.264214	0.882921	0.484191
Medtr1g060890	hypothetical protein		1.42538	1.65704	1.72367	0.197001	1	0.591377	0.282735	0.866516	0.451855
Medtr6g026800	bZIP transcription factor		1.42417	1.46101	1.60375	0.0727476	1	0.848598	0.236442	0.904868	0.536922
Medtr8g039820	disease resistance protein (TIR-NBS-LRR class)		1.41926	1.51452	1.11828	0.0501041	1	0.915238	-0.383131	0.867004	0.452754
Medtr1g014130	Sas10/Utp3/C1D family protein	x	1.40958	1.66121	1.63576	0.305293	1	0.500295	0.329101	0.864989	0.449086
Medtr7g087840	F-box/FBD/LRR protein		1.40476	1.43998	1.30388	0.160545	1	0.502554	-0.0288686	1	0.989392
Medtr5g037343	hypothetical protein		1.38938	1.21725	1.34862	-0.23418	1	0.588684	-0.0999897	0.986672	0.865631
Medtr2g437130	transcription termination factor family protein		1.38508	1.39211	1.55092	0.0187756	1	0.968945	0.165438	0.950034	0.679525
Medtr3g026950	spermidine hydroxycinnamoyl transferase	x	1.3846	1.23956	1.43939	-0.275089	1	0.606531	-0.0199636	1	1
Medtr2g011080	NAD(P)H:quinone oxidoreductase%2C type IV protein		1.38368	2.92896	3.88536	0.136261	1	0.517269	0.195018	0.814087	0.367626
Medtr5g073180	hypothetical protein		1.38285	1.43856	1.16391	0.0261383	1	0.942495	-0.360314	0.882037	0.480483
Medtr1g030600	auxin-induced 5NG4-like protein	x	1.3454	0.858952	1.05955	-0.677466	1	0.559082	-0.379826	0.971222	0.773958
Medtr2g437170	mTERF protein		1.34373	1.49139	1.62549	0.0105253	1	0.953601	-0.0161621	1	0.982083
Medtr8g062310	F-box/RNI/FBD-like domain protein		1.32901	1.40437	1.75969	0.00525718	1	0.98467	0.423892	0.757903	0.298224
Medtr3g063360	disease resistance RGA4-like protein%2C putative		1.32424	1.34224	1.71353	-0.0428194	1	0.868149	0.0906116	0.940269	0.646071
Medtr1g012390	polygalacturonase		1.32037	1.39	0.944423	0.204363	1	0.625886	-0.532504	0.741449	0.280317
Medtr8g093790	NAC transcription factor-like protein		1.3145	1.47573	0.850001	0.125463	1	0.835097
Medtr1g071010	F-box protein interaction domain protein		1.2867	1.25252	1.33584	-0.0711802	1	0.872104	0.0243111	0.993262	0.908826
Medtr4g092440	F-box/RNI superfamily protein		1.27311	1.41694	1.60424	0.227229	1	0.599883	0.365042	0.825916	0.381929
Medtr7g077660	DUF295 family protein		1.27182	1.40912	1.49654	0.172069	1	0.694831	0.185941	0.947097	0.669305
Medtr1g116100	hypothetical protein		1.23083	1.40995	1.15214	0.0868566	1	0.858069	0.0186414	0.99597	0.943592
Medtr3g008350	hypothetical protein		1.15148	1.17562	0.983854	-0.0339712	1	0.965674	-0.243306	0.941791	0.650177
Medtr1g088120	F-box protein interaction domain protein		1.12948	0.849065	0.834556	-0.332023	1	0.447382	-0.342627	0.882536	0.483328
Medtr8g036220	RAB GTPase-like protein A1D	x	1.10626	0.980016	1.1851	0.0919275	1	0.8612	0.267203	0.920796	0.590182
Medtr6g088260	disease resistance protein (TIR-NBS-LRR class)	x	1.09706	0.949215	0.706138	-0.16995	1	0.659354	-0.624215	0.514673	0.129175
Medtr3g082160	myb-like DNA-binding domain protein		1.09088	1.06949	1.08988	-0.144147	1	0.775055	-0.0639399	0.99555	0.933538
Medtr2g437960	mTERF protein		1.08705	1.24534	1.14465	0.163517	1	0.719058	0.100124	0.97548	0.804285
Medtr2g437160	mTERF protein		1.06394	1.07894	1.41623	-0.0169185	1	1	0.33601	0.846477	0.418688
Medtr3g080370	F-box protein interaction domain protein		1.05254	0.876871	0.923122	-0.177329	1	0.733579	-0.27099	0.929909	0.61721
Medtr1g034500	bZIP transcription factor		1.04351	1.06785	1.23675	-0.194	1	0.691364	0.312047	0.877754	0.472159
Medtr7g059010	male sterility MS5 family protein		1.04069	0.795391	1.54267	-0.337534	1	0.5368	0.51211	0.814087	0.366891
Medtr7g069100	disease resistance protein (TIR-NBS-LRR class)%2C putative	x	1.03605	0.906673	1.22648	-0.28044	1	0.557004	0.222745	0.923836	0.598662
Medtr1g015730	F-box protein interaction domain protein		1.03266	1.07321	0.632027	-0.0815038	1	0.889173	-0.727394	0.54935	0.145876
Medtr8g465380	F-box/RNI/FBD-like domain protein		1.02779	1.09405	1.06541	-0.0067259	1	1	0.195097	0.947982	0.675122
Medtr4g058910	GATA type zinc finger transcription factor family protein		1.01579	1.03326	1.07243	-0.174076	1	0.759356	-0.0951248	0.993492	0.913918
Medtr2g099780	IQ calmodulin-binding motif protein		1.00777	1.18251	1.48047	0.191332	1	0.676838	0.513387	0.707874	0.252073
Medtr2g437200	mTERF protein		1.00358	1.0871	1.2838	-0.0305675	1	0.972271	0.140131	0.955344	0.705209
Medtr8g062010	F-box/RNI/FBD-like domain protein		1.00059	1.02807	1.14655	-0.208102	1	0.683322	0.112859	0.974277	0.798292
Medtr2g081490	hypothetical protein		108.217	124.59	114.423
Medtr5g020760	isoflavone reductase-like protein	x	50.9551	41.0362	28.2593
Medtr3g028490	hypothetical protein		48.5678	77.5103	78.4559
Medtr6g087290	oligomeric subunit-like protein%2C putative		47.1523	50.6839	52.8603
Medtr5g010555	hypothetical protein		30.2452	30.0142	28.4143
Medtr7g012085	hypothetical protein		22.7445	40.3969	56.5407				1.15189	0.214381	0.0308621
Medtr3g022000	hypothetical protein		21.001	23.4277	17.7982
Medtr5g073590	transmembrane protein%2C putative		19.7469	14.2862	9.00439
Medtr7g062930	hypothetical protein		19.6845	0	0
Medtr3g015430	transmembrane protein%2C putative		19.3218	23.074	13.1108
Medtr8g064930	hypothetical protein		18.387	12.287	10.1205
Medtr7g108610	heat shock factor-binding protein		14.4071	19.7254	14.7641
Medtr4g059300	hypothetical protein		14.334	12.507	17.1898
Medtr3g117530	hypothetical protein		13.1731	17.8562	15.5664
Medtr6g044400	hypothetical protein		11.3622	14.2219	14.7972
Medtr3g111560	hypothetical protein		11.2561	9.43093	10.3057
Medtr5g007080	hypothetical protein		11.1012	10.0131	10.4722				-0.102451	0.992188	0.897416
Medtr4g091055	hypothetical protein		10.9967	8.21186	7.84145
Medtr5g021110	hypothetical protein		9.48893	9.78899	11.5262
Medtr3g014615	transmembrane protein%2C putative		7.25194	2.24143	1.69068
Medtr4g020900	hypothetical protein		7.03211	8.84547	9.48518
Medtr2g045100	auxin-binding protein ABP19a		6.84995	5.39195	3.70449
Medtr3g074860	phosphate-responsive 1 family protein		6.56454	9.16453	9.41803
Medtr2g075235	LCR		6.49494	8.04837	7.14107
Medtr8g092880	hypothetical protein		6.27123	6.41032	6.4322
Medtr4g074980	lignin-forming anionic peroxidase		6.02881	5.82656	4.85561
Medtr5g089380	hypothetical protein		5.99841	8.64903	9.59436
Medtr4g116020	hypothetical protein		5.8146	7.14176	6.24748
Medtr4g020720	NAD-dependent aldehyde dehydrogenase family protein		5.80062	3.70633	4.42288
Medtr8g038740	hypothetical protein		5.75674	8.41817	7.31597
Medtr3g452410	hypothetical protein		5.63098	5.47933	6.02792
Medtr3g069753	sterol regulatory element-binding protein site 2 protease%2C putative		5.37877	3.16171	4.23011
Medtr3g077350	GroES chaperonin		5.26121	5.71301	12.1196				1.23769	0.153806	0.0192297
Medtr8g020610	auxin-binding protein ABP19a		5.02862	0.767001	3.18256				-0.802752	0.67833	0.226018
Medtr8g099765	transmembrane protein%2C putative		4.87164	4.02982	8.54715
Medtr5g072260	hypothetical protein		4.82131	3.11095	1.80676
Medtr8g069555	hypothetical protein		4.56463	3.09507	0.902544
Medtr3g009945	5'-adenylylsulfate reductase%2C putative		4.55004	4.6247	5.09157
Medtr7g098820	hypothetical protein		4.44925	3.07232	2.62933
Medtr8g442360	hypothetical protein		4.31641	4.15549	3.30207
Medtr8g010220	transmembrane protein%2C putative		4.14165	3.60794	3.99178
Medtr7g078540	hypothetical protein		4.13162	1.39791	0.319389
Medtr6g086390	arabinogalactan peptide-like protein		4.1037	2.14676	1.56626
Medtr7g105520	hypothetical protein		3.91731	3.90843	4.14039
Medtr7g076905	hypothetical protein		3.52001	3.04314	2.95277
Medtr4g038340	hypothetical protein		3.44975	9.10026	6.29364
Medtr7g028435	RALF related		3.37811	5.22241	3.37174
Medtr8g009760	hypothetical protein		3.34037	2.64529	3.03014
Medtr7g498250	ATP synthase F1 beta subunit		3.31056	2.73654	2.15369
Medtr7g051020	2-hydroxyisoflavanone dehydratase	x	3.29701	2.76254	2.50338
Medtr3g026170	hypothetical protein		3.29323	2.79999	3.10756
Medtr7g015780	tyrosine kinase family protein		3.29227	3.48872	3.92734
Medtr8g014860	receptor-like kinase		3.24271	9.0973	10.0812
Medtr5g034360	transmembrane protein%2C putative		3.21588	3.48832	3.39445
Medtr8g470390	disease resistance protein (TIR-NBS-LRR class)		3.17634	4.95927	7.82053				1.06387	0.232896	0.0348165
Medtr4g073560	ADP-ribosylation factor family protein		3.12733	3.3948	2.74191
Medtr6g021860	hypothetical protein	x	3.08903	3.90787	1.30788
Medtr6g033605	hypothetical protein		3.05882	2.50215	3.38391
Medtr3g096568	hypothetical protein		2.96285	4.176	3.96141
Medtr3g028460	transmembrane protein%2C putative		2.93914	3.6059	1.51162
Medtr7g089465	hypothetical protein		2.84094	3.39803	2.87995
Medtr5g072330	hypothetical protein		2.74005	1.5393	1.35128
Medtr4g023640	hypothetical protein		2.6931	1.51427	2.002
Medtr5g027090	hypothetical protein		2.66075	2.26028	2.54561
Medtr6g015310	malonyl-CoA:isoflavone 7-O-glucoside malonyltransferase		2.61499	2.9151	3.66639
Medtr2g095940	hypothetical protein		2.57351	2.23267	2.41935
Medtr2g047872	F-box/RNI/FBD-like domain protein		2.57114	2.70233	3.28721				1.09838	0.182456	0.0244751
Medtr4g126770	transmembrane protein%2C putative		2.50612	2.24476	2.31092
Medtr4g065850	LRR receptor-like kinase family protein		2.46014	0.034143	0.109328
Medtr8g068410	leguminosin proline-rich group669 secreted peptide		2.40503	1.76228	0.683593
Medtr4g020670	viral movement protein		2.38796	3.02728	2.87291
Medtr7g011950	MADS-box transcription factor family protein	x	2.35272	1.64485	1.03942
Medtr3g028340	transmembrane protein%2C putative		2.34957	4.43991	2.65869
Medtr4g107820	F-box protein interaction domain protein		2.3479	2.75341	2.59606
Medtr2g079340	thioredoxin		2.15075	2.4735	2.84567
Medtr1g116040	leguminosin proline-rich group669 secreted peptide		2.15019	1.79031	1.45637
Medtr1g031105	hypothetical protein		2.10872	1.52829	1.00227
Medtr2g060033	hypothetical protein		2.09361	1.88966	2.04324
Medtr3g118370	hypothetical protein		2.06106	1.11449	0.756216
Medtr4g126290	hypothetical protein		2.0359	2.60716	2.36131
Medtr4g079180	phosphofructokinase%2C putative		2.0256	1.30782	1.64526
Medtr6g060860	methyl-CpG-binding domain protein		2.00837	2.45314	2.66436
Medtr7g096370	transmembrane protein%2C putative		1.99088	1.95512	0.410292
Medtr8g042540	hypothetical protein		1.98637	1.59595	2.09424
Medtr8g010320	Defensin related		1.95856	2.386	0.698879
Medtr7g012080	alanine-glyoxylate aminotransferase%2C putative		1.95129	2.04839	3.38249
Medtr6g088415	hypothetical protein		1.92623	1.57312	2.0427
Medtr7g092645	hypothetical protein		1.91726	3.14523	2.97184
Medtr1g107515	hypothetical protein		1.88339	1.30981	2.16232				0.0169929	0.997525	0.950477
Medtr4g088915	rubber elongation factor protein		1.87386	1.87314	2.03094
Medtr5g037340	hypothetical protein		1.8207	3.15511	4.04207				1.04824	0.273609	0.0441949
Medtr3g030055	acyl-CoA N-acyltransferase (NAT) family protein		1.77914	1.61756	1.48584
Medtr6g060170	RmlC-like cupins superfamily protein		1.76073	1.70455	1.96275				0.0417538	0.995505	0.926861
Medtr2g093980	fasciclin domain protein	x	1.7015	0.431711	0.535389				-1.54828	0.591904	0.169802
Medtr3g111800	transmembrane protein%2C putative		1.7003	2.18614	2.54376
Medtr6g016160	hypothetical protein		1.69987	1.18661	1.2947
Medtr7g096410	transmembrane protein%2C putative		1.69871	1.29698	0.410896
Medtr2g104470	hypothetical protein		1.68684	2.08327	2.71369
Medtr8g087570	NB-ARC domain disease resistance protein		1.56178	1.2687	1.46856
Medtr4g078180	hypothetical protein		1.55098	3.22885	3.70331
Medtr3g065900	TATA-box-binding protein		1.55007	1.32469	1.91516
Medtr5g096950	SCF ubiquitin ligase%2C SKP1 component		1.54414	1.38112	2.02475
Medtr6g060845	methyl-CpG-binding domain protein		1.5388	1.59387	1.80868
Medtr7g051510	glycoside hydrolase family 1 protein	x	1.46826	1.20103	1.97008
Medtr4g107780	F-box protein interaction domain protein		1.45183	1.87774	1.67522
Medtr3g114180	hypothetical protein		1.44353	0	1.80891
Medtr2g055710	leguminosin proline-rich group669 secreted peptide		1.43705	1.42697	1.29028
Medtr6g060685	methyl-CpG-binding domain protein		1.43251	1.80448	1.86067				0.576295	0.697296	0.242768
Medtr1g051170	hypothetical protein		1.42645	1.62772	1.52914
Medtr7g096360	transmembrane protein%2C putative		1.42351	1.00149	0.419921
Medtr6g053550	NAD(P)-binding rossmann-fold protein		1.41369	0.212358	0.285969
Medtr8g445330	terpene synthase family%2C metal-binding domain protein		1.40052	1.32045	0.922032
Medtr7g063460	ribosomal protein S12/S23 family protein		1.39824	1.6092	0.978187
Medtr4g045917	alanine-glyoxylate aminotransferase-like protein		1.39816	1.72997	2.10168
Medtr4g122710	transmembrane protein%2C putative		1.38467	1.3096	1.78386
Medtr5g089895	hypothetical protein		1.38268	0.254524	0.646806
Medtr3g084230	SAUR-like auxin-responsive family protein		1.36471	2.4716	1.09123
Medtr3g053770	hypothetical protein		1.34745	0.903381	0.912005
Medtr2g017950	fasciclin domain protein		1.32983	0.162581	0.28483
Medtr6g013240	F-box protein%2C putative		1.32624	1.15388	1.15882
Medtr3g036000	Ulp1 protease family%2C carboxy-terminal domain protein		1.29631	2.03842	1.5105
Medtr3g097080	hypothetical protein		1.27801	1.39963	1.76311
Medtr5g039695	hypothetical protein		1.27184	2.00496	1.67456
Medtr6g015890	F-box/LRR protein		1.25868	1.28187	0.971544
Medtr5g094775	transmembrane protein%2C putative		1.25676	1.89735	2.08246
Medtr8g087470	fasciclin domain protein		1.24512	0.125384	0.144301
Medtr4g013175	F-box protein interaction domain protein		1.23703	1.17685	1.37941				0.0342365	0.99696	0.947887
Medtr5g095955	hypothetical protein		1.23644	1.33171	1.03856
Medtr1g044670	hypothetical protein		1.21327	1.4518	1.75326
Medtr6g021830	hypothetical protein	x	1.21298	1.69315	0.666535
Medtr4g099520	hypothetical protein		1.18889	1.10481	0.72565
Medtr5g061940	DNA topoisomerase I		1.18444	0.931007	0.95414
Medtr2g043030	ethylene-responsive transcription factor ERF017-like protein		1.17826	1.44725	0.35036
Medtr8g093040	response regulator receiver domain protein		1.15248	1.33661	1.18856
Medtr2g089380	transmembrane protein%2C putative		1.15172	1.4353	1.78329
Medtr5g043705	hypothetical protein		1.14928	0.921989	0.926913
Medtr3g463610	acetyltransferase (GNAT) domain protein		1.11678	1.0139	1.18613
Medtr2g017970	fasciclin domain protein		1.1161	0.332607	0.31953
Medtr4g025370	disease resistance RGA4-like protein%2C putative		1.11557	1.15011	1.09025
Medtr7g108950	subtilisin-like serine protease		1.11255	1.04092	1.17874
Medtr3g027030	hypothetical protein		1.11238	0.794677	0.403492
Medtr5g062850	zinc finger%2C C3HC4 type (RING finger) protein	x	1.10903	0.662819	0.736542
Medtr5g096603	hypothetical protein		1.09117	0.896059	1.19293
Medtr1g063230	50S ribosomal L18-like protein		1.08801	0.704409	0.645857
Medtr6g015320	malonyl-CoA:isoflavone 7-O-glucoside malonyltransferase		1.08348	0.093246	0.0746426
Medtr2g451350	homeobox leucine zipper HDG11-like protein		1.08107	0.93616	1.35947
Medtr8g087460	fasciclin domain protein		1.06858	0.238474	0.439623
Medtr5g092620	transmembrane protein%2C putative		1.06332	0.767897	0.869767
Medtr8g104790	hypothetical protein		1.06025	1.12701	0.969774
Medtr4g131335	hypothetical protein		1.06017	0.795305	0.678775
Medtr4g077590	hypothetical protein	x	1.04932	0.0392127	0.0573217
Medtr3g064780	BON1-associated-like protein	x	1.04654	1.07185	0.611709
Medtr5g096593	hypothetical protein		1.04516	0.992459	0.715975
Medtr7g078470	hypothetical protein		1.03316	1.05887	0.790268
Medtr8g446810	calcium-binding EF-hand protein		1.01514	1.65506	1.52087
Medtr1g107155	subtilase family protein%2C putative		1.01371	1.00624	0.843454
Medtr4g088540	transmembrane protein%2C putative		1.01123	0.924224	0.990458
Medtr4g132010	hypothetical protein		1.00928	1.10054	0.705886
Medtr6g086760	hypothetical protein		1.00825	1.16619	1.12806
