# Supplementary material for: Nod Factor Effects on Root Hair-Specific Transcriptome of Medicago truncatula: Focus on Plasma Membrane Transport Systems and Reactive Oxygen Species Networks
Source: Front Plant Sci. 2016 Jun 7;7:794. doi: 10.3389/fpls.2016.00794 (PMC4894911; doi:10.3389/fpls.2016.00794)
Supplement: Supplementary file 9 [file Table9.XLSX]

## Sheet: Feuil1
Table S9: Putative Medicago truncatula orthologs of Arabidopsis genes diplaying enriched expression in root hairs. M. truncatula genes corresponding to the 1,814 Arabidopsis genes showing enriched expression in root hairs (Becker et al., 2014) have been identified using OrthoMCL analysis.
			FPKM
Gene (Mt4.0)	Becker et al., 2014	Annotation	Control	NF 4h	NF 20h
Medtr4g095450	AT3G49960.1	class III peroxidase	1746.31	1948.75	1830.38
Medtr3g065250	AT5G37600.1	glutamine synthetase domain protein	1737.09	1434.12	1301.05
Medtr4g118800	AT4G15610.1	plant integral membrane protein	1726.36	1563.2	1078.18
Medtr7g063490	AT2G37750.1	legume-specific protein	1450.76	1233.47	1147.7
Medtr1g072420	AT1G03220.1	xyloglucanase-specific endoglucanase inhibitor protein	1409.86	1105.8	719.965
Medtr5g012810	AT5G47450.1	major intrinsic protein (MIP) family transporter	1345.13	2003.5	2070.23
Medtr5g040430	AT1G74590.1	glutathione S-transferase%2C amine-terminal domain protein	1324.5	1295.69	840.973
Medtr1g099320	AT5G24090.1	chitinase	1246.2	1262.95	899.867
Medtr2g031590	AT1G30700.1	FAD-binding berberine family protein	1211.42	1014.31	663.57
Medtr1g088110	AT1G54970.1	pollen Ole e I family allergens	1074.31	1349.31	1385.98
Medtr1g018840	AT1G47128.1	papain family cysteine protease	1069.9	1078.35	1005.74
Medtr1g075340	AT5G43580.1	inhibitor of trypsin and hageman factor-like protein	1024.85	892.133	242.939
Medtr5g010635	AT4G11650.1	pathogenesis-related thaumatin family protein	988.927	976.783	875.659
Medtr3g090530	AT1G21360.1	glycolipid transfer protein (GLTP) family protein	888.155	780.012	745.246
Medtr4g081010	AT5G03240.1	polyubiquitin 3	871.096	842.987	824.411
Medtr3g071470	AT5G05500.1	pollen Ole e I family allergens	840.885	1237.05	1548.86
Medtr8g012550	AT1G70880.1	polyketide cyclase/dehydrase and lipid transporter	779.495	768.825	955.721
Medtr2g090765	AT2G20520.1	fasciclin-like arabinogalactan protein	768.63	988.791	961.289
Medtr8g102330	AT2G19760.1	profilin	641.005	742.946	846.916
Medtr6g025320	AT3G43810.1	EF hand calcium-binding family protein	611.166	706.446	719.815
Medtr4g125300	AT3G45310.1	papain family cysteine protease	601.199	619.753	633.725
Medtr1g096140	AT1G35580.1	neutral/alkaline invertase	596.392	592.967	510.896
Medtr3g064740	AT5G17330.1	glutamate decarboxylase	590.17	523.156	564.356
Medtr3g085850	AT3G04120.1	glyceraldehyde-3-phosphate dehydrogenase	559.06	394.571	527.399
Medtr2g437770	AT1G30870.1	peroxidase family protein	551.648	777.395	874.488
Medtr7g113080	AT3G05490.1	RALF	550.28	739.5	624.259
Medtr4g128750	AT4G25790.1	CAP%2C cysteine-rich secretory protein%2C antigen 5	545.558	1085.13	1199.15
Medtr8g038150	AT2G38760.1	annexin D8	539.259	536.134	635.802
Medtr4g007300	AT1G80920.1	chaperone DnaJ domain protein	521.331	874.928	667.982
Medtr2g100270	AT3G13710.1	PRA1 (prenylated RAB acceptor) family protein	506.73	496.773	418.57
Medtr6g007767	AT3G01420.1	pathogen-inducible alpha-dioxygenase	489.348	408.99	534.875
Medtr8g105630	AT2G31570.1	phospholipid hydroperoxide glutathione peroxidase	434.036	379.908	392.482
Medtr1g092670	AT1G66240.1	copper chaperone	431.807	511.948	512.555
Medtr3g108320	AT4G32650.1	potassium channel KAT3 protein	429.312	329.231	374.415
Medtr3g117290	AT1G20440.1	dehydrin	428.295	425.432	536.515
Medtr7g062150	AT5G59490.1	haloacid dehalogenase-like hydrolase	418.772	568.777	491.655
Medtr3g092220	AT5G53590.1	SAUR-like auxin-responsive family protein	396.613	376.518	281.466
Medtr8g077145	AT3G50900.1	hypothetical protein	369.579	298.345	179.828
Medtr2g017630	AT2G21045.1	rhodanese/cell cycle control phosphatase superfamily protein	356.672	282.741	267.258
Medtr2g028580	AT5G49760.1	LRR receptor-like kinase	343.921	356.345	237.84
Medtr5g011210	AT1G12560.1	expansin A10	342.429	466.294	518.326
Medtr6g006190	AT3G01520.1	universal stress family protein	329.695	315.729	297.735
Medtr4g074960	AT1G48930.1	endo-1%2C4-beta-glucanase	313.074	396.266	456.69
Medtr6g088320	AT4G28850.1	xyloglucan endotransglucosylase/hydrolase family protein	302.772	509.567	549.367
Medtr3g113160	AT4G24160.1	alpha/beta fold hydrolase	294.271	245.336	205.272
Medtr1g115535	AT2G39420.1	alpha/beta fold hydrolase	294.27	330.905	302.649
Medtr2g081810	AT4G27270.1	quinone oxidoreductase	293.235	257.732	194.943
Medtr1g100647	AT3G48940.1	carboxy-terminal region remorin	274.781	314.805	367.612
Medtr1g106730	AT3G49930.1	C2H2-type zinc finger protein	274.176	283.5	215.942
Medtr7g111060	AT4G01610.1	cathepsin B-like cysteine protease	274.05	262.067	241.536
Medtr3g074130	AT1G22190.1	ethylene response factor	272.197	289.956	245.221
Medtr5g017650	AT1G14870.1	plant cadmium resistance protein	271.589	248.559	195.682
Medtr6g022790	AT1G61270.1	transmembrane amino acid transporter family protein	264.879	190.999	143.954
Medtr4g101630	AT1G62660.1	soluble acid invertase FRUCT2	264.044	216.072	234.995
Medtr8g099060	AT2G46170.1	seed maturation protein	260.421	326.736	383.542
Medtr8g019320	AT2G26670.1	heme oxygenase 1 protein	254.185	237.51	267.529
Medtr7g115220	AT3G04720.1	Chitinase / Hevein / PR-4 / Wheatwin2	251.359	150.287	100.142
Medtr2g037990	AT4G30010.1	fiber protein Fb15	247.147	301.014	321.259
Medtr7g016650	AT5G38900.1	DSBA oxidoreductase family protein	245.748	260.602	246.169
Medtr8g088620	AT3G59920.1	GDP dissociation inhibitor	244.696	260.533	267.342
Medtr2g072190	AT1G53580.1	hydroxyacylglutathione hydrolase	244.665	242.543	325.071
Medtr6g071210	AT3G17810.1	dihydroorotate dehydrogenase family protein	242.974	210.947	184.166
Medtr1g104850	AT3G05990.1	Serine/Threonine kinase%2C plant-type protein%2C putative	238.896	319.609	293.166
Medtr5g019580	AT5G66690.1	UDP-glucosyltransferase family protein	238.263	165.871	158.505
Medtr8g087000	AT1G29280.1	WRKY family transcription factor	237.915	240.642	245.31
Medtr3g062450	AT5G56150.1	ubiquitin-conjugating enzyme E2	237.715	291.338	276.858
Medtr5g037710	AT5G45070.1	TIR-NBS-LRR type disease resistance protein	237.715	225.013	157.354
Medtr3g070230	AT3G55840.1	nematode resistance HSPRO2-like protein	234.12	283.051	259.595
Medtr1g022315	AT1G75220.1	sugar porter (SP) family MFS transporter	234.024	277.783	293.465
Medtr0276s0050	AT5G65020.1	annexin D8	232.113	253.568	249.46
Medtr1g108765	AT5G08690.1	F0F1-type ATP synthase%2C beta subunit	229.039	248.995	271.952
Medtr3g437870	AT3G47740.1	ABC transporter A family protein	228.774	142.815	131.633
Medtr1g097850	AT1G71697.1	choline/ethanolamine kinase	228.436	226.381	214.071
Medtr6g033330	AT1G11310.1	seven transmembrane MLO family protein	227.355	250.922	190.642
Medtr5g088850	AT2G44060.1	late embryogenesis abundant protein	226.815	277.175	312.934
Medtr2g070150	AT1G17170.1	glutathione S-transferase%2C amine-terminal domain protein	226.704	149.648	202.326
Medtr3g100960	AT1G06870.1	processing peptidase	226.246	224.266	209.765
Medtr8g042900	AT3G10710.1	pectinesterase/pectinesterase inhibitor	225.824	324.615	399.315
Medtr4g107400	AT5G39970.1	hipl2 protein precursor	225.601	226.987	210.733
Medtr2g023930	AT1G62300.1	WRKY1b transcription factor	223.634	204.704	164.839
Medtr8g028180	AT2G04520.1	eukaryotic translation initiation factor 1A-like protein	221.854	221.582	233.768
Medtr2g096940	AT3G55440.1	cytosolic triosephosphate isomerase	220.072	247.543	292.658
Medtr1g009613	AT2G24570.1	WRKY family transcription factor	214.157	250.577	217.947
Medtr7g081700	AT5G47200.1	RAB GTPase-like protein B1C	213.343	242.224	243.911
Medtr1g060620	AT5G03630.1	pyridine nucleotide-disulfide oxidoreductase	211.474	169.335	181.428
Medtr3g098390	AT2G44010.1	hypothetical protein	211.254	252.794	250.111
Medtr4g101090	AT2G45170.1	gaba-receptor-associated protein ubiquitin domain protein	210.957	227.467	240.644
Medtr1g104610	AT2G32150.1	haloacid dehalogenase-like hydrolase	208.346	222.698	243.708
Medtr8g086270	AT1G22300.1	general regulatory factor 2	208.136	195.603	212.021
Medtr1g081900	AT3G06370.1	Na+/H+ exchanger 1	207.178	210.062	258.031
Medtr8g028920	AT1G63800.1	ubiquitin-conjugating enzyme	206.289	188.2	203.147
Medtr8g065050	AT1G23440.1	pyrrolidone-carboxylate peptidase	204.677	223.623	213.197
Medtr2g049790	AT1G30270.1	CBL-interacting kinase	203.31	204.999	187.778
Medtr7g085780	AT3G13520.1	transmembrane protein%2C putative	200.816	340.545	369.24
Medtr2g021690	AT5G19870.1	T1.3 protein	200.303	167.828	123.923
Medtr3g095530	AT1G49240.1	actin-related protein 4A	199.34	242.741	282.995
Medtr4g109880	AT3G03290.1	adenine nucleotide alpha hydrolase superfamily protein	198.762	267.838	383.943
Medtr8g096380	AT4G24990.1	membrane-anchored ubiquitin-fold protein 4 precursor	198.441	226.791	227.506
Medtr8g076150	AT4G34720.1	vacuolar H+-pumping ATPase 16 kDa proteolipid subunit 4	198.303	234.454	232.016
Medtr4g069850	AT1G49300.1	RAB GTPase-like protein A1D	197.165	218.066	228.02
Medtr1g110570	AT1G68450.1	VQ motif protein	197.148	163.67	93.2137
Medtr1g112170	AT5G04740.1	DS12 from 2D-PAGE of leaf protein%2C putative	196.471	196.674	204.122
Medtr3g108910	AT2G24550.1	hypothetical protein	194.254	208.398	182.748
Medtr8g023560	AT3G14350.1	strubbelig-receptor family 6 protein	192.936	191.197	203.227
Medtr5g092160	AT3G20510.1	transmembrane protein 14C	191.82	248.192	227.891
Medtr4g129790	AT2G33040.1	F0F1 ATP synthase subunit gamma	191.449	220.019	233.541
Medtr1g087020	AT2G47380.1	cytochrome C oxidase subunit 5C	190.223	233.855	239.211
Medtr3g072110	AT2G40420.1	transmembrane amino acid transporter family protein	188.033	173.71	163.491
Medtr7g017630	AT3G30390.1	transmembrane amino acid transporter family protein	184.416	166.591	133.777
Medtr4g123760	AT3G06420.1	autophagy protein Atg8 ubiquitin-like protein	183.032	166.292	184.607
Medtr2g023990	AT4G22080.1	pectate lyase family protein	180.664	247.508	265.821
Medtr2g012560	AT1G61250.1	secretory carrier-associated membrane protein	180.229	182.647	155.031
Medtr2g093060	AT3G54990.1	AP2-like ethylene-responsive transcription factor	180.023	193.765	155.171
Medtr2g437910	AT1G30900.1	vacuolar-sorting receptor	179.262	155.449	118.927
Medtr7g005280	AT5G14000.1	NAC transcription factor-like protein	179.024	182.503	172.183
Medtr5g013340	AT5G47120.1	inhibitor of apoptosis-promoting Bax1 protein	178.14	186.698	186.84
Medtr7g074570	AT1G09780.1	2%2C3-bisphosphoglycerate-independent phosphoglycerate mutase	177.633	126.467	148.376
Medtr8g447080	AT1G79310.1	ICE-like protease (caspase) p20 domain protein	175.72	182.264	197.812
Medtr3g028010	AT3G12630.1	zinc finger A20 and AN1 domain stress-associated protein	173.321	187.048	143.521
Medtr8g010570	AT1G79010.1	NADH dehydrogenase [ubiquinone] iron-sulfur protein	172.702	187.358	198.185
Medtr4g079110	AT1G03850.1	glutaredoxin-C1 protein	172.512	218.445	210.563
Medtr5g065980	AT1G09740.1	adenine nucleotide alpha hydrolase superfamily protein	172.223	186.553	166.045
Medtr5g089820	AT5G12340.1	DUF4228 domain protein	172.188	140.758	120.738
Medtr4g102220	AT1G62840.1	DUF1442 family protein	169.884	244.47	209.976
Medtr3g088975	AT2G18690.1	transmembrane protein%2C putative	168.97	202.585	170.464
Medtr3g105880	AT2G25070.1	protein phosphatase 2C-like protein	167.099	213.174	223.079
Medtr8g098410	AT4G11600.1	phospholipid hydroperoxide glutathione peroxidase	165.04	158.868	132.106
Medtr1g047210	AT2G33150.1	3-ketoacyl-CoA thiolase 2%2C peroxisomal-like protein	164.455	148.302	124.326
Medtr5g094230	AT4G26690.1	glycerophosphoryl diester phosphodiesterase family protein	160.772	201.807	203.25
Medtr8g017410	AT3G13790.1	cell-wall invertase	159.134	214.266	221.783
Medtr6g007647	AT3G01470.1	homeobox associated leucine zipper protein	158.454	171.045	164.751
Medtr5g033920	AT1G60810.1	ATP-citrate synthase alpha chain protein	158.343	179.223	184.332
Medtr7g084150	AT5G13430.1	cytochrome B-c1 complex subunit Rieske protein	158.182	147.533	137.683
Medtr4g083980	AT4G19860.1	lecithine-cholesterol acyltransferase-like protein	157.594	150.883	159.908
Medtr3g117090	AT4G34580.1	Sec14p-like phosphatidylinositol transfer family protein	157.469	196.577	190.542
Medtr8g032320	AT1G63220.1	calcium-dependent lipid-binding (CaLB domain) family protein	156.414	185.992	182.782
Medtr5g009350	AT4G23850.1	long-chain fatty acyl CoA ligase	153.035	149.319	138.145
Medtr6g004780	AT5G40510.1	sucrase/ferredoxin family protein	152.986	112.817	89.5984
Medtr3g035130	AT3G48990.1	long-chain acyl-CoA synthetase	149.023	121.076	128.175
Medtr1g056550	AT3G11820.1	syntaxin of plants 122 protein	148.118	135.375	91.0164
Medtr1g051895	AT5G04170.1	calcium-binding EF-hand protein	148.053	254.991	224.166
Medtr1g045550	AT3G24290.1	ammonium transporter 1 protein	147.95	97.1268	59.0245
Medtr5g006340	AT3G22460.1	O-acetylserine (thiol) lyase	147.379	135.019	128.946
Medtr3g093400	AT3G49580.1	response to low sulfur protein%2C putative	145.551	122.627	188.584
Medtr3g088895	AT1G21410.1	F-box SKP2A-like protein	145.302	141.903	113.119
Medtr6g012780	AT5G39570.1	pro-resilin%2C putative	145.189	140.243	144.841
Medtr1g071430	AT3G63310.1	inhibitor of apoptosis-promoting Bax1 protein	144.635	144.055	150.375
Medtr4g069770	AT1G49310.1	DUF2775 family protein	144.309	158.33	138.094
Medtr5g069055	AT3G52930.1	fructose-bisphosphate aldolase	143.488	167.15	229.591
Medtr5g006070	AT5G26340.1	sugar porter (SP) family MFS transporter	143.386	89.1344	56.3396
Medtr1g082550	AT1G35330.1	zinc finger%2C C3HC4 type (RING finger) protein%2C putative	143.093	106.654	74.7454
Medtr3g070165	AT1G07310.1	C2 domain protein	143.088	126.989	126.05
Medtr3g437990	AT3G47730.1	ABC transporter A family protein	141.56	96.281	95.1129
Medtr7g083790	AT5G14040.1	phosphate carrier protein	141.465	108.098	101.534
Medtr1g095600	AT4G25030.1	hypothetical protein	140.697	180.148	158.38
Medtr6g460470	AT5G51570.1	SPFH/band 7/PHB domain membrane-associated family protein	138.602	145.938	136.275
Medtr7g073680	AT3G08710.1	thioredoxin	138.439	200.519	208.895
Medtr5g027240	AT4G13660.1	pinoresinol-lariciresinol reductase-like protein	137.29	107.481	75.138
Medtr8g070860	AT5G11680.1	arabinogalactan protein	137.191	133.648	143.935
Medtr2g101660	AT1G52200.1	plant cadmium resistance protein	135.428	89.9581	52.4524
Medtr2g032030	AT1G30650.1	WRKY family transcription factor	135.241	130.804	120.09
Medtr5g022960	AT2G17720.1	prolyl 4-hydroxylase alpha-like protein	133.854	135.006	113.985
Medtr1g037520	AT5G08240.1	transmembrane protein%2C putative	133.068	143.587	123.317
Medtr3g010180	AT5G56170.1	lorelei-like-GPI-anchored protein	130.367	188.727	204.958
Medtr3g063310	AT1G65690.1	late embryogenesis abundant hydroxyproline-rich glycoprotein	129.518	142.634	99.848
Medtr2g086420	AT1G08320.1	BZIP family transcription factor	129.295	124.494	98.038
Medtr4g094412	AT1G68150.1	WRKY family transcription factor	128.661	113.923	100.958
Medtr7g100870	AT2G37110.1	cell number regulator-like protein	127.744	136.107	130.342
Medtr1g074930	AT5G43360.1	high affinity inorganic phosphate transporter	125.711	93.1326	101.397
Medtr1g068825	AT3G53670.1	hypothetical protein	125.299	134.9	127.82
Medtr7g056510	AT1G61360.1	G-type lectin S-receptor-like Serine/Threonine-kinase	125.245	106.863	99.0073
Medtr5g009720	AT4G11150.1	archaeal/vacuolar-type H+-ATPase subunit E	124.678	140.759	138.17
Medtr1g063380	AT3G09840.1	ATPase%2C AAA-type%2C CDC48 protein	124.239	116.855	108.982
Medtr2g069030	AT5G48180.1	galactose oxidase/kelch repeat protein	124.108	69.0747	61.9854
Medtr7g076170	AT2G45750.1	methyltransferase	122.149	115.275	90.8251
Medtr3g104310	AT5G11770.1	NADH:ubiquinone oxidoreductase protein	121.998	133.144	134.717
Medtr8g007020	AT2G44790.1	plastocyanin-like domain protein	121.895	168.417	159.231
Medtr1g057020	AT2G35990.1	lysine decarboxylase family protein	121.688	127.462	172.32
Medtr7g091770	AT4G00860.1	ozone-responsive stress-like protein	120.258	156.037	166.497
Medtr4g107970	AT1G69810.1	WRKY family transcription factor	119.667	127.36	81.5653
Medtr6g033515	AT3G24170.1	cytosolic glutathione reductase	119.552	93.6364	83.7093
Medtr1g016620	AT5G26010.1	protein phosphatase 2C-like protein	119.069	403.625	237.295
Medtr2g100400	AT1G18940.1	MFS transporter	118.377	113.594	99.4867
Medtr1g112870	AT1G76030.1	archaeal/vacuolar-type H+-ATPase subunit B	118.172	132.433	129.87
Medtr5g097360	AT3G07780.1	potyviral VPg interacting protein	118.014	106.599	105.991
Medtr7g068850	AT3G51840.1	acyl-CoA dehydrogenase	116.448	127.705	106.571
Medtr3g096520	AT5G63970.1	E3 ubiquitin-protein ligase RGLG2-like protein	115.32	123.575	114.277
Medtr7g080803	AT4G10040.1	cytochrome protein C	114.683	114.161	116.078
Medtr4g060480	AT3G45300.1	acyl-CoA dehydrogenase	114.588	109.381	84.26
Medtr3g085570	AT1G67480.1	kelch repeat F-box protein	112.704	125.476	116.024
Medtr2g019640	AT2G34500.1	cytochrome P450 family monooxygenase	112.516	92.2197	69.755
Medtr8g066220	AT2G03760.1	P-loop nucleoside triphosphate hydrolase superfamily protein	112.077	116.269	169.786
Medtr4g132460	AT1G11920.1	pectate lyase family protein	111.731	146.163	199.769
Medtr7g065980	AT5G01040.1	laccase/diphenol oxidase family protein	111.616	187.914	95.2206
Medtr3g043750	AT5G12140.1	cysteine protease inhibitor cystatin	109.842	125.275	126.553
Medtr7g085240	AT2G39050.1	ricin-type beta-trefoil lectin domain protein	109.049	102.27	118.03
Medtr3g067585	AT1G23140.1	calcium-dependent lipid-binding (CaLB domain) family protein	108.32	140.56	140.153
Medtr3g094250	AT3G10920.1	superoxide dismutase	107.867	120.098	124.265
Medtr6g023230	AT3G27240.1	cytochrome c1%2C heme protein	107.298	101.387	90.5373
Medtr8g080630	AT1G67350.1	RW1-like protein%2C putative	105.604	141.52	167.948
Medtr3g064390	AT4G19640.1	small GTPase family RAB protein	105.278	120.396	113.43
Medtr4g130660	AT4G30650.1	low temperature and salt responsive family protein	105.125	152.166	99.5762
Medtr4g009920	AT1G80460.1	glycerol kinase-like protein	104.519	109.096	85.6838
Medtr3g449620	AT3G59050.1	polyamine oxidase-like protein	104.21	89.3475	101.693
Medtr8g010180	AT5G48380.1	LRR receptor-like kinase	104.146	103.595	91.1194
Medtr4g098710	AT1G32460.1	hypothetical protein	104	109.934	105.062
Medtr1g046380	AT2G33220.1	NADH-ubiquinone oxidoreductase B16.6 subunit	103.964	108.983	121.719
Medtr8g026960	AT2G46680.1	homeobox associated leucine zipper protein	103.8	87.1889	90.9419
Medtr5g099240	AT2G17290.1	calmodulin-domain kinase CDPK protein	103.704	113.84	107.897
Medtr5g030130	AT1G21000.1	PLATZ transcription factor family protein	103.022	131.901	122.821
Medtr4g115420	AT5G35200.1	clathrin assembly plant-like protein%2C putative	102.674	99.3367	82.865
Medtr8g046260	AT5G51260.1	plant acid phosphatase	102.335	112.745	128.18
Medtr2g094093	AT5G60570.1	galactose oxidase/kelch repeat protein	101.686	110.842	107.321
Medtr8g031370	AT3G61260.1	carboxy-terminal region remorin	101.681	164.343	156.028
Medtr4g005410	AT1G78900.1	archaeal/vacuolar-type H+-ATPase subunit A	101.147	110.012	106.976
Medtr1g090490	AT3G10640.1	charged multivesicular body protein	100.945	109.961	105.943
Medtr5g069600	AT5G58940.1	calmodulin-binding receptor-like cytoplasmic kinase	100.797	125.136	114.268
Medtr7g113130	AT4G25090.1	respiratory burst oxidase-like protein	100.744	71.8619	43.6143
Medtr4g084560	AT2G01490.1	phytanoyl-CoA dioxygenase domain protein	100.689	114.31	124.798
Medtr7g091890	AT3G57530.1	calmodulin-domain kinase CDPK protein	100.635	103.15	78.466
Medtr4g130820	AT4G30560.1	cyclic nucleotide-gated ion channel-like protein	100.504	110.806	110.274
Medtr2g006520	AT1G22930.1	T-complex protein	99.9157	84.0749	77.7329
Medtr8g092040	AT2G21870.1	ATP synthase	99.59	119.353	130.457
Medtr7g104600	AT5G03905.1	iron-sulfur cluster assembly protein IscA	99.4331	93.7024	91.0712
Medtr1g068950	AT4G00680.1	cofilin/actin-depolymerizing factor-like protein	99.2185	105.143	109.735
Medtr7g085260	AT3G04060.1	NAC transcription factor-like protein	98.9476	102.258	78.7439
Medtr3g088805	AT1G21380.1	ENTH/VHS/GAT family protein	98.8704	105.474	95.2215
Medtr1g111890	AT3G54300.1	synaptobrevin-like protein	98.1299	105.016	105.901
Medtr8g009960	AT3G03100.1	NADH:ubiquinone oxidoreductase 17.2 kDa subunit	97.7552	115.763	120.849
Medtr2g017825	AT4G18950.1	integrin-linked kinase family protein	97.6387	94.9195	77.0737
Medtr3g086670	AT4G40080.1	clathrin assembly protein	97.1656	97.958	85.8991
Medtr1g018420	AT5G43170.1	C2H2-type zinc finger protein	95.9892	106.198	83.6153
Medtr7g012950	AT5G39320.1	UDP-glucose 6-dehydrogenase family protein	94.7745	118.593	111.17
Medtr2g045470	AT1G48260.1	CBL-interacting kinase	94.2545	101.04	95.9426
Medtr1g023260	AT1G75540.1	salt tolerance-like protein	94.1527	108.729	107.583
Medtr7g005380	AT5G50850.1	pyruvate dehydrogenase E1 beta subunit	94.0049	106.719	102.632
Medtr4g092800	AT4G04800.1	methionine sulfoxide reductase B 2	93.9246	88.906	94.3038
Medtr2g088360	AT4G26970.1	cytoplasmic-like aconitate hydratase	93.8847	72.1669	58.3688
Medtr4g071070	AT4G39080.1	vacuolar proton ATPase a3-like protein	93.8836	87.8865	82.8381
Medtr4g076990	AT3G21070.1	NAD/NADH kinase family protein	93.5317	109.692	91.9428
Medtr4g106500	AT1G19020.1	UVI1%2C putative	93.1258	73.9099	30.9391
Medtr7g090330	AT2G25610.1	vacuolar proton-ATPase subunit C proteolipid protein	92.8581	94.192	87.5258
Medtr7g051230	AT3G07480.1	2Fe-2S ferredoxin-like protein	92.8548	97.712	98.4443
Medtr8g107030	AT1G18180.1	3-oxo-5-alpha-steroid 4-dehydrogenase	92.6941	86.0068	70.8135
Medtr8g031190	AT1G79590.1	syntaxin of plants protein	92.0258	107.369	114.849
Medtr1g102680	AT3G22850.1	aluminum induced protein with YGL and LRDR motif protein	91.6698	100.922	104.721
Medtr4g129950	AT4G30490.1	AFG1-family ATPase	91.5931	83.0935	86.8287
Medtr7g009590	AT3G28715.1	vacuolar H+ ATPase V0 sector%2C subunit D	91.4692	96.4133	91.9018
Medtr4g094270	AT5G20000.1	26S proteasome regulatory particle triple-A ATPase protein	91.1685	94.6399	92.1114
Medtr7g067510	AT3G09020.1	lactosylceramide 4-alpha-galactosyltransferase-like protein	90.6874	79.577	62.4132
Medtr7g023770	AT3G55410.1	E1 subunit-like 2-oxoglutarate dehydrogenase	90.5683	77.9313	68.0221
Medtr6g087150	AT2G20030.1	RING-H2 finger protein ATL4J	90.4169	81.4118	70.0391
Medtr2g020770	AT3G21510.1	histidine phosphotransfer protein	90.3833	191.736	197.533
Medtr1g090873	AT3G52190.1	SEC12p-like protein	89.9012	90.8295	58.4364
Medtr4g118590	AT5G18860.1	inosine-uridine preferring nucleoside hydrolase	89.8963	90.0571	108.941
Medtr4g029530	AT5G61530.1	small G family protein/RhoGAP family protein	89.7163	94.2255	89.9998
Medtr8g028080	AT2G39780.1	ribonuclease T2 family protein	89.599	123.414	118.106
Medtr4g103550	AT3G48530.1	SNF1-related kinase regulatory subunit gamma 1	89.4343	77.5257	80.9847
Medtr8g066340	AT5G46860.1	syntaxin of plants protein	89.338	110.265	117.153
Medtr2g083870	AT3G58710.1	WRKY family transcription factor	89.2563	87.6891	93.7619
Medtr1g069065	AT3G12570.1	HSP20-like chaperone superfamily protein	88.9886	97.8218	77.545
Medtr1g116520	AT2G30740.1	Pti1-like kinase	88.9343	99.1709	89.3587
Medtr7g117495	AT3G54770.1	RNA-binding (RRM/RBD/RNP motif) family protein	88.5938	143.734	146.813
Medtr2g041190	AT2G06530.1	charged multivesicular body protein	88.4798	96.3634	92.4292
Medtr4g119860	AT4G15800.1	RALF	88.2218	141.042	159.621
Medtr6g090515	AT2G19830.1	charged multivesicular body protein	87.7941	97.2769	95.2833
Medtr8g015430	AT5G53530.1	vacuolar protein sorting-associated protein 26A	87.5626	94.7738	90.5413
Medtr2g063460	AT1G79270.1	evolutionarily carboxy-terminal region protein	86.9543	80.1623	66.7415
Medtr5g056480	AT1G25400.1	transmembrane protein%2C putative	86.8773	90.7228	62.4255
Medtr6g084710	AT1G49050.1	eukaryotic aspartyl protease family protein	85.0548	87.5568	81.7685
Medtr1g093730	AT1G68820.1	transmembrane fragile-X-F-associated protein	84.6275	80.1587	77.1976
Medtr8g098980	AT1G64040.1	serine/threonine-protein phosphatase PP1	84.3671	82.6775	67.686
Medtr7g083720	AT1G12840.1	vacuolar H+-ATPase subunit C	84.2607	95.6343	93.6525
Medtr3g091440	AT5G24270.1	calcineurin B-like protein 4-1	84.1635	130.963	113.044
Medtr4g131160	AT5G58010.1	BHLH transcription factor	83.8677	110.107	128.697
Medtr4g121960	AT3G17000.1	ubiquitin-conjugating enzyme	83.7387	92.033	85.3881
Medtr8g074030	AT2G17130.1	NAD-dependent isocitrate dehydrogenase	83.6586	82.2571	71.8171
Medtr5g093880	AT4G26750.1	hydroxyproline-rich glycoprotein family protein	83.538	79.2636	68.4271
Medtr4g099210	AT4G17615.1	calcineurin B-like molecule protein	83.0487	100.421	95.0916
Medtr7g101870	AT3G53230.1	ATPase%2C AAA-type%2C CDC48 protein	82.9066	67.1501	69.6853
Medtr8g090375	AT5G65110.1	peroxisomal acyl-CoA oxidase	82.6103	85.3193	68.2486
Medtr4g082340	AT1G69450.1	ERD (early-responsive to dehydration stress) family protein	82.4649	104.521	91.367
Medtr8g073560	AT2G17220.1	Serine/Threonine-kinase Cx32%2C related protein	81.6211	65.465	50.1866
Medtr5g079880	AT3G55470.1	calcium-dependent lipid-binding (CaLB domain) family protein	81.4652	80.6391	61.4529
Medtr1g069645	AT2G20420.1	succinyl-CoA ligase [ADP-forming] subunit beta	81.2723	79.8802	75.182
Medtr3g114080	AT1G20110.1	RING/FYVE/PHD-type zinc finger protein	81.2115	81.2153	75.8679
Medtr8g078370	AT3G42050.1	vacuolar H+-ATPase subunit H%2C putative	81.1137	88.7131	84.6677
Medtr7g079180	AT2G46140.1	late embryogenesis abundant protein	80.8699	111.625	111.814
Medtr2g039680	AT3G13782.1	nucleosome assembly protein	80.5592	85.5954	90.5518
Medtr4g007030	AT3G58730.1	vacuolar ATP synthase subunit D%2C putative	80.5374	90.4854	94.2711
Medtr4g125260	AT5G35580.1	receptor-like kinase	80.508	85.3962	75.6955
Medtr5g063670	AT1G35720.1	annexin D8	79.6382	101.349	123.286
Medtr8g006290	AT3G60450.1	phosphoglycerate mutase family protein	79.6071	87.2424	83.1188
Medtr7g080230	AT5G36260.1	eukaryotic aspartyl protease family protein	78.5269	93.2359	87.8473
Medtr4g019780	AT2G29420.1	glutathione S-transferase%2C amine-terminal domain protein	78.1265	100.195	99.5358
Medtr1g086230	AT3G17410.1	receptor-like kinase	77.2671	91.0414	88.8304
Medtr3g102980	AT3G19580.1	C2H2-type zinc finger protein	76.5316	76.9332	39.7683
Medtr1g066380	AT2G37130.1	cationic peroxidase	76.2497	174.999	98.5973
Medtr8g465910	AT4G03510.1	E3 ubiquitin-protein ligase RMA1H1-like protein	75.8784	83.0796	68.233
Medtr3g108808	AT5G10650.1	zinc finger (C3HC4-type RING finger) family protein	75.7939	92.7782	82.6334
Medtr5g021520	AT3G51130.1	UPF0183 plant-like protein	75.247	73.7276	71.9637
Medtr7g113800	AT2G35000.1	RING-H2 zinc finger protein	75.1347	70.2176	53.2543
Medtr8g039290	AT5G13500.1	NOD3%2C putative	75.1139	84.817	79.37
Medtr1g027020	AT5G53460.1	NADH glutamate synthase	74.8892	79.1312	68.3689
Medtr3g023830	AT5G07910.1	LRR and ubiquitin-like domain plant-like protein	74.0105	82.8318	78.9674
Medtr5g079840	AT2G39660.1	kinase 1B	73.4741	68.3911	48.3716
Medtr4g125690	AT1G17580.1	DIL domain myosin family protein	73.4144	68.0694	58.9965
Medtr7g110720	AT4G01720.1	WRKY1b transcription factor	73.3453	80.8827	86.4416
Medtr4g083230	AT2G32080.1	transcription factor Pur-alpha-like protein	73.0806	70.7504	78.7859
Medtr3g110065	AT5G11520.1	aspartate aminotransferase	72.565	68.4827	64.8052
Medtr4g123850	AT3G53480.1	drug resistance transporter-like ABC domain protein	72.2691	66.3178	45.0167
Medtr2g030560	AT3G24160.1	membrane protein type I%2C putative	71.3753	84.7474	80.3397
Medtr6g078450	AT1G47600.1	glycoside hydrolase family 1 protein	70.7028	77.8704	82.898
Medtr8g099465	AT4G23885.1	hypothetical protein	70.4848	82.0372	85.5754
Medtr7g091460	AT2G41740.1	villin	69.9952	77.3826	73.9934
Medtr5g038550	AT1G27000.1	BZIP transcription factor	69.767	71.3843	68.5368
Medtr2g090950	AT2G42350.1	anaphase-promoting complex subunit 11 RING-H2 finger protein	69.6397	53.9753	44.48
Medtr4g068220	AT4G28460.1	transmembrane protein%2C putative	69.401	38.1554	28.5408
Medtr7g106340	AT3G52450.1	E3 ubiquitin-protein ligase PUB23-like protein	69.2583	77.6812	52.7141
Medtr8g090215	AT2G22290.1	RAB GTPase-like protein B1C	69.226	91.3857	94.4831
Medtr2g086510	AT2G27510.1	2Fe-2S ferredoxin superfamily protein	68.9684	58.6114	61.8022
Medtr8g105700	AT1G14780.1	MACPF domain protein	68.9453	59.7541	51.8513
Medtr2g099470	AT2G43570.1	Chitinase (Class IV) / Hevein	68.4844	49.9409	13.9015
Medtr6g004430	AT3G01640.1	GHMP kinase ATP-binding protein%2C putative	68.438	86.9484	74.3873
Medtr1g023730	AT1G13080.1	cytochrome P450 family 71 protein	68.3283	62.5564	57.9194
Medtr2g019020	AT1G30400.1	multidrug resistance protein ABC transporter family protein	68.3087	64.8098	60.0876
Medtr7g109460	AT4G02075.1	RING/FYVE/PHD zinc finger protein	68.0853	75.6766	66.5608
Medtr5g020050	AT2G18450.1	succinate dehydrogenase [ubiquinone] flavoprotein subunit	67.8836	59.6457	55.1435
Medtr3g437680	AT1G13950.1	eukaryotic translation initiation factor 5A4	67.4932	87.5413	95.8833
Medtr8g461110	AT1G56120.1	LRR receptor-like kinase%2C putative	66.9583	61.8814	30.7146
Medtr8g068890	AT2G22500.1	dicarboxylate carrier protein	66.5788	50.7697	39.1816
Medtr3g094160	AT3G56310.1	alpha-galactosidase-like protein	66.4886	69.1696	58.8124
Medtr6g012860	AT5G39510.1	vesicle transport V-SNARE protein amine-terminal protein	66.3631	76.0279	73.281
Medtr5g075690	AT5G05370.1	cytochrome B-c1 complex%2C subunit 8	66.2273	68.681	71.2477
Medtr6g008210	AT3G28210.1	zinc finger AN1 domain stress-associated protein	66.1821	70.905	56.2708
Medtr1g094220	AT3G54840.1	small GTPase family RAB protein	66.0149	74.2227	69.357
Medtr4g097160	AT5G67590.1	NADH-ubiquinone oxidoreductase 18 kDa subunit	65.9747	84.3563	86.1721
Medtr2g086560	AT2G27480.1	calcium-binding EF-hand protein	65.8829	65.0033	52.7768
Medtr1g076550	AT3G22950.1	ADP-ribosylation factor-like protein A1D	65.0211	74.3719	71.0526
Medtr7g080980	AT4G17800.1	AT hook motif DNA-binding family protein	64.9596	96.5341	63.4278
Medtr8g063790	AT1G23870.1	trehalose-6-phosphate synthase domain protein	64.5037	68.2679	52.4293
Medtr2g083300	AT5G54790.1	hypothetical protein	64.0601	52.903	97.2993
Medtr1g096200	AT5G49950.1	alpha/beta fold hydrolase	63.9468	51.7324	45.1722
Medtr2g009810	AT1G72680.1	cinnamyl alcohol dehydrogenase-like protein	63.8319	69.1629	64.112
Medtr7g096640	AT3G23190.1	HR-like lesion-inducing protein	63.6319	86.9549	83.7785
Medtr3g031220	AT5G07100.1	WRKY transcription factor	63.2831	53.835	37.0162
Medtr4g107490	AT1G18890.1	calmodulin-domain kinase CDPK protein	63.0845	64.4005	54.4518
Medtr4g108760	AT3G29035.1	NAC transcription factor-like protein	62.8524	52.0021	69.1643
Medtr1g019940	AT5G43590.1	patatin-like phospholipase	62.6741	52.7295	22.2892
Medtr3g088565	AT1G77330.1	1-aminocyclopropane-1-carboxylate oxidase	62.5892	118.89	105.316
Medtr3g448370	AT2G42890.1	RNA recognition motif 2 in plant MEI2-like protein	62.4754	57.0562	45.9787
Medtr4g104140	AT3G48360.1	BTB/POZ and TAZ domain protein	62.4288	73.6045	60.8464
Medtr7g097170	AT1G03950.1	charged multivesicular body protein	61.7132	68.9317	62.8279
Medtr6g090130	AT5G56630.1	6-phosphofructokinase	61.6379	44.8943	39.7734
Medtr2g090045	AT4G03320.1	TIC protein 20-IV%2C related protein	61.5704	60.2649	51.6302
Medtr6g077820	AT5G08300.1	succinyl-CoA ligase [ADP-forming] subunit alpha-2	61.5109	60.2946	57.0567
Medtr0003s0470	AT1G70330.1	equilibrative nucleoside transporter 6	61.3862	56.6342	54.0665
Medtr1g082300	AT1G54710.1	breast carcinoma amplified sequence 3 protein	61.3211	60.8026	60.0633
Medtr7g005440	AT5G13190.1	LITAF-like zinc ribbon domain protein	61.3129	61.6313	58.0269
Medtr3g005170	AT5G19440.1	cinnamyl-alcohol dehydrogenase-like protein	61.24	58.9295	64.5918
Medtr4g079290	AT1G06290.1	peroxisomal acyl-CoA oxidase	61.0634	55.7184	50.1236
Medtr8g023720	AT1G72300.1	LRR receptor-like kinase	60.9536	52.0261	40.8768
Medtr4g036265	AT5G61500.1	autophagy 3 (APG3) protein	60.309	66.6474	67.036
Medtr7g085810	AT5G19790.1	AP2 domain class transcription factor	59.9852	130.797	190.925
Medtr5g010750	AT5G48000.1	cytochrome P450 family protein	59.8019	93.5203	84.8483
Medtr1g014710	AT5G20910.1	RING-finger ubiquitin ligase	59.499	60.0983	60.9397
Medtr4g117380	AT3G23600.1	endo-1%2C3%3B 1%2C4-beta-D-glucanase-like protein	59.4594	70.2524	95.9368
Medtr1g042300	AT5G08530.1	NADH-ubiquinone oxidoreductase 51 kDa subunit	59.3293	59.4422	61.2248
Medtr3g117890	AT4G35060.1	heavy metal transport/detoxification superfamily protein	59.2812	54.7854	56.3286
Medtr5g014710	AT2G22780.1	glyoxysomal malate dehydrogenase	59.0859	56.3921	55.2201
Medtr1g031150	AT1G30110.1	nudix hydrolase-like protein	58.9927	52.5661	49.978
Medtr3g006350	AT4G13530.1	transmembrane protein%2C putative	58.7842	62.4217	61.9262
Medtr2g436900	AT3G62780.1	C2 domain protein	58.6162	64.0162	49.4251
Medtr5g030890	AT4G37900.1	DNA-binding protein%2C putative	58.4075	49.868	44.2532
Medtr3g117420	AT1G49390.1	2OG-Fe(II) oxygenase family oxidoreductase	58.3108	49.5069	45.5063
Medtr7g077860	AT2G45980.1	hypothetical protein	58.0044	84.8308	76.0348
Medtr4g119980	AT3G16630.1	P-loop nucleoside triphosphate hydrolase superfamily protein	57.7715	55.2151	54.6269
Medtr3g462710	AT1G62200.1	proton-dependent oligopeptide transport family protein	56.8484	45.4465	30.9362
Medtr7g073520	AT3G08720.1	ribosomal protein S6 kinase	56.8156	60.5496	58.1771
Medtr4g076030	AT1G05320.1	Uro-adherence factor A%2C putative	56.7007	53.4769	44.7085
Medtr7g095710	AT3G63380.1	calcium-transporting ATPase	56.4961	76.5122	86.5843
Medtr7g094520	AT4G13180.1	short-chain dehydrogenase/reductase	56.086	51.0794	43.8902
Medtr8g463760	AT3G15020.1	malate dehydrogenase	55.9322	60.3366	65.0755
Medtr8g020880	AT3G14050.1	RelA/SpoT-like protein RSH2	55.771	58.2165	48.0905
Medtr5g022030	AT2G17890.1	calcium-dependent kinase	55.7006	57.2842	52.4515
Medtr1g017950	AT1G10200.1	GATA type zinc finger transcription factor family protein	54.9919	72.2279	76.8205
Medtr2g036900	AT3G20250.1	pumilio-family RNA-binding repeatprotein	54.9486	43.4297	39.2724
Medtr4g103540	AT5G50380.1	exocyst subunit exo70 family protein	54.867	56.0963	49.0888
Medtr5g074400	AT2G30250.1	WRKY transcription factor	54.8061	47.2787	31.4973
Medtr4g122670	AT3G06580.1	mevalonate/galactokinase family protein	54.745	56.9807	49.958
Medtr3g049400	AT5G54800.1	glucose-6-phosphate/phosphate translocator-like protein	54.6994	60.4772	52.7279
Medtr1g109430	AT2G01180.1	lipid phosphate phosphatase-like protein	54.6974	46.6732	39.3188
Medtr1g104810	AT3G05970.1	long chain acyl-CoA synthetase 7%2C peroxisomal protein	54.2827	52.2874	45.8214
Medtr3g067935	AT5G13820.1	double-strand telomere-binding protein%2C putative	54.2659	55.1584	45.3761
Medtr6g064960	AT4G15093.1	4%2C5-DOPA dioxygenase extradiol-like protein	53.8425	64.5266	69.7403
Medtr8g018770	AT3G13930.1	long form dihydrolipoamide acetyltransferase	53.1217	54.6227	51.4561
Medtr4g123070	AT3G17240.1	dihydrolipoyl dehydrogenase	53.0753	47.3	48.0333
Medtr4g100380	AT4G17500.1	ethylene response factor	53.0026	38.2012	21.0101
Medtr2g007930	AT1G76900.1	tubby-F-box-like protein	51.889	50.6578	48.8056
Medtr1g085140	AT1G09560.1	rhicadhesin receptor	51.6394	62.4242	58.6456
Medtr0018s0260	AT3G27380.1	succinate dehydrogenase [ubiquinone] iron-sulfur subunit	51.447	45.9058	42.4179
Medtr8g035900	AT5G18800.1	NADH-ubiquinone oxidoreductase 19 kDa subunit family protein	51.0115	68.0875	76.4907
Medtr2g094090	AT5G60550.1	Serine/Threonine kinase family protein	50.9096	49.3953	49.7094
Medtr2g435800	AT3G06810.1	acyl-CoA dehydrogenase family protein	50.5706	35.2903	26.9274
Medtr8g086390	AT4G18640.1	LRR receptor-like kinase	50.4759	77.3241	76.2954
Medtr3g461520	AT3G13330.1	proteasome activator complex subunit-like protein	50.2322	34.0567	26.3935
Medtr4g084650	AT2G01470.1	SEC12p-like protein	50.0709	56.936	55.0102
Medtr8g062670	AT1G24180.1	pyruvate dehydrogenase complex E1 alpha subunit	50.0254	50.6299	45.2685
Medtr8g086380	AT5G45810.1	CBL-interacting kinase	50.0068	55.9415	39.1527
Medtr7g086510	AT3G03720.1	cationic amino acid transporter 2%2C vacuolar protein	49.9487	48.0456	56.9383
Medtr3g060660	AT5G55860.1	paramyosin	49.4408	50.0633	45.0503
Medtr8g099575	AT1G64480.1	calcineurin B-like protein 4-1	49.1963	55.1159	60.9656
Medtr1g086080	AT2G47000.1	ABC transporter B family protein	49.11	34.8459	24.6608
Medtr3g007760	AT4G25230.1	E3 ubiquitin protein ligase RIN2	49.0493	52.4819	47.3963
Medtr2g103950	AT3G15890.1	Pti1-like kinase	49.0148	45.5935	42.6283
Medtr1g041150	AT3G10660.1	calmodulin-domain kinase CDPK protein	48.9936	52.7302	49.3322
Medtr1g090630	AT5G04830.1	nuclear transport factor 2 (NTF2) family protein	48.8924	41.6375	28.9577
Medtr3g091760	AT5G24310.1	ABIL1-like protein	48.6847	61.2383	60.6958
Medtr4g485520	AT1G23030.1	armadillo/beta-catenin repeat protein	48.4568	67.1873	68.3255
Medtr3g080050	AT3G21630.1	LysM receptor kinase K1B	48.3228	48.6696	39.9859
Medtr4g082325	AT1G14000.1	dual specificity kinase splA-like protein	48.2224	52.9037	46.6666
Medtr4g028960	AT5G01830.1	plant U-box protein	48.1441	41.2568	31.7361
Medtr1g019810	AT1G47420.1	succinate dehydrogenase	48.0509	51.4144	53.1387
Medtr7g115350	AT1G08800.1	zein-binding protein	48.0177	45.46	40.2489
Medtr4g132420	AT1G11910.1	fungal proteinase A%2C aspartic proteinase superfamily protein	47.8535	43.3036	53.2304
Medtr2g103150	AT1G80230.1	cytochrome C oxidase subunit 5b	47.8295	54.0808	56.4789
Medtr2g031310	AT1G75780.1	tubulin beta-1 chain	47.7708	58.402	57.2195
Medtr1g029850	AT1G21780.1	BTB/POZ domain plant protein	47.4489	48.8307	56.113
Medtr7g100760	AT5G56350.1	pyruvate kinase family protein	47.1262	41.6762	38.41
Medtr4g113530	AT2G26650.1	inwardly rectifying potassium channel subunit	46.2343	29.5032	37.284
Medtr1g048370	AT2G26230.1	uricase/urate oxidase/nodulin 35%2C putative	46.2085	38.4173	39.7012
Medtr3g058410	AT1G55920.1	serine acetyltransferase	46.0726	42.5723	40.7132
Medtr3g116640	AT4G39270.1	LRR receptor-like kinase family protein	46.0694	39.8487	36.6203
Medtr5g024900	AT2G17420.1	thioredoxin reductase	45.9666	50.4697	47.7958
Medtr1g080690	AT3G04630.1	TPX2 (targeting protein for Xklp2) family protein	45.9228	52.9246	56.3591
Medtr1g094830	AT1G08050.1	zinc finger%2C C3HC4 type (RING finger) protein	45.8445	33.1076	18.6664
Medtr8g037700	AT5G61350.1	malectin/receptor-like kinase family protein	45.5824	59.0267	71.3875
Medtr4g064897	AT3G46830.1	RAB GTPase-like protein A1D	45.3862	54.2287	50.0183
Medtr1g082870	AT3G63150.1	Rho GTPase-like protein	45.2723	42.2869	41.2431
Medtr6g013820	AT1G22050.1	membrane-anchored ubiquitin-fold protein 4 precursor	45.2279	53.9243	53.5745
Medtr4g117570	AT3G23540.1	alpha/beta-hydrolase superfamily protein	45.0224	49.0504	43.9652
Medtr8g104290	AT3G18300.1	hypothetical protein	44.9135	37.4095	27.3579
Medtr4g134760	AT1G33700.1	Non-lysosomal glucosylceramidase	44.7399	52.5875	51.8451
Medtr4g020040	AT2G37940.1	plant inositol phosphorylceramide synthase	44.6758	50.4112	50.1581
Medtr2g099620	AT1G72730.1	DEAD-box ATP-dependent RNA helicase	44.5976	44.8588	49.0784
Medtr3g109030	AT2G24610.1	cyclic nucleotide-gated ion channel-like protein	44.4928	62.4121	71.799
Medtr7g093530	AT4G25820.1	xyloglucan endotransglucosylase/hydrolase family protein	44.4683	92.5193	115.657
Medtr1g075880	AT1G30640.1	AGC kinase	44.3574	49.0949	49.3505
Medtr3g095660	AT5G39590.1	TLD-domain nucleolar protein	44.0324	43.7598	42.8277
Medtr2g012810	AT5G66810.1	LisH and RanBPM domain protein	43.8167	48.896	48.5149
Medtr1g056180	AT5G04860.1	EEIG1/EHBP1 protein amine-terminal domain protein	43.7726	38.8015	33.5782
Medtr2g049640	AT1G29400.1	RNA recognition motif 2 in plant MEI2-like protein	43.724	40.9846	38.3162
Medtr4g071060	AT4G39090.1	papain family cysteine protease	43.6737	45.1586	37.2151
Medtr7g114940	AT5G49570.1	peptide-N(4)-(N-acetyl-beta-glucosaminyl)asparagine amidase	43.5784	43.2587	42.6526
Medtr5g082830	AT2G40140.1	ARM repeat CCCH-type zinc finger protein	43.5102	41.0555	30.2024
Medtr4g046733	AT1G54290.1	eukaryotic translation initiation factor SUI1	43.4486	55.3205	52.9192
Medtr8g106640	AT3G18170.1	glycosyltransferase family 61 protein	43.4315	71.2321	85.0487
Medtr8g079910	AT1G13195.1	RING finger protein	43.3989	46.1939	42.6016
Medtr6g073003	AT3G17770.1	3%2C4-dihydroxy-2-butanone kinase%2C putative	43.3752	48.2287	44.5273
Medtr2g098030	AT4G34890.1	xanthine dehydrogenase/oxidase	42.9661	43.2825	34.1606
Medtr6g047750	AT5G52510.1	GRAS family transcription factor	42.7987	44.067	37.7623
Medtr3g070000	AT3G11320.1	triose-phosphate transporter family protein	42.5111	46.8421	45.915
Medtr2g438150	AT1G31120.1	potassium transporter 12	42.4797	43.6825	34.0517
Medtr8g023080	AT3G14270.1	1-phosphatidylinositol-3-phosphate 5-kinase	42.3878	39.1732	32.7356
Medtr4g052910	AT2G27730.1	copper ion-binding protein	42.1345	47.5324	54.27
Medtr4g111965	AT1G18470.1	transmembrane fragile-X-F-associated protein	42.0238	39.2678	31.5065
Medtr7g090890	AT3G57280.1	transmembrane protein 14C	42.0068	43.465	37.4429
Medtr8g070510	AT4G26470.1	EF hand calcium-binding family protein	41.9505	43.3814	42.3937
Medtr1g114240	AT3G19910.1	RING-finger ubiquitin ligase	41.938	48.26	47.0405
Medtr2g034900	AT1G09270.1	importin subunit alpha-1b	41.8924	41.2942	40.2688
Medtr4g121080	AT5G49270.1	COBRA-like protein 7 precursor	41.8157	50.6693	48.781
Medtr8g106820	AT3G18060.1	transducin/WD40 repeat protein	41.7767	44.1806	46.918
Medtr3g092230	AT3G49370.1	CDPK-related kinase	41.6137	39.4114	29.3468
Medtr8g090190	AT4G39910.1	ubiquitin carboxyl-terminal hydrolase	41.594	41.5305	37.9753
Medtr4g125770	AT4G26060.1	ribosomal protein L18ae family protein	41.2709	52.9561	48.0051
Medtr8g066630	AT3G03000.1	EF hand calcium-binding family protein	40.7743	58.1116	62.8325
Medtr2g079830	AT1G52910.1	fiber protein Fb34	40.7481	50.3646	50.9781
Medtr5g064120	AT1G78260.1	RNA-binding (RRM/RBD/RNP motif) family protein	40.5986	72.9824	74.7909
Medtr4g066580	AT3G60140.1	glycoside hydrolase family 1 protein	40.5752	22.1938	22.1675
Medtr1g018180	AT3G01400.1	armadillo/beta-catenin-like repeat protein	40.5121	54.8498	45.4952
Medtr1g045120	AT5G44020.1	plant acid phosphatase	40.4739	65.3251	70.2236
Medtr4g129470	AT5G57740.1	E3 ubiquitin-protein ligase XBOS32	40.4064	54.864	56.4243
Medtr1g019250	AT1G45976.1	SBP (S-ribonuclease-binding protein) family protein	40.3206	42.2532	40.2231
Medtr8g078070	AT2G18640.1	geranylgeranyl pyrophosphate synthase	40.2443	41.5449	28.281
Medtr6g088665	AT1G35190.1	2OG-Fe(II) oxygenase family oxidoreductase	40.0502	32.6506	22.1841
Medtr1g068740	AT5G03520.1	RAB GTPase-like protein A5B	39.9832	47.6224	46.7481
Medtr4g066650	AT1G65430.1	E3 ubiquitin-protein ligase ARI7%2C putative	39.5998	39.1905	36.0225
Medtr4g011600	AT1G80310.1	sulfate transporter-like protein	39.5565	29.0906	31.0888
Medtr3g080960	AT5G41990.1	WNK kinase	39.5069	43.6232	44.0639
Medtr3g065490	AT1G66260.1	RNA recognition motif%2C a.k.a. RRM%2C RBD protein	39.3362	42.1675	41.8479
Medtr5g023960	AT3G51460.1	phosphoinositide phosphatase SAC1	39.2752	45.6772	45.1163
Medtr5g038870	AT1G14370.1	Serine/Threonine kinase family protein	39.2123	41.745	38.2122
Medtr0004s0650	AT4G25220.1	glycerol-3-phosphate transporter	39.1917	38.0926	33.715
Medtr3g086610	AT3G27470.1	lysine ketoglutarate reductase trans-splicing protein	39.142	33.9618	29.9635
Medtr4g078290	AT1G03740.1	cyclin-dependent kinase	39.0724	47.4399	42.1298
Medtr5g037200	AT1G69960.1	serine/threonine protein phosphatase 2A	39.0477	43.1823	40.961
Medtr2g072180	AT1G53590.1	calcium-dependent lipid-binding domain protein	38.7454	33.7879	37.5074
Medtr1g050502	AT1G42990.1	bZIP transcription factor	38.7421	42.8473	39.8463
Medtr6g478120	AT5G47880.1	eukaryotic peptide chain release factor subunit 1-3	38.7277	38.4462	34.6876
Medtr7g081230	AT3G59950.1	cysteine protease ATG4B	38.7261	40.7778	38.5995
Medtr8g069565	AT1G60780.1	clathrin assembly protein AP47%2C putative	38.5295	40.8366	38.6228
Medtr3g008280	AT4G25160.1	U-box kinase family protein	38.519	30.8588	26.8853
Medtr1g088250	AT1G02816.1	DUF538 family protein	38.4064	40.0886	39.0921
Medtr4g102750	AT1G12640.1	membrane-bound O-acyltransferase family MBOAT protein	38.2576	42.5286	40.5012
Medtr3g082440	AT1G65610.1	endo-1%2C4-beta-glucanase	38.1938	47.22	41.6126
Medtr1g030420	AT1G44770.1	hypothetical protein	38.1549	39.2367	38.3328
Medtr5g042920	AT2G03340.1	WRKY transcription factor 3	38.075	38.2018	35.2785
Medtr2g056190	AT1G74030.1	carboxy-terminal TIM barrel domain enolase	38.0685	39.853	43.7763
Medtr1g073860	AT3G04570.1	AT hook motif DNA-binding family protein	37.8496	43.6269	38.3909
Medtr7g071110	AT2G38480.1	CASP-like protein	37.8032	50.482	39.5246
Medtr4g008650	AT3G57330.1	membrane calcium-translocating P-type ATPase	37.7886	44.9452	45.0101
Medtr3g101500	AT4G33360.1	NAD(P)-binding rossmann-fold protein	37.2726	38.7088	42.8426
Medtr1g100667	AT3G48920.1	myb transcription factor	37.0887	167.84	178.647
Medtr6g029390	AT5G18150.1	methyltransferase-like protein	36.8239	100.666	92.71
Medtr5g036410	AT1G70170.1	matrix metalloproteinase	36.733	30.8562	18.0312
Medtr2g025550	AT4G26770.1	phosphatidate cytidylyltransferase family protein	36.5916	31.8415	34.8144
Medtr6g009330	AT5G42740.1	glucose-6-phosphate isomerase	36.5904	33.3826	35.273
Medtr3g109120	AT4G31240.1	kinase C-like zinc finger protein	36.115	40.6246	38.8913
Medtr1g111270	AT3G25800.1	serine/threonine protein phosphatase 2A regulatory subunit A	36.0863	33.5553	29.8978
Medtr1g056560	AT3G52400.1	syntaxin of plants 122 protein	36.0542	36.8777	31.1624
Medtr1g075870	AT1G04440.1	casein kinase I-like protein	35.9023	36.2991	33.7344
Medtr7g079490	AT5G16510.1	alpha-1%2C4-glucan-protein synthase [UDP-forming]-like protein	35.8914	33.2932	32.6015
Medtr1g112310	AT4G32640.1	protein transporter Sec24-like CEF protein%2C putative	35.7127	34.6493	30.0951
Medtr3g091550	AT5G53350.1	ATP-dependent Clp protease regulatory subunit ClpX	35.6437	33.9814	32.2392
Medtr5g075100	AT2G38490.1	CBL-interacting kinase	35.5954	40.8618	44.9764
Medtr4g088885	AT4G04910.1	AAA family ATPase	35.5574	34.6126	29.4661
Medtr1g101440	AT5G07220.1	BAG family molecular chaperone regulator-like protein	35.5024	35.4329	32.7064
Medtr8g027160	AT4G00900.1	endoplasmic reticulum-type calcium-transporting ATPase	35.4149	36.6563	36.89
Medtr8g075240	AT1G75840.1	Rho-like GTP-binding protein	35.1159	43.2165	46.2968
Medtr2g046130	AT3G17420.1	receptor-like kinase plant	35.075	51.9823	46.9482
Medtr5g098140	AT3G07890.1	Rab-GTPase-TBC domain protein	35.0594	42.1736	42.2187
Medtr3g071740	AT5G05440.1	polyketide cyclase/dehydrase and lipid transporter	35.056	35.9775	15.3656
Medtr2g034290	AT5G47890.1	NADH-ubiquinone oxidoreductase 10.5 kDa subunit	35.0332	38.5563	45.7226
Medtr7g089970	AT2G41220.1	ferredoxin-dependent glutamate synthase	34.8584	49.6882	37.9566
Medtr4g130620	AT4G30640.1	F-box SKIP1-like protein	34.4792	34.0962	34.8257
Medtr1g097420	AT2G21880.1	RAB GTPase-like protein A1D	34.4322	39.5242	41.2814
Medtr7g113970	AT3G05165.1	sugar porter (SP) family MFS transporter	34.381	30.9876	26.5759
Medtr7g108150	AT2G47890.1	zinc finger constans-like protein	34.1623	35.7145	29.9939
Medtr4g053440	AT2G27580.1	zinc finger A20 and AN1 domain stress-associated protein	33.7733	36.6277	31.8544
Medtr2g067760	AT1G79450.1	LEM3 (ligand-effect modulator 3) family protein	33.7384	38.7843	40.3977
Medtr8g030850	AT2G45890.1	RHO guanyl-nucleotide exchange factor	33.6393	41.0119	39.3002
Medtr3g072800	AT5G35370.1	G-type lectin S-receptor-like Serine/Threonine-kinase	33.6338	30.7345	30.5997
Medtr3g070310	AT5G05700.1	arginyl-tRNA-protein transferase	33.5576	33.1132	28.6312
Medtr4g091530	AT4G05150.1	octicosapeptide/phox/Bem1p (PB1) domain protein	33.5353	52.5183	50.6916
Medtr4g075250	AT3G12400.1	ubiquitin-conjugating enzyme/RWD-like protein	33.4363	29.657	26.7067
Medtr2g036810	AT4G25900.1	aldose 1-epimerase family protein	33.1806	37.642	37.2596
Medtr7g033720	AT5G40470.1	F-box/LRR protein	32.7823	34.0037	34.5201
Medtr3g101420	AT1G47480.1	gibberellin receptor GID1	32.6407	31.1852	35.3394
Medtr6g033065	AT3G02070.1	cysteine proteinase superfamily protein	32.6153	33.4174	34.2893
Medtr1g083230	AT3G62770.1	WD repeat phosphoinositide-interacting-like protein	32.6127	32.127	31.284
Medtr4g014490	AT5G01610.1	DUF538 family protein	32.5646	39.8573	39.0008
Medtr2g020040	AT5G18650.1	CHY and CTCHY and RING-type zinc finger protein	32.5584	44.658	44.4453
Medtr1g014220	AT5G10820.1	folate/biopterin transporter	32.4182	30.4182	26.6729
Medtr5g045160	AT5G43390.1	plant/T31B5-30 protein	32.228	27.8851	23.5157
Medtr8g096190	AT5G61900.1	calcium-dependent phospholipid-binding copine family protein	32.1442	35.2158	33.1139
Medtr7g011820	AT1G13960.1	WRKY transcription factor 3	32.0092	33.1901	29.9971
Medtr5g092060	AT5G54840.1	Ras-related small GTP-binding family protein	31.6082	30.0309	37.5016
Medtr3g106400	AT4G32040.1	class II knotted-like homeobox protein	31.5512	31.5926	25.6319
Medtr5g092810	AT3G20410.1	calcium-dependent kinase	31.2295	36.9815	26.59
Medtr5g083490	AT5G07110.1	PRA1 (prenylated RAB acceptor) family protein	31.1822	29.4696	25.3378
Medtr8g069920	AT3G25610.1	phospholipid-transporting ATPase-like protein	31.1328	26.1513	28.7892
Medtr5g024640	AT2G17500.1	auxin efflux carrier family protein	30.9766	26.5184	18.5223
Medtr1g114610	AT5G23340.1	F-box/LRR protein	30.945	29.2995	29.1107
Medtr5g024300	AT4G38250.1	transmembrane amino acid transporter family protein	30.8162	28.6031	22.8208
Medtr4g071900	AT4G38950.1	ATP-binding microtubule motor family protein	30.8111	31.289	31.645
Medtr4g033325	AT1G22540.1	proton-dependent oligopeptide transport family protein	30.6299	29.5321	29.0349
Medtr4g077910	AT3G03050.1	cellulose synthase-like protein	30.5126	36.5735	36.039
Medtr1g089110	AT1G03380.1	breast carcinoma amplified sequence 3 protein	30.482	29.8206	26.948
Medtr2g075950	AT4G18800.1	RAB GTPase-like protein A1D	30.0071	26.5549	28.7749
Medtr1g063910	AT2G39110.1	kinase 1B	29.9473	27.7834	26.0328
Medtr1g025610	AT1G75850.1	vacuolar protein sorting-associated 35A-like protein	29.9383	30.008	27.135
Medtr4g114030	AT5G20080.1	NADH-cytochrome b5 reductase-like protein	29.8811	26.318	27.9355
Medtr1g082360	AT1G08940.1	phosphoglycerate/bisphosphoglycerate mutase family protein	29.8711	20.2116	14.8239
Medtr5g077510	AT1G66160.1	Avr9/Cf-9 rapidly elicited protein	29.856	20.2991	12.5823
Medtr4g102120	AT4G12120.1	SNARE-interacting KEULE-like protein	29.7881	34.3035	32.1104
Medtr8g007380	AT5G07450.1	cyclin p4	29.6757	39.7612	59.4247
Medtr2g090610	AT5G44240.1	phospholipid-transporting ATPase-like protein	29.6659	28.8951	27.102
Medtr3g073040	AT2G31030.1	OSBP(oxysterol-binding protein)-related protein 1C	29.5762	41.0149	40.7241
Medtr7g103070	AT5G03530.1	RAB GTPase-like protein C2B	29.4735	47.8356	53.6421
Medtr1g012840	AT4G32070.1	octicosapeptide/phox/Bem1p domain protein	29.427	28.1263	25.9981
Medtr2g028950	AT5G45110.1	regulatory protein NPR1	28.9828	28.6891	27.0208
Medtr2g065470	AT1G79530.1	glyceraldehyde-3-phosphate dehydrogenase	28.9821	27.0179	24.8102
Medtr1g052475	AT5G47960.1	RAB GTPase-like protein A1D	28.9513	32.1951	27.3438
Medtr3g115670	AT1G76390.1	senescence-associated E3 ubiquitin ligase	28.8924	26.5468	23.1038
Medtr7g083230	AT3G26890.1	meiosis chromosome segregation family protein	28.868	35.1809	30.5903
Medtr4g056480	AT1G08190.1	vacuolar protein sorting protein	28.8533	29.8668	26.8129
Medtr4g121940	AT3G16990.1	seed maturation PM36-like protein	28.847	25.6016	24.4222
Medtr7g010090	AT3G28850.1	glutaredoxin family protein	28.6917	29.5657	28.2868
Medtr3g108890	AT5G10695.1	hypothetical protein	28.5186	33.8786	20.4578
Medtr8g069915	AT3G25600.1	EF hand calcium-binding family protein	28.5	30.1038	26.9931
Medtr7g451400	AT1G02170.1	metacaspase-like protein	28.4257	36.9445	34.6312
Medtr1g107525	AT4G34180.1	kynurenine formamidase-like protein	28.3898	29.9755	30.9626
Medtr2g082770	AT5G54730.1	breast carcinoma amplified sequence 3 protein	28.3218	26.0069	21.1102
Medtr4g124630	AT1G17340.1	phosphoinositide phosphatase SAC4	28.1411	27.3308	25.8927
Medtr5g091930	AT2G42790.1	citrate synthase 3%2C peroxisomal protein	28.1076	26.7529	25.1258
Medtr4g102870	AT3G61180.1	zinc finger%2C C3HC4 type (RING finger) protein	28.0039	24.2489	19.3836
Medtr1g492590	AT3G10550.1	myotubularin-like phosphatase II-like protein	27.9669	26.7915	24.1517
Medtr1g089865	AT2G48080.1	2OG-Fe(II) oxygenase family oxidoreductase	27.9289	10.8614	12.8657
Medtr1g055160	AT3G13410.1	transmembrane protein%2C putative	27.912	33.0616	32.3364
Medtr5g009170	AT4G10960.1	UDP-D-glucose/UDP-D-galactose 4-epimerase	27.7562	26.2308	29.1708
Medtr1g106855	AT4G33920.1	protein phosphatase 2C family protein	27.7059	29.7076	26.7548
Medtr2g005110	AT5G49810.1	methionine S-methyltransferase	27.6988	30.7596	28.9388
Medtr7g088350	AT3G56930.1	DHHC-type zinc finger protein	27.5614	39.7231	45.0284
Medtr1g028610	AT5G53250.1	arabinogalactan peptide-like protein	27.537	64.9224	54.521
Medtr7g113960	AT3G20460.1	sugar porter (SP) family MFS transporter	27.4706	25.8905	26.1246
Medtr6g013485	AT5G07820.1	plant calmodulin-binding-like protein	27.3847	35.1701	37.5084
Medtr1g093770	AT1G25988.1	coiled-coil protein	27.2789	29.6388	29.7869
Medtr3g055380	AT1G34520.1	membrane-bound O-acyltransferase family MBOAT protein	27.2779	22.0841	20.663
Medtr1g107330	AT2G15230.1	triacylglycerol lipase-like protein	27.2071	29.9907	32.2376
Medtr1g021925	AT1G75020.1	phospholipid/glycerol acyltransferase family protein	27.158	29.3559	25.0235
Medtr2g010880	AT1G16170.1	plant/F20B17-9 protein	27.1501	42.4295	42.264
Medtr4g125930	AT2G19410.1	U-box kinase family protein	27.1316	29.096	28.7039
Medtr8g070760	AT3G23605.1	structural constituent of ribosome protein%2C putative	27.0611	28.3243	28.8982
Medtr7g090210	AT3G57090.1	fission 1 protein	26.8795	34.0618	33.0422
Medtr3g101780	AT4G34000.1	ABA response element-binding factor	26.6387	28.112	28.7781
Medtr5g016750	AT2G23340.1	ethylene response factor	26.5084	31.7046	28.6895
Medtr7g097160	AT4G28540.1	casein kinase I-like protein	26.3762	31.816	32.0028
Medtr5g021760	AT3G51160.1	GDP-mannose 4%2C6 dehydratase-like protein	26.293	29.7698	28.8033
Medtr1g044155	AT4G14465.1	AT hook motif DNA-binding family protein	26.2896	43.7158	25.0991
Medtr3g070330	AT2G40110.1	yippee family zinc-binding protein%2C putative	26.2768	35.8234	40.734
Medtr3g017490	AT5G13810.1	glutaredoxin (GRX) family protein	26.2438	25.4264	22.4216
Medtr5g024780	AT2G17440.1	plant intracellular ras group-related LRR protein	26.2059	24.5566	22.7523
Medtr2g012440	AT1G11190.1	S1/P1 nuclease family protein	26.0359	24.8273	25.2347
Medtr2g081580	AT5G54490.1	calcium-binding EF-hand protein	25.9829	29.2498	32.9024
Medtr4g130310	AT2G24100.1	hypothetical protein	25.9818	29.5078	27.2952
Medtr1g095910	AT5G63220.1	golgi-to-ER traffic-like protein	25.978	28.3775	25.4168
Medtr7g096680	AT2G31260.1	autophagy 9 (APG9) protein	25.8623	24.0995	22.5141
Medtr0003s0500	AT3G51970.1	membrane-bound O-acyltransferase family MBOAT protein	25.8555	33.6255	36.1438
Medtr3g098380	AT5G51060.1	respiratory burst oxidase-like protein D	25.8252	22.6	21.9679
Medtr5g081880	AT2G39950.1	hypothetical protein	25.5968	27.2455	22.8143
Medtr1g055255	AT2G35890.1	calcium-dependent kinase	25.5299	48.7675	58.2535
Medtr7g029450	AT3G27190.1	phosphoribulokinase/uridine kinase	25.5272	26.9602	25.7265
Medtr5g078080	AT3G02880.1	LRR receptor-like kinase	25.4925	30.7043	35.9101
Medtr2g083220	AT5G54780.1	Ypt/Rab-GAP domain of gyp1p superfamily protein	25.2573	27.8438	25.3389
Medtr7g087440	AT3G03610.1	ELMO/CED-12 family protein	25.1857	22.6428	20.1193
Medtr5g092720	AT1G50670.1	OTU-like cysteine protease	25.1411	33.0036	31.6183
Medtr1g081790	AT1G08720.1	MAP kinase kinase kinase-like protein	25.124	24.1279	22.3977
Medtr5g072480	AT2G30110.1	ubiquitin-activating enzyme E1 1	24.8827	24.0176	22.6261
Medtr5g062720	AT1G36050.1	endoplasmic reticulum vesicle transporter	24.8633	25.2057	22.1105
Medtr8g021330	AT1G54090.1	exocyst subunit exo70 family protein	24.6968	20.2313	17.603
Medtr7g020980	AT1G43160.1	ethylene response factor	24.6536	28.2583	43.8764
Medtr5g073450	AT1G07000.1	exocyst subunit exo70 family protein	24.6041	23.3881	22.9731
Medtr6g004930	AT5G14540.1	DNA-binding protein%2C putative	24.6016	23.8284	23.2683
Medtr4g112045	AT2G26890.1	DnaJ heat shock amine-terminal domain protein	24.3809	21.9864	18.8138
Medtr4g014710	AT3G54130.1	ataxin-3 protein	24.1436	25.4704	25.0359
Medtr3g088110	AT1G77450.1	NAC-like transcription factor	24.0167	30.5612	21.3959
Medtr3g109200	AT3G28950.1	AIG2-like (avirulence induced protein) family protein	23.8184	24.1011	29.8343
Medtr5g056640	AT3G25900.1	homocysteine S-methyltransferase-like protein	23.7401	28.4197	31.152
Medtr2g006330	AT1G60940.1	sucrose non-fermenting-like kinase 2 family protein	23.5191	22.4538	26.5098
Medtr4g107440	AT1G18910.1	zinc ion-binding protein	23.5085	52.1819	37.0436
Medtr7g104900	AT1G08340.1	PAK-box/P21-Rho-binding domain Rho GTPase activating protein	23.4296	25.0346	27.1765
Medtr5g022450	AT2G17840.1	senescence/dehydration-associated-like protein	23.3803	23.4538	25.5205
Medtr3g110630	AT1G10020.1	DUF1005 family protein	23.3227	21.0002	23.3651
Medtr8g104930	AT2G01650.1	plant UBX domain protein	23.2867	23.1712	21.8036
Medtr8g087540	AT4G18880.1	heat shock transcription factor A4A	23.1681	22.8274	20.4435
Medtr3g087940	AT1G77920.1	BZIP family transcription factor	23.1602	28.1769	26.4988
Medtr7g073660	AT3G51550.1	feronia receptor-like kinase	23.1142	30.5353	33.6677
Medtr8g042780	AT5G13750.1	zinc induced facilitator-like protein	22.876	20.3647	18.1149
Medtr4g057565	AT5G22950.1	vacuolar sorting-associated-like protein	22.8147	26.0005	27.6172
Medtr4g132070	AT1G61950.1	calmodulin-domain kinase CDPK protein	22.7455	23.4238	23.4611
Medtr2g101830	AT1G52240.1	RHO guanyl-nucleotide exchange factor	22.7095	30.9672	42.998
Medtr2g037930	AT4G29950.1	Ypt/Rab-GAP domain of gyp1p superfamily protein	22.6898	21.7792	17.9079
Medtr7g015870	AT5G15640.1	substrate carrier family protein	22.6867	21.2353	18.5659
Medtr3g102840	AT1G27720.1	transcription initiation factor	22.5895	21.4063	20.3373
Medtr3g085020	AT5G50560.1	transmembrane protein%2C putative	22.5208	24.6662	17.9328
Medtr3g055990	AT4G26650.1	heterogeneous nuclear ribonucleoprotein 27C%2C putative	22.4451	27.2322	26.1195
Medtr7g114370	AT3G05090.1	transducin/WD40 repeat protein	22.4167	20.7156	18.4731
Medtr7g015220	AT1G69240.1	methylesterase	22.3936	13.4167	11.1456
Medtr1g095165	AT3G54950.1	patatin-like phospholipase	22.3096	25.2907	26.4325
Medtr4g114670	AT5G35410.1	CBL-interacting kinase	22.1194	20.0621	19.018
Medtr3g093000	AT3G49490.1	hypothetical protein	22.0742	22.0499	22.6855
Medtr1g093080	AT1G13300.1	myb-like transcription factor family protein	21.975	45.3665	50.5584
Medtr0009s0240	AT5G03490.1	UDP-glucosyltransferase family protein	21.9748	18.768	17.2902
Medtr2g020020	AT5G18630.1	alpha/beta-hydrolase superfamily protein	21.9508	22.8114	22.1318
Medtr3g110395	AT4G29220.1	6-phosphofructokinase	21.9421	25.7953	26.6018
Medtr1g008160	AT3G49210.1	O-acyltransferase (WSD1-like) family protein	21.7246	21.9883	25.8725
Medtr3g051460	AT5G07470.1	peptide methionine sulfoxide reductase family protein	21.5515	21.5989	17.0393
Medtr4g036090	AT4G22590.1	trehalose-phosphate phosphatase	21.5482	24.3525	24.1877
Medtr2g012990	AT1G61100.1	TIR class disease resistance protein	21.4966	22.8481	21.3102
Medtr3g094850	AT2G21950.1	SKP1 interacting partner 6	21.4945	18.7058	18.7022
Medtr4g102280	AT4G12330.1	cytochrome P450 family protein	21.2697	40.368	67.368
Medtr1g112330	AT1G32230.1	inactive poly [ADP-ribose] polymerase RCD1	21.2478	22.208	23.9416
Medtr8g089685	AT1G24560.1	myosin heavy chain%2C putative	21.1871	21.0511	19.8187
Medtr4g064570	AT3G46620.1	zinc finger (C3HC4-type RING finger) family protein	21.1757	20.9467	16.3149
Medtr6g015980	AT3G02290.1	RING-finger ubiquitin ligase	21.1534	22.9244	29.6126
Medtr7g053410	AT3G07340.1	BHLH transcription factor	21.076	28.0713	27.5926
Medtr7g084200	AT3G19340.1	aminopeptidase	21.0647	24.2176	20.1999
Medtr3g462790	AT5G58900.1	MYB transcription factor MYB51	21.064	21.7463	13.1833
Medtr5g098130	AT5G35700.1	actin-binding calponin-like (CH) domain protein	20.9207	21.2387	20.4872
Medtr4g051645	AT3G44190.1	pyridine nucleotide-disulfide oxidoreductase family protein	20.5464	21.0508	19.7516
Medtr3g017500	AT3G07940.1	calcium-dependent ARF-type GTPase activating family protein	20.3106	24.1155	23.6951
Medtr1g116260	AT3G12620.1	serine/threonine phosphatase family%2C 2C domain protein	20.217	25.5226	25.6076
Medtr5g020870	AT3G50910.1	plant/F18B3-190 protein%2C putative	20.1967	16.9789	13.8099
Medtr4g094668	AT2G35020.1	UTP-glucose-1-phosphate uridylyltransferase	19.7595	21.6493	19.0255
Medtr8g098895	AT1G63930.1	plant/F1M20-13 protein	19.758	28.7105	24.1888
Medtr3g010170	AT5G56180.1	macronuclear actin	19.7573	20.5012	20.1824
Medtr3g085060	AT1G27300.1	hypothetical protein	19.5602	17.7979	17.8235
Medtr1g022405	AT1G47260.1	gamma carbonic anhydrase-like protein	19.5218	22.2106	25.6653
Medtr7g105640	AT5G06260.1	TLD-domain nucleolar protein	19.4759	19.5414	21.0346
Medtr5g093300	AT4G26910.1	2-oxoacid dehydrogenase acyltransferase family protein	19.4212	20.6034	19.932
Medtr3g109630	AT2G25800.1	DUF810 family protein	19.3879	19.3114	15.8008
Medtr1g079260	AT2G02250.1	phloem protein 2-B2	19.3352	18.1054	17.0275
Medtr5g459450	AT2G26420.1	phosphatidylinositol-4-phosphate 5-kinase family protein	19.3163	20.5424	19.062
Medtr8g088590	AT2G43850.1	integrin-linked kinase family protein	19.2793	18.2277	19.9212
Medtr2g008710	AT5G64100.1	cationic peroxidase	19.2507	18.3565	15.9727
Medtr8g107440	AT3G17920.1	outer arm dynein light chain 1	19.0938	18.9227	16.6131
Medtr2g099690	AT1G17500.1	phospholipid-transporting ATPase-like protein	19.0359	23.3246	20.5858
Medtr0007s0390	AT4G25390.1	receptor-like Serine/Threonine-kinase plant	19.0056	17.4516	13.6432
Medtr7g081260	AT5G23520.1	Smr (small MutS-related) domain protein	18.8738	18.1774	14.7382
Medtr3g105400	AT3G43930.1	BRCT domain DNA repair protein	18.8143	18.3646	20.0333
Medtr1g021180	AT1G47310.1	signal peptidase I%2C putative	18.7741	17.6528	16.4324
Medtr6g033315	AT3G48760.1	DHHC type zinc finger protein	18.5038	19.3056	18.8837
Medtr2g450550	AT2G12400.1	transmembrane protein%2C putative	18.4181	31.0501	30.0316
Medtr3g072650	AT1G21920.1	phosphatidylinositol-4-phosphate 5-kinase	18.3963	17.0294	15.3069
Medtr5g017470	AT4G36990.1	heat shock transcription factor	18.2293	18.868	16.4525
Medtr7g006080	AT3G59340.1	solute carrier family 35 protein	18.2273	18.5777	17.8165
Medtr2g079610	AT3G15430.1	chromosome condensation regulator RCC1 repeat protein	18.2067	19.0429	21.5686
Medtr1g080030	AT1G54450.1	calcium-binding EF-hand protein	18.1404	18.6446	17.3618
Medtr1g069750	AT1G03905.1	ABC transporter family I protein%2C SmABCI protein	18.0868	23.0972	19.3919
Medtr1g109280	AT1G15100.1	C3HC4-type RING zinc finger protein	18.0778	29.0246	26.1156
Medtr4g109170	AT1G74360.1	LRR receptor-like kinase family protein	17.9783	15.3296	10.3294
Medtr8g011720	AT3G07370.1	ubiquitin-protein ligase	17.94	18.0076	19.4639
Medtr8g463920	AT1G53310.1	phosphoenolpyruvate carboxylase	17.798	15.368	15.2945
Medtr4g094835	AT3G50300.1	anthranilate N-benzoyltransferase	17.7631	16.5226	19.2344
Medtr8g063470	AT2G16790.1	thermosensitive gluconokinase%2C putative	17.7189	21.8486	21.0226
Medtr7g116890	AT4G01120.1	bZIP transcription factor family protein	17.6725	25.2044	28.427
Medtr8g464760	AT4G27350.1	membrane lipoprotein lipid attachment site-like protein%2C putative	17.6644	22.28	19.4738
Medtr4g125990	AT3G13910.1	DUF3511 domain protein	17.5483	17.5278	17.2318
Medtr5g040710	AT1G14240.1	GDA1/CD39 nucleoside phosphatase family protein	17.541	16.3586	14.6491
Medtr2g022710	AT1G61820.1	glycoside hydrolase family 1 protein	17.5364	17.018	25.0243
Medtr7g031900	AT3G27390.1	transmembrane protein%2C putative	17.5254	17.3655	18.2265
Medtr7g092360	AT3G20860.1	Serine/Threonine kinase family protein	17.4653	17.5961	14.9324
Medtr2g101350	AT3G16220.1	AKAP7 2'5' RNA ligase-like domain protein	17.459	18.9546	18.8116
Medtr3g092100	AT3G49350.1	Rab GTPase activator	17.44	18.8063	16.7659
Medtr4g130400	AT5G57830.1	zein-binding protein	17.4345	19.3404	20.5667
Medtr8g079120	AT2G23620.1	methylesterase	17.392	22.9437	25.7386
Medtr8g099030	AT4G11230.1	respiratory burst oxidase-like protein	17.3416	20.2179	20.4951
Medtr4g125660	AT5G20520.1	alpha/beta-hydrolase superfamily protein	17.269	18.4501	18.4077
Medtr6g048290	AT4G25660.1	PPPDE thiol peptidase family protein%2C putative	17.09	17.5433	18.5441
Medtr2g011640	AT1G11390.1	Serine/Threonine-kinase abkC-like protein%2C putative	16.9916	14.5382	12.842
Medtr5g019300	AT2G23780.1	zinc finger%2C C3HC4 type (RING finger) protein	16.9474	16.6415	17.5037
Medtr4g115660	AT5G11100.1	calcium-dependent lipid-binding (CaLB domain) family protein	16.9417	19.1934	20.0937
Medtr6g071330	AT3G17780.1	B-cell receptor-associated-like protein	16.8652	18.6835	18.3603
Medtr5g086350	AT4G15420.1	ubiquitin fusion degradation protein (UFD1)%2C putative	16.8648	15.9665	14.0232
Medtr5g010370	AT1G63450.1	xyloglucan galactosyltransferase KATAMARI-like protein	16.8637	23.1162	30.3075
Medtr5g009770	AT5G41610.1	cation/H+ exchanger 3	16.8502	16.6288	15.0581
Medtr6g028140	AT3G03800.1	syntaxin of plants 122 protein	16.8123	20.9061	24.6914
Medtr7g112420	AT1G09170.1	P-loop nucleoside triphosphate hydrolase superfamily protein	16.6565	42.4996	33.9736
Medtr2g099090	AT2G31350.1	hydroxyacylglutathione hydrolase	16.6444	20.3653	20.3972
Medtr2g054370	AT2G26830.1	choline/ethanolamine kinase	16.6053	20.255	20.3119
Medtr1g072720	AT3G24180.1	Non-lysosomal glucosylceramidase	16.5308	15.9436	13.2706
Medtr1g100970	AT4G24020.1	plant regulator RWP-RK family protein	16.4428	17.2462	17.1976
Medtr2g013900	AT3G46930.1	tyrosine kinase family protein	16.4058	18.3766	18.2317
Medtr3g115200	AT1G76260.1	transducin/WD-like repeat-protein	16.2866	17.1797	16.3772
Medtr7g056603	AT3G24870.1	helicase/SANT-associated%2C DNA-binding protein%2C putative	16.2382	14.4586	13.5251
Medtr8g099320	AT5G41800.1	transmembrane amino acid transporter family protein	16.2174	13.1363	12.0247
Medtr1g016300	AT5G11850.1	MAP kinase kinase kinase-like protein	16.1659	15.1649	14.0797
Medtr3g054220	AT5G55200.1	co-chaperone GrpE family protein	16.1596	11.1396	13.5062
Medtr7g090500	AT5G04020.1	plant calmodulin-binding-like protein	16.1357	14.2383	13.288
Medtr5g037020	AT1G27200.1	UPF0392 RCOM-like protein	15.7895	13.5059	11.667
Medtr0100s0160	AT3G57480.1	zinc finger AN1 and C2H2 domain stress-associated protein	15.7834	17.7348	17.65
Medtr2g102237	AT1G79970.1	DUF581 family protein	15.7238	19.1193	19.9709
Medtr1g099000	AT1G21160.1	translation initiation factor	15.5719	13.5578	13.1479
Medtr5g024270	AT2G17530.1	Serine/Threonine kinase family protein	15.5411	14.7177	12.7295
Medtr1g054980	AT1G51420.1	sucrose-6F-phosphate phosphohydrolase	15.5126	17.8455	20.8392
Medtr1g112730	AT2G16920.1	ubiquitin-conjugating enzyme E2	15.3948	14.166	12.7471
Medtr1g089850	AT1G03350.1	synapse-associated protein%2C putative	15.3021	15.9976	16.3102
Medtr7g038910	AT1G48640.1	transmembrane amino acid transporter family protein	15.2779	38.5714	12.2492
Medtr3g099370	AT1G78280.1	transferring glycosyl group transferase	15.2374	14.4737	13.3885
Medtr7g068810	AT5G05570.1	nucleotide-binding protein	15.2057	16.7785	13.9872
Medtr5g039390	AT1G14330.1	galactose oxidase/kelch repeat protein	14.8765	17.2177	13.7433
Medtr8g069040	AT2G22480.1	6-phosphofructokinase	14.8543	11.6089	11.819
Medtr8g103700	AT1G12040.1	LRR extensin-like protein	14.7046	20.053	25.8878
Medtr0036s0150	AT3G10500.1	NAC transcription factor-like protein	14.6358	14.8227	16.748
Medtr7g405790	AT1G05810.1	RAB GTPase-like protein A1D	14.6203	14.0439	17.6963
Medtr2g006570	AT1G22020.1	serine hydroxymethyltransferase	14.5517	13.9077	13.4994
Medtr7g104270	AT2G36310.1	inosine-uridine preferring nucleoside hydrolase	14.3819	16.0685	11.5461
Medtr7g112410	AT3G05670.1	poxvirus Ag35 surface protein	14.3028	14.368	13.0223
Medtr5g006800	AT1G76690.1	12-oxophytodienoate reductase-like protein	14.248	9.74327	13.6875
Medtr1g016480	AT1G73000.1	abscisic acid receptor	14.232	12.8616	5.42437
Medtr8g044210	AT5G04930.1	phospholipid-transporting ATPase-like protein	14.2011	17.2124	15.5492
Medtr5g085250	AT5G23730.1	E3 ubiquitin-protein ligase COP1	14.1617	12.7446	11.1138
Medtr3g096230	AT1G53570.1	MAP kinase kinase kinase	14.1079	17.0869	15.2596
Medtr5g093990	AT5G55260.1	serine/threonine protein phosphatase 2A	14.0648	13.6094	14.3313
Medtr4g101380	AT1G12110.1	peptide/nitrate transporter	14.038	11.0881	20.405
Medtr3g103530	AT4G07990.1	heat shock protein-binding protein	13.9341	15.065	13.1305
Medtr5g021500	AT2G18090.1	zinc finger CCCH domain protein	13.9246	13.5971	12.9635
Medtr2g087530	AT1G08420.1	serine/threonine-protein phosphatase BSL2-like protein	13.9163	14.0071	12.6993
Medtr4g123030	AT3G06500.1	alkaline/neutral invertase	13.916	17.5671	14.7839
Medtr6g004200	AT5G17380.1	2-hydroxyacyl-CoA lyase	13.9031	13.3092	11.5455
Medtr1g015110	AT4G26080.1	protein phosphatase 2C family protein	13.7959	13.373	15.1805
Medtr3g069720	AT3G55720.1	lipase	13.7741	19.8083	29.4123
Medtr4g024600	AT1G02000.1	UDP-D-glucuronate 4-epimerase	13.5847	15.3477	15.4044
Medtr8g044150	AT5G04920.1	vacuolar protein sorting protein%2C putative	13.5189	12.2372	11.3734
Medtr4g093820	AT2G14095.1	hypothetical protein	13.4046	10.8643	7.79072
Medtr7g075910	AT4G00240.1	phospholipase D alpha 1	13.3954	13.7981	12.8279
Medtr2g085210	AT5G52250.1	ubiquitin ligase cop1%2C putative	13.3859	13.7671	9.00066
Medtr1g026078	AT1G76060.1	complex 1 protein%2C LYR family protein	13.3225	13.3945	13.8484
Medtr3g086840	AT5G65290.1	LMBR1 integral membrane-like protein	13.2981	13.9041	11.5789
Medtr6g088835	AT4G29380.1	phosphoinositide 3-kinase regulatory subunit-like protein	13.2725	13.0166	11.7806
Medtr3g074040	AT1G78050.1	phosphoglycerate/bisphosphoglycerate mutase family protein	13.2392	12.5996	11.3258
Medtr7g022440	AT5G13110.1	glucose-6-phosphate 1-dehydrogenase	13.2166	11.794	13.7645
Medtr8g064820	AT1G23560.1	OBP32pep%2C putative	13.125	13.6182	14.3355
Medtr5g087760	AT2G27080.1	late embryogenesis abundant hydroxyproline-rich glycoprotein	13.1138	18.9182	16.1172
Medtr5g071550	AT2G40180.1	serine/threonine phosphatase family%2C 2C domain protein	13.0918	16.6809	11.2589
Medtr7g069640	AT2G38290.1	ammonium transporter 1 protein	13.0881	11.0283	7.28163
Medtr7g108810	AT2G47690.1	pre-mRNA-splicing factor SF2-like protein	13.0472	15.2128	16.7138
Medtr7g103420	AT2G36580.1	pyruvate kinase family protein	13.0238	12.5894	18.9382
Medtr3g092090	AT5G53550.1	OPT family oligopeptide transporter	12.9588	14.3801	11.163
Medtr8g011780	AT3G25250.1	Serine/Threonine-kinase OXI1-like protein	12.9449	13.3566	10.0595
Medtr8g075090	AT3G51330.1	eukaryotic aspartyl protease family protein	12.7884	16.4454	16.6104
Medtr6g091690	AT2G19710.1	regulator of Vps4 activity in the MVB pathway protein	12.7718	13.6708	14.164
Medtr4g019210	AT2G37980.1	GDP-fucose O-fucosyltransferase-like protein	12.7353	13.7746	12.3687
Medtr3g085130	AT1G27320.1	cytokinin receptor histidine kinase	12.6702	11.3268	10.5921
Medtr3g077080	AT2G42490.1	copper amine oxidase%2C enzyme domain protein	12.4465	10.6415	11.8493
Medtr5g036540	AT1G24150.1	formin-like 2 domain protein	12.3883	11.9952	9.1837
Medtr2g055250	AT5G19970.1	F-box protein	12.309	11.7455	10.9185
Medtr1g112920	AT2G16950.1	transportin-1 protein	12.2605	11.9587	13.0761
Medtr6g011440	AT4G04900.1	P21-Rho-binding domain protein	12.2129	18.3287	20.7072
Medtr4g109390	AT5G07920.1	diacylglycerol kinase domain protein	12.1391	11.5401	11.2084
Medtr4g064987	AT2G26480.1	UDP-glucosyltransferase family protein	12.112	13.0544	10.6828
Medtr3g116060	AT1G20840.1	tonoplast monosaccharide transporter 2	12.1068	11.0919	14.7758
Medtr2g090755	AT1G28480.1	glutaredoxin-C1 protein	12.1048	15.6552	12.9751
Medtr5g077770	AT5G37500.1	potassium outward rectifying channel protein	12.0472	11.0529	9.96143
Medtr4g075160	AT1G76200.1	hypothetical protein	11.9801	8.31919	10.4624
Medtr5g053920	AT1G13260.1	AP2/ERF and B3 domain transcription factor	11.9775	10.8329	5.33221
Medtr1g111100	AT4G39670.1	glycolipid transfer protein	11.9657	11.9764	11.8707
Medtr7g100530	AT2G37250.1	P-loop nucleoside triphosphate hydrolase superfamily protein	11.9613	11.231	12.3079
Medtr5g070090	AT2G29740.1	UDP-glucosyltransferase family protein	11.9285	11.6767	12.8972
Medtr4g094738	AT4G01750.1	nucleotide-diphospho-sugar transferase family protein	11.896	11.6783	11.5378
Medtr6g088470	AT3G24530.1	AAA-type ATPase family protein/ankyrin repeat protein	11.525	12.0594	11.2873
Medtr2g012630	AT1G11160.1	katanin p80 WD40 repeat subunit B1-like protein	11.4902	10.2786	9.18804
Medtr1g045370	AT2G33390.1	hypothetical protein	11.4619	12.2215	11.4747
Medtr5g094160	AT5G55400.1	actin-binding calponin-like (CH) domain protein	11.4583	12.9182	12.1536
Medtr7g107090	AT3G11900.1	transmembrane amino acid transporter family protein	11.4164	10.5881	11.8177
Medtr7g077780	AT1G01660.1	U-box kinase family protein	11.3208	11.8592	9.51804
Medtr2g019230	AT1G30090.1	kelch repeat F-box protein	11.3188	12.1933	11.6208
Medtr8g069470	AT1G12950.1	MATE efflux family protein	11.2939	19.3486	17.3931
Medtr6g015390	AT5G15600.1	SPIRAL protein%2C putative	11.1878	13.0336	15.1272
Medtr7g451440	AT4G17080.1	ICE-like protease p20 domain protein	11.1268	9.3392	8.13
Medtr5g067150	AT4G24400.1	CBL-interacting kinase	11.1119	12.215	10.3636
Medtr2g039940	AT2G19450.1	membrane-bound O-acyltransferase family MBOAT protein	11.1072	11.5584	10.0946
Medtr2g036390	AT3G58810.1	cation efflux protein/zinc transporter	11.0797	11.0166	11.3803
Medtr5g022240	AT4G36030.1	armadillo repeat only protein	10.9102	11.2966	9.90285
Medtr8g095360	AT1G22530.1	patellin-3 protein	10.8575	67.6043	83.1273
Medtr1g013700	AT2G25090.1	CBL-interacting kinase	10.847	16.0486	16.2261
Medtr7g007320	AT1G67070.1	mannose-6-phosphate isomerase	10.7641	8.52274	7.26254
Medtr5g092630	AT5G45000.1	toll/interleukin-like receptor-protein	10.6344	11.4216	10.8585
Medtr5g023050	AT4G35790.1	phospholipase D alpha 1	10.6147	11.0843	12.2906
Medtr6g083940	AT1G48790.1	AMSH-like ubiquitin thioesterase	10.6113	11.1589	10.2645
Medtr8g031030	AT1G63500.1	LRR receptor-like kinase	10.5183	13.9441	11.9992
Medtr4g133660	AT4G17230.1	GRAS family transcription factor	10.4929	12.8525	10.0099
Medtr3g083960	AT3G23870.1	magnesium transporter NIPA2-like protein	10.4265	15.7658	17.1847
Medtr5g004630	AT5G25070.1	hypothetical protein	10.4002	10.5015	10.6473
Medtr2g062850	AT1G16440.1	AGC family Serine/Threonine kinase family protein	10.384	16.956	21.9044
Medtr0066s0050	AT4G30850.1	hemolysin-III-like protein	10.3047	11.025	12.6304
Medtr3g026650	AT2G44500.1	GDP-fucose protein O-fucosyltransferase	10.2691	11.4254	13.9454
Medtr7g090180	AT2G41380.1	S-adenosylmethionine-dependent methyltransferase	10.2634	6.84269	6.15581
Medtr3g070490	AT2G40080.1	early flowering protein	10.2292	10.551	11.6377
Medtr7g117170	AT4G01070.1	UDP-glucosyltransferase family protein	10.1299	16.0551	13.9323
Medtr4g101260	AT5G46900.1	Lipid transfer protein	10.0062	3.35342	3.0881
Medtr4g079720	AT2G31130.1	hypothetical protein	9.99734	10.9872	9.7061
Medtr6g016350	AT3G02340.1	zinc finger%2C C3HC4 type (RING finger) protein	9.99034	9.10425	8.8053
Medtr3g076990	AT3G11330.1	plant intracellular ras-group-related LRR protein	9.97414	9.33886	8.48073
Medtr3g110450	AT5G25930.1	leucine-rich receptor-like kinase family protein	9.91245	7.70883	6.25501
Medtr8g080000	AT3G26000.1	F-box SKIP28-like protein	9.90436	10.0253	9.99721
Medtr4g127670	AT4G30170.1	class III peroxidase	9.84717	5.45906	5.73944
Medtr5g071560	AT1G07150.1	MAP kinase kinase kinase	9.82929	26.1328	16.7958
Medtr5g044160	AT1G34760.1	14-3-like protein GF14	9.80564	10.4052	12.3586
Medtr3g101660	AT1G45545.1	WEAK movement UNDER BLUE LIGHT-like protein	9.75623	8.70494	8.62465
Medtr7g062950	AT3G46760.1	L-type lectin-domain receptor kinase IV.2-like protein	9.68616	7.66486	6.9185
Medtr2g435490	AT4G33730.1	CAP%2C cysteine-rich secretory protein%2C antigen 5	9.67478	7.28761	2.41943
Medtr3g115220	AT4G38390.1	GDP-fucose O-fucosyltransferase-like protein	9.64994	9.50238	9.87401
Medtr1g075790	AT5G43230.1	hypothetical protein	9.63801	10.5438	12.4814
Medtr0005s0200	AT3G14470.1	NBS-LRR type disease resistance protein	9.5647	9.1565	8.28343
Medtr2g070180	AT1G78380.1	glutathione S-transferase%2C amine-terminal domain protein	9.56408	8.05578	10.3367
Medtr4g101990	AT4G12080.1	AT hook motif DNA-binding family protein	9.55356	10.1643	10.2482
Medtr6g008560	AT1G66020.1	sesquiterpene synthase	9.5476	9.29627	15.3292
Medtr4g129670	AT2G23810.1	tetraspanin family protein	9.546	14.4033	17.812
Medtr2g095260	AT3G45090.1	2-phosphoglycerate kinase	9.3793	7.54377	7.17724
Medtr7g091280	AT2G41640.1	glycosyltransferase family 61 protein	9.25977	6.84976	7.23486
Medtr6g477780	AT3G23920.1	beta-amylase	9.21396	8.7717	8.51352
Medtr5g075220	AT3G51630.1	WNK kinase	9.16211	7.90039	6.64171
Medtr6g463380	AT5G51740.1	M48 family peptidase	9.10506	6.92329	7.48615
Medtr4g127550	AT4G30060.1	core-2/I-branching enzyme	8.99515	8.447	7.83914
Medtr1g105410	AT5G27520.1	peroxisomal adenine nucleotide carrier protein	8.99012	8.34317	8.18977
Medtr6g007697	AT1G70300.1	potassium transporter-like protein	8.92239	30.7122	31.7956
Medtr6g069870	AT1G48500.1	jasmonate zim-domain protein	8.89718	8.01964	13.3533
Medtr3g103510	AT5G24140.1	squalene epoxidase	8.84265	12.9794	12.1674
Medtr4g094672	AT5G63990.1	3'(2')%2C5'-bisphosphate nucleotidase	8.73342	9.09745	8.38237
Medtr7g084380	AT3G26690.1	nudix hydrolase-like protein	8.58436	14.3334	10.0688
Medtr2g100930	AT3G16350.1	MYB-like transcription factor family protein	8.4305	9.78941	8.19675
Medtr5g016410	AT3G28740.1	cytochrome P450 family 81 protein	8.3757	8.8346	11.4025
Medtr0020s0020	AT5G62020.1	heat shock transcription factor B2A	8.29377	8.10095	8.43166
Medtr1g098920	AT1G21200.1	transcription factor	8.28556	8.60249	7.11305
Medtr7g490350	AT3G57010.1	strictosidine synthase family protein	8.09951	7.70472	10.2497
Medtr4g084570	AT2G01480.1	O-fucosyltransferase family protein	8.0716	9.20273	9.23191
Medtr8g070690	AT1G30850.1	hypothetical protein	7.96496	11.5409	11.6125
Medtr3g078240	AT3G48020.1	NHL domain protein	7.9353	9.45517	8.796
Medtr4g113150	AT5G19960.1	RNA recognition motif%2C a.k.a. RRM%2C RBD protein	7.87397	7.27216	7.31897
Medtr7g108540	AT2G27490.1	dephospho-CoA kinase	7.8579	8.10389	8.20548
Medtr6g016635	AT5G38710.1	proline dehydrogenase	7.78393	10.1277	5.49701
Medtr3g107090	AT2G25460.1	hypothetical protein	7.78194	10.9566	8.05438
Medtr3g087510	AT2G22170.1	PLAT-plant-stress protein	7.72136	21.5169	25.8519
Medtr0178s0030	AT3G60680.1	DUF641 family protein	7.6845	6.76936	6.34568
Medtr7g101170	AT4G23710.1	vacuolar (H+)-ATPase G subunit	7.65255	11.2148	12.8568
Medtr8g063460	AT2G17350.1	hypothetical protein	7.58519	7.72668	7.68135
Medtr4g015680	AT2G38250.1	trihelix transcription factor GT-3a-like protein	7.55622	8.74004	6.77911
Medtr2g018660	AT4G03610.1	metallo-hydrolase/oxidoreductase superfamily protein	7.5344	8.68864	8.768
Medtr4g109040	AT5G07770.1	actin-binding FH2 (formin-like) protein	7.47482	5.97637	4.85778
Medtr1g047670	AT5G63930.1	LRR receptor-like kinase family protein	7.47155	7.57214	6.46265
Medtr1g104890	AT1G63580.1	cysteine-rich receptor-kinase-like protein	7.43337	11.9478	8.92689
Medtr3g074610	AT1G34750.1	serine/threonine phosphatase family%2C 2C domain protein	7.40118	10.3397	6.15343
Medtr7g107520	AT1G05250.1	cationic peroxidase	7.36812	17.415	58.6219
Medtr7g112760	AT1G09140.1	pre-mRNA-splicing factor SF2-like protein	7.3587	6.98089	7.59439
Medtr1g029130	AT1G77130.1	UDP-glucuronate:xylan alpha-glucuronosyltransferase	7.30405	6.64022	6.70241
Medtr3g051190	AT5G54860.1	folate/biopterin transporter	7.19931	6.70991	6.9911
Medtr3g463660	AT5G58750.1	3-oxo-delta(4%2C5)-steroid 5-beta-reductase-like protein	7.14989	6.44048	8.03745
Medtr5g029700	AT1G32340.1	NDR1/HIN1-like protein	7.08818	7.0925	7.05458
Medtr0004s0510	AT5G51440.1	small heat shock protein	6.99912	5.80445	5.73043
Medtr5g099310	AT4G35380.1	brefeldin A-inhibited guanine nucleotide-exchange protein	6.99911	7.22178	7.02719
Medtr3g100090	AT4G24480.1	ethylene-responsive kinase Le-CTR1	6.92574	6.75059	6.55483
Medtr7g117150	AT1G01440.1	extra-large G-like protein	6.88485	6.07204	5.61674
Medtr5g005160	AT3G19553.1	neutral amino acid transporter	6.87211	6.5704	6.80264
Medtr8g094580	AT5G63790.1	NAC-like transcription factor	6.86065	5.52324	4.87185
Medtr1g012370	AT2G25530.1	AFG1-family ATPase	6.84362	6.05343	4.4661
Medtr5g070350	AT5G58730.1	pfkB family carbohydrate kinase	6.83427	6.29205	4.82342
Medtr4g088090	AT4G18430.1	RAB GTPase-like protein A1D	6.83424	9.00688	9.77708
Medtr3g101470	AT5G03290.1	NAD-dependent isocitrate dehydrogenase	6.78168	6.24748	7.34486
Medtr4g108940	AT1G74380.1	xyloglucan xylosyltransferase	6.73292	7.76839	8.23314
Medtr8g089815	AT3G26440.1	lysine ketoglutarate reductase trans-splicing protein	6.70771	7.06483	7.38429
Medtr3g064370	AT1G65840.1	flavin containing amine oxidase	6.66421	9.32066	7.7996
Medtr3g054010	AT1G50630.1	extracellular ligand-gated ion channel protein	6.60575	8.02843	9.57689
Medtr8g432400	AT3G61190.1	C2 domain protein	6.5757	3.93176	1.95489
Medtr1g087300	AT5G04040.1	triacylglycerol lipase SDP1	6.53685	5.23245	4.70358
Medtr8g088170	AT3G25950.1	transcription regulator	6.45969	5.82932	6.06158
Medtr4g113710	AT5G20050.1	receptor-like kinase	6.40054	6.05377	4.1277
Medtr4g124590	AT4G33240.1	1-phosphatidylinositol-3-phosphate 5-kinase	6.39341	6.80086	7.06516
Medtr5g088780	AT5G12290.1	ATP synthase regulation protein NCA2	6.37546	6.23081	5.40891
Medtr7g020860	AT5G61980.1	ADP-ribosylation factor GTPase-activating protein AGD10	6.35779	5.88593	6.11892
Medtr3g094760	AT5G64930.1	CPR5%2C putative	6.33439	6.19134	6.09345
Medtr7g112570	AT5G27920.1	F-box/LRR protein	6.33088	8.04627	7.51158
Medtr7g112870	AT3G05580.1	serine/threonine-protein phosphatase PP1	6.30728	11.2561	10.1659
Medtr2g015690	AT4G18550.1	phospholipase A1	6.28143	5.67286	6.02901
Medtr8g103850	AT1G73920.1	alpha/beta hydrolase family protein	6.2711	7.2444	6.06192
Medtr8g104855	AT3G10380.1	SEC8 exocyst complex component specific domain protein	6.2361	6.45576	5.9147
Medtr1g059770	AT2G36210.1	SAUR-like auxin-responsive family protein	6.23102	11.9872	15.8679
Medtr7g099860	AT1G07795.1	transmembrane protein%2C putative	6.18272	7.88676	14.2533
Medtr4g101280	AT4G12510.1	Lipid transfer protein	6.07529	0.792129	1.30546
Medtr2g017670	AT1G29760.1	adipose-regulatory protein (seipin)%2C putative	6.01902	5.43076	5.58799
Medtr8g099995	AT1G64590.1	NAD(P)-binding rossmann-fold protein	5.61329	5.54534	7.54601
Medtr2g462010	AT5G60950.1	COBRA-like protein 2 precursor	5.61103	5.21307	4.91059
Medtr7g095680	AT3G51910.1	heat shock transcription factor A3	5.59771	5.20583	6.72197
Medtr5g018510	AT4G34390.1	extra-large GTP-binding protein	5.52354	5.41502	5.8091
Medtr1g067380	AT5G42870.1	phosphatidic acid phosphohydrolase	5.48282	5.41708	5.10931
Medtr7g097090	AT4G28530.1	NAC transcription factor-like protein	5.47822	4.41862	6.68609
Medtr4g115620	AT5G11110.1	sucrose-phosphate synthase family protein	5.34272	6.10303	7.21958
Medtr3g103030	AT1G27740.1	transcription factor	5.33325	13.6162	12.4806
Medtr3g045230	AT1G55290.1	2OG-Fe(II) oxygenase family oxidoreductase	5.24212	4.15793	2.81836
Medtr7g108735	AT4G02380.1	late embryogenesis abundant protein	5.17253	10.4353	47.1052
Medtr2g031390	AT5G44380.1	FAD-binding berberine family protein	5.08737	4.98002	4.23402
Medtr1g094650	AT5G04250.1	cysteine proteinase superfamily protein	5.06779	5.86175	5.08609
Medtr2g095750	AT3G45010.1	serine carboxypeptidase-like protein	5.02112	2.39129	0.641639
Medtr7g060420	AT2G37670.1	transducin/WD-like repeat-protein	5.00858	6.0154	6.45348
Medtr8g432510	AT4G00720.1	shaggy-like kinase	5.00073	4.84899	3.0961
Medtr7g012940	AT3G29310.1	hypothetical protein	4.9918	4.07016	4.19755
Medtr7g100328	AT3G09490.1	TPR superfamily protein	4.98778	3.85475	4.73431
Medtr4g131020	AT5G58160.1	actin-binding FH2 (formin 2) family protein	4.94744	4.43853	3.65945
Medtr1g053835	AT5G06800.1	myb-like transcription factor family protein	4.94318	7.80849	5.4077
Medtr4g044663	AT3G51990.1	Serine/Threonine kinase family protein	4.81144	5.01233	5.4052
Medtr5g019620	AT4G36750.1	NAD(P)H:quinone oxidoreductase%2C type IV protein	4.75719	3.2274	3.98166
Medtr1g087920	AT2G47520.1	ethylene response factor	4.72187	4.42635	3.72462
Medtr8g036890	AT3G52120.1	suppressor-of-white-APricot splicing regulator	4.66171	4.92329	5.51723
Medtr4g078850	AT1G59725.1	DnaJ heat shock family protein	4.58372	3.97348	4.66657
Medtr1g114600	AT3G19970.1	alpha/beta-hydrolase superfamily protein	4.56489	4.9434	5.53966
Medtr8g089840	AT1G67880.1	beta-1%2C4-N-acetylglucosaminyltransferase-like protein	4.49957	5.91113	5.93067
Medtr7g451450	AT5G46180.1	acetylornithine aminotransferase	4.43248	3.4789	4.30732
Medtr5g006560	AT3G22750.1	Serine/Threonine kinase family protein	4.4083	3.6861	3.01157
Medtr7g112430	AT1G68410.1	protein phosphatase 2C family protein	4.32362	5.93163	7.47704
Medtr5g071010	AT5G58700.1	phosphatidylinositol-specific phospholipase C	4.29832	6.65978	6.0183
Medtr4g134250	AT4G16350.1	calcineurin B-like protein	4.26902	6.33538	6.80514
Medtr2g014650	AT5G46080.1	receptor-like kinase	4.24988	3.67738	2.21269
Medtr3g087480	AT5G65160.1	inactive TPR repeat thioredoxin TTL3-like protein	4.23414	4.47945	4.07096
Medtr1g085610	AT4G01660.1	ubiquinone biosynthesis protein	4.1277	4.09439	3.52104
Medtr2g069210	AT2G25450.1	1-aminocyclopropane-1-carboxylate oxidase-like protein	4.10742	4.00827	2.00601
Medtr5g012130	AT1G12140.1	flavin containing monooxygenase FMO GS-OX-like protein	4.10036	4.23653	4.30177
Medtr1g072140	AT4G02730.1	transducin/WD40 repeat protein	4.00786	3.54737	4.04793
Medtr5g011500	AT3G54870.1	armadillo repeat kinesin-like protein	3.94508	3.97043	3.95946
Medtr5g016570	AT3G50130.1	UPF0481 plant-like protein	3.91447	4.67283	4.41672
Medtr4g059670	AT5G60530.1	root cap/late embryogenesis related	3.90858	0.193804	0.820444
Medtr7g104130	AT2G36380.1	drug resistance transporter-like ABC domain protein	3.87579	5.60919	5.26646
Medtr1g086550	AT1G02400.1	plant gibberellin 2-oxidase	3.87068	44.4386	28.8629
Medtr7g055720	AT4G13030.1	ATP-binding protein%2C putative	3.85945	3.98969	3.83303
Medtr7g108650	AT2G47770.1	TSPO/MBR family protein	3.83562	6.88472	6.86443
Medtr8g080490	AT1G67410.1	exostosin-like protein	3.82023	3.86943	4.21453
Medtr8g101560	AT4G29690.1	ectonucleotide pyrophosphatase/phosphodiesterase	3.80246	3.92274	3.48703
Medtr7g111350	AT3G05880.1	low temperature and salt responsive family protein	3.7897	3.30486	3.01417
Medtr5g034210	AT1G23540.1	receptor-like kinase	3.7625	3.5813	3.46314
Medtr8g099555	AT2G05260.1	triacylglycerol lipase	3.71706	3.85415	3.60038
Medtr6g071140	AT1G10170.1	NF-X1-type zinc finger protein NFXL1	3.67028	3.38257	3.2856
Medtr7g073720	AT3G51540.1	hypothetical protein	3.58861	3.07233	4.98517
Medtr1g076690	AT5G51640.1	trichome birefringence-like protein	3.56099	3.56229	4.08914
Medtr5g081960	AT2G39980.1	HXXXD-type acyl-transferase family protein	3.48405	2.91206	2.4249
Medtr4g101025	AT2G35730.1	hypothetical protein	3.33776	4.468	3.4001
Medtr3g096500	AT1G44090.1	gibberellin 20-oxidase	3.27306	22.6131	19.3013
Medtr8g479380	AT2G23630.1	multi-copper oxidase-like protein	3.24858	0.490042	0.471622
Medtr3g069710	AT3G11340.1	UDP-glucosyltransferase family protein	3.2351	3.32707	2.77737
Medtr3g088755	AT3G57700.1	wall-associated receptor kinase-like protein	3.18754	3.10251	1.76799
Medtr1g051195	AT5G40690.1	Hop-interacting protein THI031%2C putative	3.1482	2.33357	1.78284
Medtr3g491920	AT5G42010.1	transducin/WD40 repeat protein	3.1012	4.84863	4.6018
Medtr3g117120	AT3G62420.1	BZIP transcription factor bZIP124	3.08714	1.59885	3.6581
Medtr3g101540	AT1G47380.1	catalytic/protein phosphatase type 2C	3.07653	3.05205	3.33011
Medtr4g114550	AT2G26660.1	IDS4-like protein	3.01669	3.91164	5.54328
Medtr4g008170	AT3G21180.1	calcium-transporting ATPase 8%2C plasma membrane-type protein	2.99702	3.81495	3.38716
Medtr2g087000	AT3G52460.1	late embryogenesis abundant protein	2.8958	3.04011	3.50794
Medtr2g102030	AT1G79910.1	regulator of Vps4 activity in the MVB pathway protein	2.86429	7.585	9.67135
Medtr2g015510	AT5G45920.1	GDSL esterase/lipase plant-like protein	2.84179	9.09572	8.29325
Medtr3g104400	AT4G33020.1	ZIP zinc/iron transport family protein	2.84048	2.39148	3.18501
Medtr7g059290	AT3G24670.1	pectate lyase-like protein	2.83985	1.63904	6.33787
Medtr1g087710	AT5G38700.1	DUF761 domain protein	2.83436	4.79794	2.98266
Medtr4g109330	AT5G07890.1	myosin heavy chain-like protein	2.82591	2.35394	2.33383
Medtr1g040560	AT3G54270.1	sucrose phosphate phosphatase	2.7513	2.76159	3.11405
Medtr0044s0180	AT3G01720.1	peptidyl serine alpha-galactosyltransferase	2.72192	2.176	2.2067
Medtr5g083340	AT5G05410.1	dehydration-responsive element-binding protein	2.71431	2.79272	2.13287
Medtr7g021820	AT1G60750.1	aldo/keto reductase family oxidoreductase	2.68687	2.27431	1.68348
Medtr3g005710	AT4G09990.1	glucuronoxylan 4-O-methyltransferase	2.67355	4.37292	3.47406
Medtr6g033130	AT1G04700.1	octicosapeptide/phox/Bem1p domain kinase superfamily protein	2.65758	2.73763	2.74428
Medtr1g069650	AT2G33460.1	PAK-box/P21-Rho-binding family protein	2.61707	3.2946	3.04903
Medtr4g014240	AT4G16920.1	disease resistance protein (TIR-NBS-LRR class)	2.56575	3.25789	2.8024
Medtr3g080580	AT3G48520.1	cytochrome P450 family protein	2.55289	0.855275	0.800742
Medtr1g088375	AT4G02390.1	poly(ADP-ribose) polymerase domain protein	2.53223	3.46619	3.47439
Medtr1g069705	AT4G28550.1	Ypt/Rab-GAP domain of gyp1p superfamily protein	2.52812	2.34247	2.67904
Medtr4g010650	AT3G15730.1	phospholipase D alpha 1	2.5216	2.53335	4.1363
Medtr5g083730	AT3G56170.1	Ca(2+)-dependent nuclease-like protein	2.40043	2.41656	2.92866
Medtr1g096490	AT1G35670.1	calmodulin-domain kinase CDPK protein	2.32306	3.41298	3.76851
Medtr8g078790	AT1G21010.1	DUF4228 domain protein	2.26796	2.99613	1.65867
Medtr2g097580	AT5G59520.1	ZIP metal ion transporter family protein	2.24498	2.55668	1.15673
Medtr3g076970	AT5G40540.1	Serine/Threonine-kinase HT1-like protein	2.19014	2.36635	2.83222
Medtr5g098060	AT2G04780.1	fasciclin-like arabinogalactan protein	2.14581	0.752747	0.683473
Medtr5g024340	AT2G33700.1	Ca2+/calmodulin-dependent kinase phosphatase	2.12563	3.87548	3.17791
Medtr8g087720	AT4G19030.1	major intrinsic protein (MIP) family transporter	2.08656	1.30344	1.18613
Medtr8g042490	AT3G14770.1	bidirectional sugar transporter	2.05503	2.3384	2.65032
Medtr2g088770	AT3G01190.1	peroxidase family protein	2.00339	2.85226	5.7634
Medtr2g097210	AT4G23070.1	inactive rhomboid-like protein	1.96048	2.23924	2.46651
Medtr1g087935	AT4G02270.1	pollen Ole e I family allergens	1.91999	2.67732	4.71666
Medtr3g464370	AT1G52050.1	mannose-binding lectin superfamily protein	1.9156	2.49787	2.48904
Medtr5g045370	AT1G69260.1	ninja-family protein AFP1	1.90057	2.32083	2.75286
Medtr7g113950	AT1G54740.1	DUF3049 family protein	1.89638	1.16048	1.26887
Medtr5g084690	AT1G04970.1	LBP/BPI/CETP family%2C carboxy-terminal domain protein	1.79906	1.91534	2.20479
Medtr4g119780	AT4G15740.1	C2 domain protein	1.79521	2.20413	1.35686
Medtr3g006810	AT4G10130.1	DnaJ heat shock amine-terminal domain-like protein	1.78311	2.67725	3.0693
Medtr2g010330	AT1G64930.1	cytochrome P450 family protein	1.75528	1.30034	1.83439
Medtr0026s0160	AT2G18730.1	diacylglycerol kinase domain protein	1.7548	2.70905	2.56263
Medtr8g073540	AT2G17570.1	undecaprenyl pyrophosphate synthase	1.70993	3.09407	3.99898
Medtr6g012280	AT5G39760.1	transcription factor HB29-like protein	1.68669	1.33033	1.14069
Medtr2g013780	AT2G20670.1	DUF506 family protein	1.68223	1.83782	1.63404
Medtr7g092460	AT3G01810.1	nucleolar gar2-like protein	1.66294	1.16102	1.20568
Medtr4g023480	AT4G02620.1	metal-dependent phosphohydrolase	1.66282	1.86651	2.30964
Medtr6g033415	AT3G52290.1	IQ calmodulin-binding motif protein	1.66257	2.24398	2.06412
Medtr3g110330	AT5G11670.1	NADP-dependent malic enzyme-like protein	1.64195	1.81314	1.25364
Medtr3g105320	AT2G26290.1	kinase 1B	1.63416	1.68021	1.55912
Medtr1g023570	AT1G75620.1	glyoxal oxidase amine-terminal protein	1.58371	1.50059	2.03718
Medtr7g110140	AT2G47140.1	short-chain dehydrogenase/reductase	1.56244	0.735135	0.502743
Medtr4g066240	AT1G66280.1	cyanogenic beta-glucosidase%2C putative	1.52415	1.95718	0.860214
Medtr2g103170	AT1G80240.1	plant/F18G18-200 protein	1.45911	0.0784825	0.165019
Medtr4g019225	AT3G09220.1	laccase/diphenol oxidase family protein	1.44659	0.926186	0.258113
Medtr6g071040	AT1G67920.1	hypothetical protein	1.42323	2.25106	1.05296
Medtr1g083950	AT3G25930.1	universal stress family protein	1.40554	1.56082	1.55618
Medtr5g082480	AT3G09000.1	ATP-binding protein%2C putative	1.39465	1.72791	1.68881
Medtr3g050060	AT1G50890.1	microtubule-associated TORTIFOLIA-like protein	1.36887	1.09724	1.06887
Medtr7g104180	AT5G03640.1	Serine/Threonine-kinase KIPK-like protein	1.36283	1.49582	1.86528
Medtr2g042970	AT1G19200.1	DUF581 family protein	1.34766	1.49795	1.37113
Medtr1g016100	AT5G56980.1	plant/MHM17-10 protein%2C putative	1.31801	1.4018	4.08982
Medtr1g031650	AT2G01540.1	calcium-dependent lipid-binding (CaLB domain) family protein	1.31618	1.4257	1.51096
Medtr4g094918	AT4G36880.1	papain family cysteine protease	1.30411	0.787395	1.41868
Medtr8g062130	AT1G27170.1	disease resistance protein (TIR-NBS-LRR class)%2C putative	1.28682	1.49302	1.21083
Medtr2g096540	AT5G59820.1	C2H2 type zinc finger transcription factor family protein%2C putative	1.28068	1.93791	0.222388
Medtr7g110780	AT1G02360.1	Chitinase	1.23173	18.9343	8.58445
Medtr4g086150	AT3G19260.1	LAG1 longevity assurance-like protein	1.23082	1.47721	1.7251
Medtr7g062940	AT3G59700.1	L-type lectin-domain receptor kinase IV.2-like protein	1.22917	1.11206	1.01489
Medtr8g010590	AT3G03520.1	non-specific phospholipase C4	1.21427	0.785362	0.590181
Medtr8g100000	AT5G23720.1	dual specificity phosphatase family protein	1.20253	0.956281	1.22613
Medtr1g022075	AT1G75160.1	DUF620 family protein	1.1639	0.957542	0.994388
Medtr4g069160	AT4G34320.1	UPF0496 plant-like protein	1.12018	0.84508	0.297803
Medtr1g006600	AT5G25820.1	exostosin family protein	1.10296	0.935486	0.832919
Medtr8g024560	AT2G46740.1	D-arabinono-1%2C4-lactone oxidase-like protein	1.08704	0.757862	0.59969
Medtr3g099460	AT1G22440.1	zinc-binding alcohol dehydrogenase family protein	1.07586	1.18788	2.1262
Medtr2g063110	AT3G12700.1	eukaryotic aspartyl protease family protein	1.03176	0.948714	0.71684
Medtr3g069500	AT2G38100.1	peptide/nitrate transporter plant	0.995369	1.16375	5.32214
Medtr3g117320	AT4G39070.1	salt tolerance-like protein	0.980412	2.01768	1.34203
Medtr4g108780	AT1G14070.1	galactoside 2-alpha-L-fucosyltransferase-like protein	0.976362	1.00573	1.71162
Medtr3g086020	AT5G47950.1	anthranilate N-benzoyltransferase	0.974235	0.605976	0.354592
Medtr4g036815	AT5G51380.1	F-box-like protein	0.930511	0.981575	1.12158
Medtr7g099290	AT1G04160.1	myosin family XI heavy chain	0.92111	1.02424	0.893191
Medtr3g081640	AT2G32270.1	ZIP zinc/iron transport family protein	0.912816	2.09052	5.54277
Medtr1g072190	AT3G63200.1	patatin-like phospholipase	0.904026	0.853794	0.957974
Medtr1g079490	AT4G14630.1	germin family protein	0.899967	3.32149	3.33807
Medtr3g088190	AT1G77500.1	DUF630 family protein	0.870541	0.875874	0.866033
Medtr5g015790	AT2G23050.1	phototropic-responsive NPH3 family protein	0.863888	0.683334	0.737249
Medtr1g022015	AT1G47740.1	PPPDE thiol peptidase family protein%2C putative	0.863628	0.586073	0.756964
Medtr4g132230	AT1G62045.1	hypothetical protein	0.855429	0.599993	0.184275
Medtr4g020070	AT3G09240.1	LRR receptor-like kinase	0.824654	1.01706	1.02149
Medtr2g019350	AT1G26900.1	PPR containing plant-like protein	0.805097	0.672163	0.716712
Medtr1g017020	AT1G10050.1	endo-1%2C4-beta-xylanase A-like protein	0.782537	0.900743	0.792165
Medtr5g013470	AT5G07440.1	NADP-specific glutamate dehydrogenase	0.744627	0.743526	1.15928
Medtr1g021642	AT4G38830.1	cysteine-rich receptor-kinase-like protein	0.730218	0.666476	0.272189
Medtr1g052170	AT5G44910.1	disease resistance protein (TIR-NBS-LRR class)	0.697643	0.694027	0.601769
Medtr5g042910	AT1G13970.1	DUF1336 family protein	0.688617	1.15964	0.67448
Medtr5g018720	AT1G76600.1	DUF4228 domain protein	0.688014	0.821204	0.753835
Medtr4g099010	AT5G38610.1	plant invertase/pectin methylesterase inhibitor	0.686775	0.657026	0.451886
Medtr1g013360	AT5G10720.1	histidine kinase cytokinin receptor	0.677849	0.882501	0.778253
Medtr5g079910	AT2G39690.1	transcription factor%2C putative	0.629561	0.969433	0.797369
Medtr3g081140	AT1G05340.1	cysteine-rich TM module stress tolerance protein	0.627627	101.322	50.087
Medtr3g053240	AT4G26880.1	STIG1	0.623072	0	0.041293
Medtr1g087200	AT1G68300.1	universal stress family protein	0.616358	0.55829	0.643422
Medtr2g014550	AT4G18425.1	transmembrane protein%2C putative	0.570911	0.749657	0.356537
Medtr3g070860	AT5G05600.1	leucoanthocyanidin dioxygenase-like protein	0.549812	0.397156	0.0736075
Medtr3g096910	AT5G63800.1	beta-galactosidase-like protein	0.54607	0.310055	0.36153
Medtr8g075010	AT3G51360.1	eukaryotic aspartyl protease family protein	0.510731	0.461893	0.773275
Medtr8g099115	AT4G11190.1	disease resistance response protein	0.510398	0.786791	0.450978
Medtr8g015340	AT1G51830.1	LRR receptor-like kinase plant	0.486648	0.551682	0.640538
Medtr7g085390	AT3G04010.1	O-glycosyl hydrolase family 17 protein	0.484934	0.35071	0.501853
Medtr7g113410	AT1G55020.1	linoleate 9S-lipoxygenase-like protein	0.477844	0.487517	0.178953
Medtr8g009080	AT2G30840.1	1-aminocyclopropane-1-carboxylate oxidase-like protein	0.475797	0.610985	0.240043
Medtr4g035980	AT5G51500.1	pectinesterase/pectinesterase inhibitor	0.460259	0.0979873	0.0831845
Medtr5g045960	AT3G53150.1	UDP-glucosyltransferase family protein	0.431079	1.12722	1.34888
Medtr8g064810	AT1G60420.1	protein disulfide isomerase (PDI)-like protein	0.42586	0.390892	0.678758
Medtr1g079370	AT2G02360.1	phloem protein 2-B5	0.417565	0.715451	0.785171
Medtr6g007490	AT2G20770.1	G protein coupled receptor	0.413939	0.298092	0.389511
Medtr8g096850	AT5G50530.1	CBS/octicosapeptide/phox/Bemp1 (PB1) domain protein	0.406401	0.605946	0.530369
Medtr1g080020	AT3G04530.1	phosphoenolpyruvate carboxylase-related kinase	0.401145	0.476727	0.637857
Medtr1g093800	AT1G68795.1	Clavata3/ESR (CLE) gene family member MtCLE18	0.400103	0.423995	0.517423
Medtr2g015470	AT1G57990.1	purine permease	0.397701	0.189906	0.665204
Medtr6g078070	AT1G17860.1	Kunitz type trypsin inhibitor / miraculin	0.379069	0.601382	0.276424
Medtr2g031520	AT1G16130.1	wall associated kinase-like protein	0.371145	0.348828	0.133547
Medtr6g060390	AT5G62280.1	DUF1442 family protein	0.369744	0.0465974	0.0986302
Medtr8g036185	AT1G50560.1	cytochrome P450 family protein	0.362184	0.235596	0.333602
Medtr4g119830	AT3G16560.1	protein phosphatase 2C-like protein	0.352658	0.608574	0.487103
Medtr5g010390	AT3G61300.1	calcium-dependent lipid-binding (CaLB domain) family protein	0.349485	0.102268	0.186514
Medtr1g075440	AT5G46040.1	peptide transporter	0.348688	0.354455	0.357073
Medtr6g016880	AT5G15890.1	Pmr5/Cas1p GDSL/SGNH-like acyl-esterase family protein	0.344976	0.298309	0.155417
Medtr5g072860	AT2G30140.1	UDP-glucosyltransferase family protein	0.342362	0.184395	0.250802
Medtr8g063760	AT5G14890.1	NHL repeat protein	0.333907	0.176249	0.166978
Medtr3g020230	AT4G27290.1	S-locus lectin kinase family protein	0.326398	0.270126	0.265733
Medtr3g084520	AT1G05560.1	flavonoid glucosyltransferase	0.319695	0.087706	0.0836135
Medtr7g093170	AT5G06760.1	seed maturation protein	0.318484	0.208039	0.133772
Medtr8g071000	AT5G56160.1	Sec14p-like phosphatidylinositol transfer family protein	0.313109	0.11107	0.166503
Medtr2g021310	AT3G06210.1	armadillo/beta-catenin-like repeat protein	0.296534	0.135237	0.0872283
Medtr5g023340	AT4G35690.1	DUF241 domain protein	0.275081	0.238362	0.209998
Medtr5g036950	AT1G59850.1	microtubule-associated TORTIFOLIA-like protein	0.256327	0.171264	0.175571
Medtr2g080230	AT5G54370.1	root cap/late embryogenesis related	0.244042	0.0498219	0.731731
Medtr3g082770	AT2G04430.1	nudix family hydrolase	0.236089	0.347685	0.128327
Medtr7g066110	AT3G54040.1	PAR1 protein	0.228237	3.66497	4.25963
Medtr1g085500	AT1G18970.1	rhicadhesin receptor	0.21261	0.316247	0.101289
Medtr1g086510	AT1G48000.1	myb transcription factor	0.211454	0.313889	0.116792
Medtr2g076590	AT1G78860.1	epidermis-specific secreted EP1-like glycoprotein	0.208034	0.160823	0.644811
Medtr2g029815	AT3G49120.1	peroxidase family protein	0.205157	0.462269	0.280543
Medtr7g029620	AT3G27210.1	hypothetical protein	0.20367	0.181344	0.189579
Medtr1g115510	AT2G39430.1	disease resistance response/dirigent-like protein	0.190985	0.245138	0.137903
Medtr8g006790	AT3G60330.1	plasma membrane H+-ATPase	0.188497	15.9126	6.02172
Medtr3g049970	AT4G15500.1	limonoid UDP-glucosyltransferase-like protein	0.181638	0.1974	0.0610983
Medtr8g098835	AT4G00300.1	transferring glycosyl group transferase	0.181525	0.0389525	0.064636
Medtr4g043630	AT3G51570.1	disease resistance protein (TIR-NBS-LRR class)	0.174187	0.182236	0.215244
Medtr3g085270	AT1G67330.1	polysaccharide biosynthesis protein	0.163047	0.0254914	0.00689927
Medtr1g067460	AT3G55150.1	exocyst subunit exo70 family protein	0.149491	0.0704014	0.0378671
Medtr8g099195	AT1G64210.1	LRR receptor-like kinase	0.147851	0.132705	0.151304
Medtr4g094555	AT5G61820.1	stress up-regulated Nod 19 protein	0.14557	0.256444	0.0987972
Medtr7g085220	AT3G04070.1	NAC transcription factor-like protein	0.145056	0.275421	0.123916
Medtr4g078495	AT1G03750.1	DNA repair and recombination RAD26-like protein%2C putative	0.144337	0.151473	0.171657
Medtr5g021180	AT1G45145.1	thioredoxin	0.140747	0.145619	0.280344
Medtr1g028720	AT5G05400.1	NB-ARC domain disease resistance protein	0.135222	0.0631207	0.0563792
Medtr6g082420	AT1G73750.1	alpha/beta fold hydrolase	0.13095	0.0846845	0.105701
Medtr1g105650	AT4G05200.1	cysteine-rich receptor-kinase-like protein	0.1306	0.0991699	0.0474046
Medtr7g088330	AT1G34540.1	cytochrome P450 family protein	0.130199	0.114995	0.108417
Medtr4g055420	AT2G27830.1	hypothetical protein	0.129431	0.126388	0.122525
Medtr3g012470	AT5G44510.1	disease resistance protein (TIR-NBS-LRR class)%2C putative	0.126445	0.245758	0.179392
Medtr7g068580	AT5G01450.1	ubiquitin-protein ligase%2C putative	0.126313	0.0983547	0.083356
Medtr5g015280	AT3G49840.1	transmembrane protein%2C putative	0.125772	0.136396	0.229585
Medtr2g064425	AT3G25830.1	monoterpene synthase	0.125358	0.0974568	0.106617
Medtr8g074450	AT4G35710.1	DUF241 domain protein	0.116325	0.310729	0.540666
Medtr6g011610	AT3G01220.1	homeobox associated leucine zipper protein	0.109454	0.111147	0.158202
Medtr1g095740	AT2G26410.1	IQ calmodulin-binding motif protein	0.106108	0.183378	0.166665
Medtr7g118340	AT2G46860.1	soluble inorganic pyrophosphatase	0.101436	0.125982	0.0530759
Medtr5g009600	AT5G41730.1	Serine/Threonine kinase family protein	0.097931	0.0642958	0.08566
Medtr2g031810	AT1G64890.1	folate-biopterin transporter	0.0962918	0.039089	0.0806883
Medtr1g022495	AT5G49450.1	BZIP transcription factor bZIP124	0.0901998	0.0858196	0.068441
Medtr1g107550	AT3G19390.1	papain family cysteine protease	0.0880853	0.0606193	0.0671989
Medtr4g061340	AT3G17710.1	F-box protein interaction domain protein	0.0869496	0.124217	0.105206
Medtr5g008860	AT1G71530.1	cyclin-dependent kinase	0.0847158	0.0589253	0.112125
Medtr7g072560	AT3G51730.1	saposin B domain protein	0.0843515	0.127004	0.137111
Medtr1g031640	AT1G14960.1	pathogenesis-related protein bet V I family protein	0.0834683	0.0367298	0.0610489
Medtr5g064990	AT1G22500.1	RING-H2 zinc finger protein	0.0828494	0.0492406	0.0138577
Medtr2g020810	AT5G18910.1	receptor-like cytosolic Serine/Threonine-kinase	0.081459	0.0860879	0.102413
Medtr8g039190	AT1G79410.1	organic cation/carnitine transporter	0.080863	0.0421739	0.0433358
Medtr2g072340	AT3G14680.1	cytochrome P450 family 72 protein	0.079919	0.0727837	0.0949785
Medtr2g055910	AT3G49650.1	kinesin motor domain protein	0.0781123	0.051724	0.0833643
Medtr2g093020	AT4G18630.1	DUF688 family protein	0.0773487	0.111252	0.0713155
Medtr7g112580	AT3G05620.1	pectinesterase/pectinesterase inhibitor	0.0692633	0.0965029	0.0456589
Medtr2g093160	AT3G45710.1	nitrate excretion transporter 1	0.0679724	0.0515262	0.0494873
Medtr1g110790	AT1G68500.1	hypothetical protein	0.0648169	0.0628442	0.0570957
Medtr5g071200	AT1G52060.1	mannose-binding lectin superfamily protein	0.0601652	0.232594	0.14816
Medtr2g100595	AT1G52070.1	mannose-binding lectin superfamily protein	0.0583522	0.0891927	0.071734
Medtr8g062270	AT5G18780.1	F-box/RNI/FBD-like domain protein	0.0579833	0.112373	0.0530878
Medtr5g047050	AT2G03720.1	adenine nucleotide alpha hydrolase superfamily protein	0.0554961	0.0522069	0
Medtr7g063030	AT5G01550.1	L-type lectin-domain receptor kinase S.4	0.0552096	0.036959	0.0212819
Medtr5g061880	AT1G78000.1	high affinity sulfate transporter	0.0548086	0.0755139	0.00817266
Medtr5g009120	AT1G64460.1	phosphatidylinositol 3- and 4-kinase family protein	0.051784	0.0255328	0.0891094
Medtr8g083220	AT1G32940.1	subtilisin-like serine protease	0.0492917	0.0903282	0.0537438
Medtr3g052490	AT5G55050.1	GDSL-like lipase/acylhydrolase	0.0486047	0.0667178	0.0203015
Medtr4g119428	AT5G06320.1	late embryogenesis abundant protein	0.0466744	0.0182114	0.0151344
Medtr8g077680	AT4G36630.1	vam6/Vps39-like protein	0.0458936	0.0229838	0.0703868
Medtr8g107620	AT2G01880.1	purple acid phosphatase family protein	0.045842	0.0750697	0.020944
Medtr1g054525	AT5G42500.1	disease resistance response protein	0.0448114	0.0652896	0.0218419
Medtr8g091360	AT5G65090.1	inositol polyphosphate 5-phosphatase I	0.04441	0.133542	0.281245
Medtr1g103490	AT3G22570.1	Lipid transfer protein	0.0437154	0.184288	0.0897613
Medtr3g077280	AT5G40390.1	galactinol-raffinose galactosyltransferase	0.0431538	0.0328054	0.00747304
Medtr4g127580	AT2G19110.1	heavy metal transporting P-type ATPase%2C putative	0.0419638	0.0413105	0.0368915
Medtr8g014730	AT1G51840.1	LRR receptor-like kinase plant	0.0413503	0.0117114	0.0156446
Medtr7g014610	AT5G39050.1	HXXXD-type acyl-transferase family protein	0.0388519	0.0291498	0.00760418
Medtr5g020960	AT3G05920.1	heavy-metal-associated domain protein	0.0357965	0.024499	0.0407189
Medtr4g123750	AT1G58270.1	BTB/POZ and MATH domain protein	0.0338617	0.114522	0.0457115
Medtr2g010590	AT1G50060.1	CAP%2C cysteine-rich secretory protein%2C antigen 5	0.0323519	0.0633436	0
Medtr1g112740	AT4G38540.1	FAD-dependent urate hydroxylase-like protein	0.0321642	0.0158684	0.0328045
Medtr8g027675	AT3G61760.1	dynamin-like protein 1E	0.0306662	0.0413432	0.03762
Medtr0071s0030	AT2G38020.1	vacuolar protein sorting-associated-like protein	0.0286573	0.0239763	0.0258914
Medtr2g005410	AT5G49890.1	chloride channel ClC1 protein	0.0279377	0.0463249	0.0285804
Medtr1g111280	AT1G68620.1	carboxylesterase%2C putative	0.0278853	0.0218095	0.0193749
Medtr4g063885	AT5G02420.1	hypothetical protein	0.0270751	0.0317235	0.0336755
Medtr1g087030	AT1G76560.1	calvin cycle protein CP12-1	0.0265343	0.144984	0.0315741
Medtr4g091450	AT1G52660.1	NBS-LRR type disease resistance protein	0.025996	0.0437751	0.0313645
Medtr7g033135	AT1G70530.1	cysteine-rich receptor-kinase-like protein	0.0240987	0.00586869	0.0147838
Medtr4g102670	AT5G52020.1	ethylene response factor	0.0191471	0.100674	0
Medtr2g058450	AT1G74000.1	strictosidine synthase	0.0188775	0	0
Medtr3g466980	AT3G05860.1	MADS-box transcription factor family protein	0.0179941	0	0
Medtr8g078880	AT4G37220.1	cold-regulated 413 plasma membrane-like protein	0.0178864	0	0
Medtr2g043710	AT5G20790.1	transmembrane protein%2C putative	0.017849	0	0.00898828
Medtr4g064963	AT3G46900.1	Ctr family copper transporter	0.0167395	0.0357489	0
Medtr0565s0010	AT2G19060.1	GDSL-like lipase/acylhydrolase	0.0158802	0.00864102	0
Medtr7g068190	AT3G09010.1	receptor-like kinase	0.0158355	0.110562	0.0725914
Medtr8g023840	AT1G02220.1	NAC transcription factor-like protein	0.0156968	0	0
Medtr3g082250	AT3G07600.1	metal ion-binding protein%2C putative	0.0155312	0.128323	0.0444959
Medtr1g021632	AT1G63600.1	cysteine-rich receptor-kinase-like protein	0.015133	0.478192	0.577099
Medtr7g109350	AT3G62590.1	triacylglycerol lipase	0.0149141	0.00584921	0.00433703
Medtr3g479510	AT5G46520.1	disease resistance protein (TIR-NBS-LRR class)	0.0145974	0.00712789	0.0129006
Medtr3g084400	AT2G31990.1	xyloglucan galactosyltransferase KATAMARI-like protein	0.0141139	0.180668	2.00256
Medtr8g066610	AT2G15480.1	flavonoid glucosyltransferase	0.0130484	0.00695585	0.01345
Medtr3g110205	AT2G25820.1	AP2 domain class transcription factor	0.0128949	0.0453405	0
Medtr4g029040	AT5G01800.1	saposin B domain protein	0.0124994	0.0134898	0
Medtr5g054300	AT1G25550.1	myb-like transcription factor family protein	0.0124511	0.220985	0.752775
Medtr5g092570	AT1G11660.1	heat shock 70 kDa protein	0.0116628	0.00489128	0.00370795
Medtr7g086820	AT1G34510.1	peroxidase family protein	0.01149	0	0
Medtr7g072870	AT2G38500.1	downstream target of AGL15-4 protein%2C putative	0.0108241	0	0
Medtr6g025650	AT1G30140.1	Myb/SANT-like DNA-binding domain protein	0.0107998	0	0
Medtr5g066340	AT2G22560.1	kinase interacting (KIP1-like) family protein	0.00924415	0.00378335	0.00617914
Medtr4g090900	AT4G03330.1	syntaxin of plants 122 protein	0.00864381	0	0
Medtr0005s0110	AT5G51630.1	disease resistance protein (TIR-NBS-LRR class)	0.00804651	0.00610638	0
Medtr3g026280	AT2G44450.1	glycoside hydrolase family 1 protein	0.00695292	0.0233986	0.0208647
Medtr8g088560	AT2G43820.1	UDP-glucosyltransferase family protein	0.00673916	0	0
Medtr6g092670	AT1G05630.1	type I inositol-1%2C4%2C5-trisphosphate 5-phosphatase	0.00616358	0	0
Medtr2g027130	AT1G12150.1	WEB family plant protein	0.00462034	0.00543712	0.0090372
Medtr5g042150	AT1G69480.1	phosphate transporter PHO1-like protein	0.00407991	0.0183312	0.0243899
Medtr3g100580	AT4G24580.1	GTPase-activator protein for Rho-like GTPase family protein%2C putative	0.00347295	0	0.00339838
Medtr3g080490	AT1G05020.1	clathrin assembly protein	0.00341084	0	0
Medtr2g437720	AT4G20160.1	zinc finger%2C C3HC4 type (RING finger) protein	0.00321395	0.00562548	0.00273442
Medtr5g069000	AT5G62310.1	AGC family Serine/Threonine kinase family protein	0.00205034	0.00273513	0.00910754
Medtr7g102460	AT3G53160.1	UDP-glucosyltransferase family protein	0	0	0.00547948
Medtr8g096500	AT5G50760.1	SAUR-like auxin-responsive family protein	0	0.0657455	0
Medtr6g087700	AT5G19560.1	RHO guanyl-nucleotide exchange factor	0	0	0.0054182
Medtr3g050780	AT1G61860.1	receptor Serine/Threonine kinase	0	0.00923744	0
Medtr4g017200	AT4G33070.1	pyruvate decarboxylase	0	0.00595128	0
Medtr1g009270	AT4G31250.1	LRR receptor-like kinase	0	0.010136	0.00473157
Medtr4g055170	AT5G07080.1	HXXXD-type acyl-transferase family protein	0	0.00757515	0
Medtr4g010150	AT1G06120.1	fatty-acid desaturase	0	0.0103497	0.00860115
Medtr1g047660	AT5G02390.1	DUF3741 family protein	0	0.00444131	0
Medtr7g099030	AT2G20320.1	DENN (AEX-3) domain protein	0	0.0045327	0.00376698
Medtr7g093330	AT2G27660.1	cysteine/histidine-rich C1 domain protein	0	0.0195872	0.019319
Medtr1g034960	AT2G37820.1	cysteine/histidine-rich C1 domain protein	0	0.0208872	0.00748505
Medtr2g037980	AT4G25940.1	clathrin assembly plant-like protein	0	0.0130887	0
Medtr1g061510	AT1G23480.1	cellulose synthase-like protein A1	0	0.00560308	0
Medtr2g090605	AT1G03790.1	zinc finger CCCH domain protein
Medtr7g028710	AT5G13080.1	WRKY family transcription factor
Medtr2g034200	AT3G17020.1	universal stress family protein
Medtr1717s0010	AT4G27320.1	universal stress family protein
Medtr5g464810	AT1G22360.1	UDP-glucosyltransferase family protein
Medtr8g064690	AT1G70450.1	tyrosine kinase family protein
Medtr7g093610	AT2G41970.1	tyrosine kinase family protein
Medtr3g462910	AT2G29620.1	transmembrane protein%2C putative
Medtr1g032340	AT4G01870.1	translocation protein TolB
Medtr1014s0010	AT1G73960.1	transcription initiation factor TFIID subunit
Medtr4g112570	AT5G23030.1	tetraspanin family protein
Medtr3g018740	AT2G25240.1	serpin-like protein
Medtr2g090115	AT1G03550.1	secretory carrier-associated membrane protein
Medtr2g044220	AT3G43230.1	RING/FYVE/PHD-type zinc finger protein
Medtr4g036240	AT3G32260.1	replication factor-A carboxy-terminal domain protein
Medtr2g039880	AT1G64280.1	regulatory protein NPR1
Medtr6g471240	AT3G05360.1	receptor-like protein
Medtr4g061930	AT2G39360.1	receptor-like kinase theseus protein
Medtr7g058810	AT3G07070.1	receptor Serine/Threonine kinase
Medtr3g058660	AT1G19770.1	purine permease
Medtr6g090030	AT2G19770.1	profilin
Medtr6g084490	AT1G73860.1	P-loop nucleoside triphosphate hydrolase superfamily protein
Medtr4g032240	AT2G26820.1	P-loop nucleoside triphosphate hydrolase superfamily protein
Medtr7g113610	AT1G08990.1	plant glycogenin-like starch initiation protein
Medtr8g009810	AT1G65570.1	pectin lyase superfamily protein
Medtr4g121460	AT2G47460.1	myb transcription factor
Medtr3g064500	AT5G37260.1	myb transcription factor
Medtr7g082810	AT2G04100.1	MATE efflux family protein
Medtr1g052275	AT3G45410.1	L-type lectin-domain receptor kinase IV.2-like protein
Medtr8g081540	AT2G23120.1	late embryogenesis abundant protein%2C group 6
Medtr3g074150	AT2G22180.1	late embryogenesis abundant protein
Medtr7g116930	AT4G01110.1	late embryogenesis abundant hydroxyproline-rich glycoprotein%2C putative
Medtr6g078140	AT1G73260.1	Kunitz type trypsin inhibitor / miraculin
Medtr4g046757	AT3G21720.1	isocitrate lyase
Medtr3g084720	AT2G18490.1	hypothetical protein
Medtr3g065210	AT5G37550.1	hypothetical protein
Medtr4g089110	AT1G61080.1	hydroxyproline-rich glycoprotein family protein%2C putative
Medtr7g076720	AT1G01780.1	GATA type zinc finger transcription factor family protein
Medtr3g009760	AT4G20860.1	FAD-linked oxidoreductase
Medtr2g031510	AT4G20830.1	FAD-binding berberine family protein
Medtr6g033310	AT5G13150.1	exocyst subunit exo70 family protein
Medtr1g033880	AT1G25240.1	ENTH/ANTH/VHS superfamily protein
Medtr1g019720	AT4G13440.1	EF-hand pair protein
Medtr4g067270	AT3G07490.1	EF hand calcium-binding family protein
Medtr8g058603	AT1G02860.1	E3 ubiquitin-protein ligase BAH1-like protein
Medtr5g069570	AT4G12690.1	DUF868 family protein
Medtr2g019480	AT5G46230.1	DUF538 family protein
Medtr4g085970	AT3G50350.1	DUF1685 family protein
Medtr4g039320	AT2G41830.1	cyclin-like protein
Medtr5g010430	AT1G01750.1	cofilin/actin-depolymerizing factor-like protein
Medtr3g466480	AT2G30360.1	CBL-interacting kinase
Medtr4g128820	AT5G57630.1	CBL-interacting kinase
Medtr1g093095	AT5G22890.1	C2H2-type zinc finger protein
Medtr1g054450	AT1G10480.1	C2H2 and C2HC zinc finger protein%2C putative
Medtr5g098470	AT2G26940.1	C2H2 and C2HC zinc finger protein
Medtr8g076190	AT4G24170.1	ATP-binding microtubule motor family protein
Medtr5g085830	AT4G03500.1	ankyrin repeat protein
Medtr3g016210	AT5G51160.1	ankyrin repeat protein
Medtr8g088320	AT4G21160.1	ADP-ribosylation factor GTPase-activating protein AGD10
Medtr1g060090	AT4G34920.1	1-phosphatidylinositol phosphodiesterase-like protein
