# Supplementary material for: Nod Factor Effects on Root Hair-Specific Transcriptome of Medicago truncatula: Focus on Plasma Membrane Transport Systems and Reactive Oxygen Species Networks
Source: Front Plant Sci. 2016 Jun 7;7:794. doi: 10.3389/fpls.2016.00794 (PMC4894911; doi:10.3389/fpls.2016.00794)
Supplement: Supplementary file 10 [file Table10.XLSX]

## Sheet: Feuil1
Table S10: Comparative transcriptome analyses. The list of the genes responsive to NF treatments in our RNA‑seq dataset was compared to previously published microarray transcriptomes from NF-treated roots (Csaza et al., 2012) and NF-treated root hairs (Breakspear et al., 2014).
				NF 4h vs Control			NF 20h vs Control
Gene (Mt4.0)	Affymetrix annotation	Annotation	Name	log2FoldChange	FDR	PValue	log2FoldChange	FDR	PValue		Becker et al., 2014		Breakspear et al., 2014 (24h NF)	Csaza et al., 2012 (6h NF)	Csaza et al., 2012 (24h NF)
Medtr5g045470	Mtr.35511.1.S1_at	inhibitor of trypsin and hageman factor-like protein	Proteinase inhibitor	9.27706	3.19075e-168	1.86932e-172	8.35005	9.81418e-95	6.82805e-98				9.51803	7.20651	5.62926
Medtr4g081190	Mtr.44070.1.S1_at	ABC transporter B family protein		6.32563	3.2126e-108	3.76425e-112	5.1433	2.39431e-64	3.19279e-67				3.08841	1.85355
Medtr4g088510	Mtr.41028.1.S1_at	hypothetical protein		8.66135	5.11105e-100	8.98303e-104	8.41126	7.30139e-96	4.23318e-99				6.13257	5.86014	4.7785
Medtr8g012795	Mtr.7546.1.S1_at	Defensin related	thionin PDF1.4-like	5.99312	5.38093e-87	1.26098e-90	6.82615	8.02484e-106	3.25683e-109				5.54493	4.42643	5.99255
Medtr5g025850		LRR receptor-like kinase family protein		6.72217	1.09114e-86	3.19627e-90	6.56972	2.6472e-84	2.45566e-87
Medtr8g006790		plasma membrane H+-ATPase	Mt-HA1	6.38956	1.31146e-82	4.60999e-86	4.96431	1.29241e-40	3.52175e-43		AT3G60330.1
Medtr6g052300	Mtr.23516.1.S1_at	CBS domain protein		7.11519	3.46367e-82	1.42045e-85	8.05633	1.27546e-123	2.21844e-127				7.13788	2.60128	4.76085
Medtr3g086320	Mtr.26489.1.S1_at	pectate lyase family protein	MtNPL pectate lyase (LjNPL orthologue)	9.65215	4.9501e-82	2.32004e-85	10.352	4.71579e-109	1.64047e-112				5.19	1.39088	1.6613
Medtr8g040940		hypothetical protein		6.22273	4.9444e-81	2.60704e-84	6.92966	6.72408e-118	1.94924e-121
Medtr0118s0070	Mtr.33549.1.S1_at	expansin-like protein B1		8.81315	1.39702e-80	8.18455e-84	10.9584	3.69712e-153	2.1435e-157				6.54708	8.02035	6.88787
Medtr4g117000		glycoside hydrolase family 18 protein		7.52652	3.63714e-76	2.34393e-79	7.15995	1.38223e-70	1.52263e-73
Medtr3g081140	Mtr.35830.1.S1_at	cysteine-rich TM module stress tolerance protein		7.52905	8.56379e-72	6.02059e-75	6.51538	7.47913e-40	2.08139e-42		AT1G05340.1		5.4759	2.6106	1.11838
Medtr5g033490	Mtr.25148.1.S1_at	LysM type receptor kinase	MtLYK10	6.77712	1.63366e-66	1.24422e-69	7.14715	7.47144e-86	6.49766e-89				3.79657	3.11403	2.96474
Medtr1g090807	Mtr.1440.1.S1_at	myosin heavy chain-like protein%2C putative		7.89545	2.67462e-63	2.19372e-66	8.31474	2.62815e-122	6.09496e-126					1.11195	1.37302
Medtr3g078250		LRR receptor-like kinase		8.15207	3.97077e-62	3.48946e-65	7.83869	2.69448e-52	4.99903e-55
Medtr8g103227		E3 ubiquitin-protein ligase LIN-like protein%2C putative		4.12456	4.93172e-55	4.62286e-58	3.39105	8.81418e-24	4.24152e-26
Medtr8g022270	Mtr.46524.1.S1_at	ABC transporter B family-like protein		3.74193	1.06898e-51	1.06466e-54	3.34692	6.10779e-35	1.98305e-37				5.16474	4.73237	3.08851
Medtr6g037750		receptor-like protein		3.84204	2.92925e-51	3.08902e-54	3.96793	1.17529e-44	2.5212e-47
Medtr2g021255	Mtr.10480.1.S1_at	glutamine synthetase domain protein	MtGS2a	4.13218	1.43286e-46	1.59496e-49	3.44375	3.95466e-25	1.76547e-27
Medtr8g020840	Mtr.6956.1.S1_at	GRAS family transcription factor	MtNSP1	2.9932	3.19387e-45	3.92942e-48	2.52032	7.70068e-26	3.34851e-28				2.59742	1.35314
Medtr8g107250	Mtr.17272.1.S1_at	tubulin	MtTubb1	2.84717	4.44435e-44	5.72826e-47	2.07111	4.64473e-19	3.01606e-21				2.95343	3.79442	1.35977
Medtr5g023240	Mtr.28564.1.S1_at	transmembrane amino acid transporter family protein		4.82348	7.53327e-44	1.01509e-46	5.87129	8.9235e-70	1.03473e-72				5.15183	3.42981	2.52351
Medtr8g101650	Mtr.9513.1.S1_at	MYB-like transcription factor family protein		2.87031	1.34978e-43	1.89787e-46	2.72299	1.08222e-30	3.89018e-33				3.84023
Medtr3g086430	Mtr.1103.1.S1_at	multidrug resistance-associated protein ABC domain protein		7.84653	1.80209e-42	2.63942e-45	5.9794	6.83903e-15	6.34418e-17
Medtr8g087710	Mtr.37525.1.S1_at	major intrinsic protein (MIP) family transporter	MtNip1 (Nodulin 26)	9.20565	2.69826e-42	4.11007e-45	10.5119	3.21643e-101	1.49185e-104				5.80751	3.02159	2.34344
Medtr5g075400	Mtr.43814.1.S1_s_at	hypothetical protein		6.14637	6.73532e-42	1.0654e-44	6.09534	1.32109e-37	3.75311e-40				2.12279	2.0052	1.65183
Medtr7g070940	Mtr.20358.1.S1_at	UDP-glucosyltransferase family protein		3.72253	1.79557e-39	2.94546e-42	2.74096	6.15306e-17	4.60195e-19				4.79094	2.25771
Medtr0011s0280	Mtr.37912.1.S1_at	NADP-dependent alkenal double bond reductase P1		5.24997	7.66172e-39	1.30172e-41	6.80929	4.49655e-91	3.6498e-94				4.84233	3.0707	4.47036
Medtr7g114870	Mtr.30996.1.S1_at	IQ calmodulin-binding motif protein		7.70407	6.33279e-38	1.11303e-40	5.48784	6.61281e-12	8.31969e-14
Medtr1g056530	Mtr.43750.1.S1_at	CCAAT-binding transcription factor	MtNF-YA1 (HAP2.1)	9.26373	2.06625e-37	3.75263e-40	8.99725	6.81342e-43	1.69861e-45				5.7467	0.957636	2.16812
Medtr6g007690		Serine/Threonine kinase family protein		7.9674	2.0763e-37	3.89252e-40	8.97597	7.72123e-63	1.07438e-65
Medtr8g074920	Mtr.24165.1.S1_at	receptor-like kinase theseus protein	MtSPK2	6.73453	7.63342e-37	1.47579e-39	7.92518	1.65444e-76	1.72657e-79				4.33905	5.2719	4.37965
Medtr1g086550	Mtr.46166.1.S1_at	plant gibberellin 2-oxidase		3.47614	2.04245e-36	4.06839e-39	2.86671	5.6192e-19	3.68141e-21		AT1G02400.1		1.88201
Medtr3g078410	Mtr.32080.1.S1_at	alpha-N-acetylglucosaminidase family protein		2.99864	4.43605e-36	9.09612e-39	2.72434	8.74864e-25	4.00709e-27					1.55305	1.1362
Medtr1g075730		phosphatase 2C family protein		2.56951	1.1141e-35	2.34974e-38	2.26147	7.33378e-22	4.03936e-24
Medtr6g022560		transmembrane protein%2C putative		2.5532	1.34762e-35	2.9212e-38	1.45359	1.18416e-09	1.94293e-11
Medtr1g105930	Mtr.43798.1.S1_at	inositol 1%2C3%2C4-trisphosphate 5/6-kinase		2.95738	2.0089e-35	4.47233e-38	3.56487	1.39625e-49	2.83329e-52				1.863	1.26556	1.36076
Medtr3g031270		wound-induced-like protein		6.2071	3.52634e-35	8.05714e-38	7.94889	1.01949e-96	5.31968e-100
Medtr4g116990	Mtr.39553.1.S1_at	glycoside hydrolase family 18 protein		3.44283	5.36486e-33	1.25722e-35	3.29442	3.2012e-26	1.37343e-28					2.05048	0.819744
Medtr8g064630	Mtr.2868.1.S1_at	carbonic anhydrase family protein		4.40728	1.34925e-32	3.24092e-35	4.36336	5.46873e-29	2.09263e-31
Medtr4g102400	Mtr.13963.1.S1_at	subtilisin-like serine protease		3.64352	1.91631e-32	4.71527e-35	4.3613	6.44415e-65	7.84596e-68				5.19896	6.24623	5.36157
Medtr6g092540	Mtr.25945.1.S1_at	MYB-like transcription factor family protein		3.25494	2.08832e-32	5.26088e-35	3.79274	1.02745e-42	2.62105e-45				3.40202
Medtr4g023950	Mtr.39333.1.S1_at	DUF1442 family protein		2.85547	2.17578e-32	5.60866e-35	3.39108	6.53623e-36	1.97057e-38					5.01017	5.80175
Medtr3g112470	Mtr.33871.1.S1_at	peptide transporter		5.78942	8.02773e-31	2.1164e-33	4.88083	7.15608e-17	5.47659e-19				1.73981	1.55805
Medtr4g088385	Mtr.40179.1.S1_at	hypothetical protein		6.38643	9.63998e-31	2.59792e-33	7.67918	4.00957e-43	9.76357e-46				6.6304	0.699072
Medtr4g097220	Mtr.47198.1.S1_s_at	DUF4228 domain protein		2.29552	6.63419e-30	1.82674e-32	2.25533	2.49752e-22	1.31769e-24				2.93081	2.45688	0.784156
Medtr4g029620	Mtr.40041.1.S1_at	extensin-like repeat protein		3.38457	1.51083e-29	4.24862e-32	4.66569	1.86645e-43	4.43672e-46				3.77471		0.908889
Medtr1g096310	Msa.2558.1.S1_at	caffeic acid O-methyltransferase		2.98949	2.71595e-29	7.79668e-32	3.64482	6.85678e-52	1.35164e-54					0.795664	1.47177
Medtr8g095360	Mtr.40656.1.S1_at	patellin-3 protein		2.62345	1.17162e-28	3.43202e-31	2.92961	1.90372e-28	7.61576e-31		AT1G22530.1		2.34533	1.35327	0.902232
Medtr2g088370		DUF4228 domain protein		3.09249	1.31722e-28	3.9357e-31	4.15255	1.29316e-59	1.87436e-62
Medtr7g078150	Mtr.21169.1.S1_at	anaphase-promoting complex subunit 11 RING-H2 finger protein		3.06565	2.31718e-28	7.0592e-31	3.12253	4.70064e-25	2.12575e-27				3.34733	1.3467	1.07171
Medtr8g063200		DUF4228 domain protein		2.24031	2.98006e-28	9.25322e-31	1.61769	6.29607e-12	7.84818e-14
Medtr1g102190	Mtr.24207.1.S1_at	Pti1-like kinase		2.22946	6.81444e-28	2.15584e-30	1.90833	3.64818e-16	2.96119e-18				3.12332	1.07729
Medtr1g069725	Mtr.31954.1.S1_at	GRAS family transcription factor	SCR,SGR1; GRAS family transcription factor	2.62129	3.55181e-27	1.14447e-29	1.95841	4.45008e-11	6.16633e-13				2.47876	1.46184
Medtr3g087730		sulfate/bicarbonate/oxalate exchanger and transporter sat-1		7.40356	4.84642e-27	1.59001e-29	8.50912	6.80698e-65	8.68237e-68
Medtr5g012590		glucuronosyltransferase PGSIP8		3.03622	5.1658e-27	1.72506e-29	2.39089	1.56338e-11	2.03037e-13
Medtr5g099060	Mtr.28094.1.S1_at	nodule inception protein	MtNIN	2.62964	1.63759e-26	5.56448e-29	3.31597	3.50055e-41	9.33588e-44				5.08847	3.36113	4.0373
Medtr4g074130		gibberellin 2-beta-dioxygenase		3.95765	2.09355e-26	7.23647e-29	3.94564	1.71059e-21	9.62011e-24
Medtr1g021638		salt stress response/antifungal domain protein		2.93815	6.25187e-26	2.19762e-28	2.45589	6.92008e-14	7.10142e-16
Medtr4g086020	Mtr.8568.1.S1_at	ferredoxin-nitrite reductase		5.01511	6.70186e-26	2.39507e-28	3.55064	7.19443e-09	1.26386e-10					-0.650414
Medtr7g078070	Mtr.18520.1.S1_at	cysteine synthase/L-3-cyanoalanine synthase		2.46662	7.13286e-26	2.59088e-28	2.11765	5.3303e-16	4.54287e-18				2.47897	0.678115
Medtr4g083680	Mtr.28784.1.S1_at	LOB domain protein	LBD4	3.88716	9.77562e-26	3.60809e-28	4.769	9.25951e-57	1.50317e-59				3.76661	1.19425	1.50391
Medtr4g053630	Mtr.1358.1.S1_at	subtilisin-like serine protease		2.85883	6.61591e-25	2.48063e-27	2.72629	1.27213e-19	8.18685e-22					1.72116	0.702593
Medtr5g010830	Mtr.20144.1.S1_at	MATE efflux family protein		2.11619	8.36607e-25	3.18586e-27	1.4942	4.7772e-10	7.42283e-12				5.14881	4.62332	1.9715
Medtr6g056070		salicylic acid carboxyl methyltransferase		2.08195	1.22405e-24	4.73297e-27	1.91739	2.19093e-16	1.70214e-18
Medtr5g005290	Mtr.26415.1.S1_at	hypothetical protein		5.21205	1.88524e-24	7.40002e-27	5.87314	1.85516e-36	5.48547e-39				5.20029	4.22286	3.58323
Medtr6g045097	Mtr.2004.1.S1_s_at	Kunitz type trypsin inhibitor / Alpha-fucosidase		8.74792	2.59106e-24	1.03223e-26							3.1534
Medtr3g096500		gibberellin 20-oxidase		2.75084	1.34132e-23	5.42217e-26	2.53765	2.14743e-17	1.56874e-19		AT1G44090.1
Medtr5g083030		ubiquitin-protein ligase%2C PUB17	MtPUB1	2.02428	1.45614e-23	5.97161e-26	1.70153	3.19319e-13	3.5916e-15
Medtr1g069070		hypothetical protein		5.60708	2.90811e-23	1.20965e-25	6.79506	2.69799e-48	5.63124e-51
Medtr2g068650		malectin/receptor-like kinase family protein		2.38559	5.02649e-23	2.12026e-25	2.68583	4.68061e-29	1.76391e-31
Medtr7g110780	Mtr.22903.1.S1_at	Chitinase		3.91227	6.84847e-23	2.92893e-25	2.76636	1.56419e-09	2.58462e-11		AT1G02360.1		2.96844	0.767905	0.934237
Medtr4g087980	Mtr.38897.1.S1_at	pectinesterase/pectinesterase inhibitor		5.4235	1.15223e-22	4.99532e-25	7.76486	6.11492e-59	9.21775e-62				6.26668	0.859514	1.29842
Medtr7g023630	Mtr.47298.1.S1_at	polygalacturonase inhibitor protein		3.7125	1.51691e-22	6.66521e-25	2.57387	1.51386e-07	3.17728e-09
Medtr4g094220	Mtr.15251.1.S1_at	UDP-glucosyltransferase family protein		2.31186	1.96302e-22	8.74036e-25	1.96505	1.2899e-13	1.35361e-15				1.91638	1.57706
Medtr3g106430	Mtr.11786.1.S1_at	SPFH/band 7/PHB domain membrane-associated family protein		2.3208	5.80304e-22	2.65181e-24	1.84911	6.54738e-12	8.19941e-14					1.35717	1.45005
Medtr3g415670	Mtr.13473.1.S1_at	transmembrane protein%2C putative	MtENOD11	7.99109	9.95685e-22	4.6083e-24	11.1542	9.97239e-138	1.15635e-141				7.37536	3.02467	4.88897
Medtr5g067350	Mtr.48811.1.S1_at	auxin response factor		2.89465	2.1332e-21	9.99799e-24	1.90959	6.5911e-07	1.47123e-08
Medtr8g091720	Mtr.4282.1.S1_at	nuclear transcription factor Y protein	MtNF-YB7	3.25296	3.22253e-21	1.52924e-23	1.78736	0.00118447	5.61744e-05				2.35555	3.59588	1.05828
Medtr5g011960		Lipid transfer protein		6.50757	6.59838e-21	3.16988e-23	8.83412	2.26812e-95	1.4465e-98
Medtr4g058570		LysM-domain receptor-like kinase		6.79408	6.68654e-21	3.25141e-23	6.49931	3.28336e-16	2.60796e-18
Medtr1g100667		myb transcription factor		2.19866	6.81709e-21	3.35483e-23	2.29256	6.45669e-23	3.2568e-25		AT3G48920.1
Medtr6g027840	Mtr.39050.1.S1_at	ankyrin repeat RF-like protein%2C putative	MtVAPYRIN	2.19967	7.38029e-21	3.67523e-23	2.03388	2.59693e-18	1.73149e-20				2.63159	3.4356	2.58098
Medtr1g099150	Mtr.12262.1.S1_at	hypothetical protein		1.87411	1.33988e-20	6.75079e-23	2.58105	1.46228e-28	5.765e-31				2.50235
Medtr5g035430	Mtr.33916.1.S1_at	DUF4228 domain protein		1.88554	1.73112e-20	8.82344e-23	1.43112	1.60856e-09	2.66725e-11				2.55497	1.3569
Medtr2g037790	Mtr.21098.1.S1_at	OSBP(oxysterol-binding protein)-related protein 4C		2.51385	1.11666e-19	5.75698e-22	2.45311	3.43186e-16	2.7458e-18				4.53051	0.980231	1.09712
Medtr3g012310		NBS-LRR type disease resistance protein		2.48844	1.25452e-19	6.54124e-22	2.69567	3.93626e-23	1.96265e-25
Medtr1g079760		ammonium transporter 1 protein		2.80994	2.8901e-19	1.52387e-21	2.72472	4.31661e-16	3.60385e-18
Medtr8g038210	Mtr.14183.1.S1_at	annexin D8	MtAnn1	4.93354	3.34157e-19	1.78149e-21	7.94232	1.20052e-91	9.04844e-95				6.60733
Medtr1g471050	Mtr.11343.1.S1_at	beta-carotene isomerase D27		2.65894	4.25495e-19	2.29337e-21	3.57329	1.37707e-32	4.71053e-35				4.04848	1.31304	1.93354
Medtr3g434790		P-loop nucleoside triphosphate hydrolase superfamily protein		2.16826	4.72084e-19	2.57214e-21	2.01573	7.52229e-14	7.76303e-16
Medtr8g068050	Mtr.45646.1.S1_at	lectin receptor kinase		3.93026	4.89217e-19	2.69415e-21	3.58403	4.95113e-12	6.02816e-14				2.63545	3.32865	0.906733
Medtr4g129010	Mtr.16214.1.S1_at	tyrosine kinase family protein	MtSPK1	3.29072	9.35888e-19	5.20882e-21	3.62312	2.53498e-22	1.35214e-24				6.01951	3.39281	2.2637
Medtr1g062860	Mtr.44405.1.S1_at	eukaryotic-type carbonic anhydrase		5.77431	9.59602e-19	5.39702e-21									-0.63154
Medtr4g133890	Mtr.2055.1.S1_at	myosin II heavy chain family protein		1.80099	1.06323e-18	6.04213e-21	1.81699	7.90817e-15	7.38182e-17				3.00613	2.24362	1.76567
Medtr6g091760	Mtr.20234.1.S1_at	1-aminocyclopropane-1-carboxylate synthase		2.42614	1.50546e-18	8.64345e-21	2.61141	3.04566e-18	2.10131e-20					1.24004	0.751498
Medtr4g104060	Mtr.1581.1.S1_at	hypothetical protein		2.95866	3.99211e-18	2.31542e-20	3.15969	2.65158e-18	1.79867e-20				2.98131	1.78184	1.06599
Medtr1g088930		LRR receptor-like kinase		5.81765	4.52667e-18	2.65198e-20	7.29469	1.7321e-44	3.81609e-47
Medtr2g022140		adenylate isopentenyltransferase	IPT5	4.07967	6.26021e-18	3.70427e-20	4.28106	6.99604e-20	4.34007e-22
Medtr6g462640		cytochrome P450 family 71 protein		6.20542	6.73484e-18	4.02457e-20
Medtr7g018670		LRR and NB-ARC domain disease resistance protein		6.29515	1.26408e-17	7.62787e-20	6.19639	4.29558e-16	3.56139e-18
Medtr6g007697	Mtr.40771.1.S1_at	potassium transporter-like protein		1.73335	1.71464e-17	1.04472e-19	1.78426	2.22512e-14	2.12862e-16		AT1G70300.1		1.46833
Medtr4g078710	Mtr.26158.1.S1_at	ethylene response factor		1.76369	1.83125e-17	1.12649e-19	1.74177	2.00645e-13	2.187e-15				1.53142	1.75948	1.59689
Medtr1g021635	Mtr.4414.1.S1_at	cysteine-rich receptor-kinase-like protein		1.73772	1.94026e-17	1.20492e-19	1.30348	6.17731e-08	1.21412e-09				3.96033	1.43514	0.841882
Medtr1g115900	Mtr.11242.1.S1_at	cationic peroxidase		2.0034	2.59212e-17	1.62491e-19	1.16598	2.20549e-06	5.38329e-08				3.4633	0.906089
Medtr5g079715	Mtr.49316.1.S1_x_at	hypothetical protein		1.74473	4.64598e-17	2.93963e-19	1.79848	3.11607e-14	3.07307e-16					1.28445	0.66938
Medtr6g038730		disease resistance family protein/LRR protein%2C putative		6.17453	6.43409e-17	4.10871e-19	6.26329	2.03897e-16	1.57225e-18
Medtr2g069245		Nodule-specific Glycine Rich Peptide		7.16076	6.62155e-17	4.26721e-19	7.02076	5.26511e-16	4.45678e-18
Medtr4g011970	Mtr.5570.1.S1_at	sulfate/bicarbonate/oxalate exchanger and transporter sat-1		4.08682	1.29876e-16	8.44586e-19	3.94285	1.06583e-14	1.00107e-16				3.35936	0.705327
Medtr3g008580	Mtr.25315.1.S1_at	monocopper oxidase SKS1-like protein		4.43519	1.49544e-16	9.81245e-19	6.15209	2.0814e-54	3.62024e-57				4.52772	2.26065	2.43448
Medtr2g086390		ABA response element-binding factor		2.70506	1.45007e-15	9.59976e-18	2.88946	7.2677e-18	5.18279e-20
Medtr2g036650	Mtr.26397.1.S1_s_at	plasma membrane H+-ATPase		-1.61988	2.48062e-15	1.65675e-17	-1.5637	1.0899e-08	1.95256e-10					-1.44551
Medtr1g070135	Mtr.42668.1.S1_at	hyoscyamine 6-dioxygenase-like protein		1.58054	7.96801e-15	5.41501e-17	0.947204	0.000161576	5.98604e-06					0.804923
Medtr6g044810	Mtr.29727.1.S1_at	Kunitz type trypsin inhibitor / Alpha-fucosidase		4.28318	1.28685e-14	8.82074e-17	2.57531	6.93384e-05	2.34371e-06
Medtr3g112460	Mtr.33871.1.S1_at	peptide transporter		6.0181	1.44758e-14	1.00073e-16							1.73981	1.55805
Medtr1g098300	Mtr.20266.1.S1_at	cyclin-dependent kinase		1.60271	1.55716e-14	1.09473e-16	1.56138	5.79787e-11	8.16838e-13				2.67336	1.61439	1.10534
Medtr5g092150	Mtr.11507.1.S1_at	cytochrome P450 family protein		1.57194	1.55716e-14	1.08747e-16	1.62775	3.75417e-12	4.50552e-14				1.41419	1.0726	0.971716
Medtr7g078010	Mtr.50800.1.S1_at	2OG-Fe(II) oxygenase family oxidoreductase		2.04267	1.87077e-14	1.32617e-16	2.45148	1.28223e-20	7.43407e-23				1.00744
Medtr4g116273		hypothetical protein		2.84546	2.00822e-14	1.43537e-16	2.2238	5.59094e-07	1.23501e-08
Medtr3g111780	Mtr.1396.1.S1_at	ovate transcriptional repressor		4.90191	2.49115e-14	1.79514e-16	4.00977	2.23844e-08	4.25678e-10
Medtr4g104700		component of high affinity nitrate transporter		1.84141	3.41444e-14	2.48046e-16	1.11713	0.000519133	2.22125e-05
Medtr3g109610	Mtr.37123.1.S1_s_at	carotenoid cleavage dioxygenase		5.17797	3.61483e-14	2.64722e-16	6.9829	2.20187e-42	5.74467e-45						0.827724
Medtr3g415650	Msa.986.1.S1_s_at	early nodulin-12A protein%2C putative	MtENOD12	7.54008	4.33831e-14	3.22787e-16	8.51305	1.93738e-21	1.10078e-23
Medtr1g016620	Mtr.9152.1.S1_at	protein phosphatase 2C-like protein		1.77607	4.73546e-14	3.55111e-16	1.01202	4.47676e-05	1.42494e-06		AT5G26010.1
Medtr8g076940	Mtr.11744.1.S1_at	cytochrome P450 family protein		2.8263	7.27266e-14	5.49636e-16	4.19531	1.32265e-35	4.06426e-38				4.26409		1.19613
Medtr3g103020		galactose oxidase		1.82986	7.55584e-14	5.75464e-16	1.6731	2.67274e-08	5.12915e-10
Medtr5g010160	Mtr.42616.1.S1_at	DUF3527 domain protein		2.89327	8.74382e-14	6.71065e-16	2.64961	8.48686e-11	1.23012e-12
Medtr4g478140	Mtr.35647.1.S1_at	S-norcoclaurine synthase-like protein		2.06913	9.48521e-14	7.33521e-16	2.5872	4.70298e-18	3.32655e-20				3.61952	1.15989
Medtr7g070800	Mtr.49672.1.S1_s_at	UDP-glucosyltransferase family protein		3.41488	1.33599e-13	1.04099e-15	3.71091	4.19181e-16	3.45105e-18				3.79845		0.630995
Medtr2g023150		receptor-like kinase		1.51956	2.25261e-13	1.76841e-15	1.64842	2.52907e-12	3.02057e-14
Medtr4g108330	Mtr.19730.1.S1_at	RP/EB family microtubule-associated protein		1.74217	2.53724e-13	2.00672e-15	1.21922	7.93634e-05	2.69637e-06				1.06353
Medtr7g096530		LOB domain protein	LBD16	4.26693	3.52327e-13	2.80723e-15	5.61241	2.93598e-34	9.70263e-37
Medtr3g100980	Mtr.12092.1.S1_at	peptide/nitrate transporter		1.48024	5.40573e-13	4.33877e-15	0.745658	0.00577989	0.000342142				1.29081	1.28162
Medtr2g036320	Mtr.16471.1.S1_s_at	UPF0481 plant-like protein		1.49874	5.48732e-13	4.43641e-15	0.665746	0.0206511	0.00151699				1.22084	0.828993	1.06272
Medtr2g102570	Mtr.13370.1.S1_at	gibberellin 2-beta-dioxygenase		4.27336	7.6135e-13	6.19999e-15	4.05609	9.99121e-11	1.46555e-12						0.888082
Medtr1g030275	Mtr.8510.1.S1_at	GDSL-like lipase/acylhydrolase	MtENOD8.1	3.99764	8.48106e-13	6.95617e-15							2.49054		1.01176
Medtr8g065720		hypothetical protein		2.93429	9.48988e-13	7.8392e-15	3.35988	2.87433e-18	1.96643e-20
Medtr5g026760		LRR receptor-like kinase		3.00638	9.827e-13	8.17525e-15	3.3382	1.11916e-15	9.9276e-18
Medtr1g034360	Msa.1114.1.S1_at	long-chain fatty acyl CoA ligase		3.89792	1.11271e-12	9.32201e-15	4.50744	1.35937e-20	7.96011e-23
Medtr7g092620	Mtr.14172.1.S1_at	cytochrome P450 family protein		2.16312	1.19436e-12	1.0076e-14	2.23734	6.12277e-12	7.59666e-14				2.31886	1.3525	1.63062
Medtr3g058810		disease resistance protein%2C putative		1.51387	1.32029e-12	1.12158e-14	1.12738	0.00345645	0.000191455
Medtr5g025690		EF hand calcium-binding family protein		1.73421	1.32973e-12	1.13739e-14	1.68227	5.25904e-10	8.20201e-12
Medtr4g094492	Mtr.40399.1.S1_at	reticuline oxidase-like protein		2.10675	1.80747e-12	1.55662e-14	1.41381	2.69818e-05	8.22843e-07
Medtr2g098490	Mtr.35719.1.S1_at	AMP-binding enzyme		6.31686	1.88241e-12	1.63218e-14
Medtr6g463310		cell cycle regulated microtubule associated protein		3.18642	2.14827e-12	1.87529e-14	2.41721	9.30514e-06	2.541e-07
Medtr6g029390	Mtr.31724.1.S1_at	methyltransferase-like protein		1.45117	2.69979e-12	2.37254e-14	1.3462	1.80309e-08	3.36616e-10		AT5G18150.1		1.01017
Medtr3g021440	Mtr.18066.1.S1_s_at	caffeic acid O-methyltransferase		3.62359	2.70615e-12	2.39398e-14	4.86644	1.81705e-31	6.42624e-34				4.91139	1.16296	3.10568
Medtr7g024750	Mtr.43830.1.S1_at	CASP-like protein		1.71311	3.87198e-12	3.44801e-14	1.88063	2.67209e-10	4.07445e-12				4.14591	2.38862	2.68799
Medtr4g076560	Mtr.19910.1.S1_at	protein phosphatase 2C-like protein		2.54899	4.00711e-12	3.59182e-14	2.86162	2.22897e-15	2.02892e-17				2.41553	1.33789
Medtr7g103450	Mtr.36076.1.S1_at	cytochrome P450 family protein		3.86675	5.28095e-12	4.76458e-14	6.26401	3.22516e-53	5.79661e-56				3.66966	1.09512	2.27311
Medtr6g009540		P-loop nucleoside triphosphate hydrolase superfamily protein		2.9791	7.15612e-12	6.49832e-14	2.10518	0.00015637	5.76633e-06
Medtr7g018660		BED finger NBS-LRR resistance protein%2C putative		6.18646	8.40077e-12	7.67778e-14	6.46578	8.98463e-13	1.04703e-14
Medtr3g068125	Mtr.29086.1.S1_at	transferring glycosyl group transferase		2.48246	1.04371e-11	9.60002e-14	2.92863	2.99082e-16	2.35825e-18					1.79563	0.725785
Medtr3g058160	Mtr.23207.1.S1_at	Ent-kaurene synthase		6.94016	1.15119e-11	1.06561e-13	7.70451	1.90906e-15	1.72665e-17
Medtr2g101920		transmembrane amino acid transporter family protein		3.88848	1.33261e-11	1.24134e-13	4.08501	4.23443e-13	4.81185e-15
Medtr6g007687		ZIP zinc/iron transport family protein		6.1424	1.34404e-11	1.26593e-13	8.12525	2.79246e-28	1.1333e-30
Medtr7g018640		NB-ARC domain disease resistance protein		1.41244	1.34404e-11	1.26774e-13	1.11007	7.23853e-06	1.93469e-07
Medtr1g115270		anaphase-promoting complex subunit 11 RING-H2 finger protein		2.11149	1.35728e-11	1.28818e-13	2.2805	5.46707e-12	6.71973e-14
Medtr2g102010		carnitine/acylcarnitine carrier-like protein		6.96241	1.48218e-11	1.41541e-13
Medtr6g029180	Mtr.43947.1.S1_at	AP2 domain class transcription factor	MtERN2	1.40302	1.52933e-11	1.46939e-13	1.35003	6.73576e-07	1.51523e-08					1.12903	0.615085
Medtr6g017325		cytochrome P450 family 709 protein	CKX	4.63489	1.59769e-11	1.54443e-13	6.74726	7.94454e-33	2.67152e-35
Medtr2g437620		hypothetical protein		3.48273	1.68884e-11	1.64244e-13	5.38168	3.65779e-44	8.27075e-47
Medtr4g029630	Mtr.29070.1.S1_s_at	extensin-like repeat protein		2.05161	1.89512e-11	1.85415e-13	3.01149	2.1035e-20	1.28054e-22
Medtr2g017805		LRR receptor-like kinase		1.63582	2.46971e-11	2.43078e-13	1.43243	1.86567e-05	5.48409e-07
Medtr2g023890	Mtr.9895.1.S1_at	MAP kinase kinase kinase	MtMAPKKK15	2.26483	2.80698e-11	2.77919e-13	2.43123	1.11833e-11	1.42645e-13				3.59009	2.77923	1.75081
Medtr4g113650	Mtr.1260.1.S1_at	cytochrome P450 family 709 protein		4.0949	4.24743e-11	4.23026e-13	3.18139	9.41959e-06	2.57772e-07
Medtr4g116277	Mtr.24689.1.S1_at	plant/F18G18-20 protein		1.61893	4.61388e-11	4.62226e-13	1.1146	0.000115576	4.12101e-06
Medtr5g074740	Mtr.14639.1.S1_x_at	peroxidase family protein		1.5897	4.85189e-11	4.88913e-13	2.62285	1.25375e-14	1.18484e-16				1.02454	1.07193
Medtr8g074510		DUF241 domain protein		3.10852	5.07818e-11	5.1469e-13	3.36349	5.27711e-12	6.45565e-14
Medtr7g117415	Mtr.38247.1.S1_at	ubiquitin ligase SINAT3		1.36321	5.42155e-11	5.52668e-13	1.20633	6.67345e-07	1.49735e-08					0.612773	0.749216
Medtr2g435450		DnaJ heat shock amine-terminal domain protein		5.97562	5.96403e-11	6.11462e-13	6.49505	1.69705e-13	1.83007e-15
Medtr7g106450	Mtr.1584.1.S1_at	CCAAT-binding transcription factor	MtNF-YA2	1.57453	7.28946e-11	7.55893e-13	1.56825	5.11436e-09	8.83627e-11				1.85552
Medtr8g094980	Mtr.24048.1.S1_at	SAUR-like auxin-responsive family protein		2.9845	7.28946e-11	7.55153e-13	3.29433	2.16759e-11	2.89046e-13
Medtr4g094550	Mtr.12321.1.S1_at	stress up-regulated Nod 19 protein		1.75116	1.01926e-10	1.06291e-12	-1.58045	3.06598e-05	9.43898e-07
Medtr7g112420	Mtr.10703.1.S1_at	P-loop nucleoside triphosphate hydrolase superfamily protein		1.33671	1.06335e-10	1.11512e-12	1.02505	3.62953e-05	1.14054e-06		AT1G09170.1		1.14899	1.0991
Medtr1g009660		hypothetical protein		1.59117	1.09447e-10	1.15416e-12	1.54715	3.36996e-07	7.17054e-09
Medtr4g094240	Mtr.11811.1.S1_s_at	phosphate-responsive 1 family protein		1.55683	1.16943e-10	1.24007e-12	0.893352	0.00291564	0.000157512
Medtr8g465340	Mtr.5231.1.S1_at	LRR receptor-like kinase		4.0089	1.24627e-10	1.32885e-12	4.50812	1.30402e-13	1.376e-15
Medtr2g030835	Mtr.3180.1.S1_at	root cap/late embryogenesis related		-2.79305	1.55177e-10	1.66368e-12	-2.31788	0.00259599	0.000137716
Medtr3g058740	Mtr.27063.1.S1_at	disease resistance protein (TIR-NBS-LRR class)%2C putative		1.33362	2.19521e-10	2.36639e-12	1.45869	8.70177e-10	1.38275e-11				2.55065
Medtr2g090660	Mtr.7337.1.S1_at	hypothetical protein		4.17408	3.26906e-10	3.54313e-12	7.41142	3.42103e-56	5.75196e-59				5.59773
Medtr1g027570		wall-associated receptor kinase-like protein		4.05511	3.87769e-10	4.2255e-12	4.67861	4.89155e-14	4.93466e-16
Medtr3g008760	Mtr.11288.1.S1_at	plant invertase/pectin methylesterase inhibitor		1.29486	3.97178e-10	4.3513e-12	2.11455	6.83931e-20	4.2032e-22				1.24175	2.22712	2.79145
Medtr8g074530	Mtr.43640.1.S1_at	DUF241 domain protein		1.50072	4.14699e-10	4.56754e-12	1.31629	1.2897e-06	3.03581e-08					2.71097	1.84858
Medtr1g089865	Mtr.43553.1.S1_at	2OG-Fe(II) oxygenase family oxidoreductase		-1.32425	4.23719e-10	4.69171e-12	-1.09475	2.52702e-05	7.64786e-07		AT2G48080.1
Medtr3g075230	Mtr.43262.1.S1_at	haloacid dehalogenase-like hydrolase		3.61225	4.61669e-10	5.13897e-12	3.32432	2.00689e-08	3.78153e-10				1.54362
Medtr6g027810	Mtr.43464.1.S1_at	hypothetical protein		1.27013	9.09304e-10	1.0175e-11	1.05836	1.60834e-05	4.66241e-07					0.752291
Medtr2g084280	Mtr.5024.1.S1_at	transcription factor		-1.49906	1.02081e-09	1.14825e-11	-0.641258	0.0467801	0.0041334
Medtr7g056617		G-type lectin S-receptor-like Serine/Threonine-kinase		2.04446	1.04334e-09	1.18582e-11	2.73755	9.38599e-20	5.93154e-22
Medtr8g032570	Mtr.34614.1.S1_at	armadillo/beta-catenin-like repeat protein		3.61371	1.04334e-09	1.18555e-11	3.54044	1.11183e-09	1.81782e-11				3.12051
Medtr3g079630		serine carboxypeptidase-like protein		2.21439	1.21053e-09	1.38293e-11	2.26163	3.19164e-09	5.4588e-11
Medtr1g061050	Mtr.43134.1.S1_at	fructose-bisphosphate aldolase		-1.28353	1.2211e-09	1.40216e-11	-1.67063	8.95111e-10	1.43753e-11
Medtr3g110320		glycoside hydrolase family 18 protein		-1.2898	1.25474e-09	1.44814e-11	-1.96844	2.61056e-16	2.04328e-18
Medtr2g009980	Mtr.14686.1.S1_at	oligopeptide transporter OPT family protein		1.28831	1.33875e-09	1.55295e-11	0.686026	0.0160886	0.0011296
Medtr1g062110	Mtr.26837.1.S1_at	leucoanthocyanidin dioxygenase-like protein		1.50192	1.44592e-09	1.68574e-11	0.991177	0.000852615	3.85249e-05				2.19092
Medtr8g012775	Mtr.33298.1.S1_s_at	Defensin related	PDF1.4-related	1.25355	1.61027e-09	1.88678e-11	0.359985	0.466499	0.106996
Medtr7g081580	Mtr.16958.1.S1_s_at	subtilisin-like serine protease		1.25798	1.66994e-09	1.96648e-11	0.705737	0.0106166	0.000685695				1.73268
Medtr3g467150		hypothetical protein		4.80394	2.24592e-09	2.65789e-11
Medtr7g086100	Mtr.51106.1.S1_at	plastocyanin-like domain protein		4.63482	2.58255e-09	3.0714e-11	5.27135	4.25215e-12	5.12782e-14				2.69802
Medtr4g090545	Mtr.11256.1.S1_at	hypothetical protein		1.48617	2.88607e-09	3.44928e-11	0.984469	0.00815202	0.000504775				1.96091
Medtr7g082180	Mtr.39860.1.S1_at	hypothetical protein		1.26104	3.10959e-09	3.73464e-11	2.25007	6.74395e-22	3.67539e-24				1.21437
Medtr3g035840	Mtr.11831.1.S1_at	NB-ARC domain disease resistance protein		1.67259	3.11828e-09	3.76334e-11	1.75893	9.67612e-08	1.96911e-09				1.25621
Medtr4g094342	Mtr.28141.1.S1_at	nodulin MtN21/EamA-like transporter family protein		4.36077	3.13871e-09	3.80639e-11	4.0809	9.92531e-08	2.03133e-09
Medtr4g124660	Mtr.22018.1.S1_s_at	sucrose synthase		1.42219	3.1402e-09	3.82659e-11	0.520414	0.170919	0.0223638
Medtr7g023740	Mtr.23580.1.S1_at	polygalacturonase inhibitor		-1.25988	3.20813e-09	3.92817e-11	-2.58069	5.56157e-27	2.32162e-29
Medtr1g094130	Mtr.12246.1.S1_at	hypothetical protein		1.41491	3.59333e-09	4.42088e-11	1.96142	5.7202e-14	5.80377e-16				1.79617
Medtr8g073335	Mtr.32230.1.S1_at	transducin/WD40 repeat protein		1.4329	3.67126e-09	4.53826e-11	0.985858	0.000705307	3.09144e-05
Medtr7g074730	Mtr.25019.1.S1_at	dihydroflavonol 4-reductase-like protein		3.78926	3.92848e-09	4.87925e-11	4.70628	1.27213e-19	8.11408e-22				4.85154		4.51727
Medtr2g461190	Mtr.31290.1.S1_at	stress induced protein		1.25558	4.50911e-09	5.62681e-11	1.16787	3.20801e-05	9.95063e-07					1.14097
Medtr5g071560	Mtr.28496.1.S1_at	MAP kinase kinase kinase	MtMAPKKK14	1.44104	4.66923e-09	5.85397e-11	0.74464	0.0222975	0.00165602		AT1G07150.1			1.19647
Medtr1g035690	Mtr.7571.1.S1_at	dishevelled/Egl-10/leckstrin domain protein		1.2251	4.83352e-09	6.08827e-11	1.28652	7.14243e-08	1.40795e-09						0.643158
Medtr3g078613		two-component response regulator ARR3-like protein	ARR5 type A	1.23825	5.90493e-09	7.47241e-11	1.53526	8.79827e-11	1.28036e-12
Medtr7g079320	Mtr.20804.1.S1_at	LysM type receptor kinase	MtLYR6	3.15513	6.34496e-09	8.06642e-11	2.39856	0.000121115	4.35361e-06
Medtr7g094760	Mtr.36016.1.S1_at	salt stress response/antifungal domain protein		4.14477	7.07955e-09	9.04179e-11	4.75814	1.27157e-13	1.32701e-15				3.82153
Medtr5g097910	Msa.1879.1.S1_s_at	aldo/keto reductase family oxidoreductase		1.216	7.72752e-09	9.91462e-11	1.82887	3.92733e-15	3.59762e-17						0.779555
Medtr4g028060		cyclin p4		2.2353	1.11034e-08	1.4311e-10	2.09394	3.60881e-07	7.74153e-09
Medtr2g067990		lectin kinase family protein		2.37053	1.52322e-08	1.97219e-10	2.7737	5.87079e-13	6.77347e-15
Medtr7g078060	Mtr.18523.1.S1_at	O-acyltransferase WSD1-like protein		4.17567	1.58848e-08	2.06598e-10
Medtr7g066110		PAR1 protein		3.79738	1.67864e-08	2.19308e-10	3.93341	1.52725e-08	2.82462e-10		AT3G54040.1
Medtr7g024730	Mtr.45474.1.S1_at	plant integral membrane protein		1.18026	1.84813e-08	2.42534e-10	1.41977	1.06956e-07	2.19884e-09					2.1075	1.61712
Medtr4g114830		plastocyanin-like domain protein		1.91872	1.85104e-08	2.44e-10	2.10697	1.87315e-10	2.83448e-12
Medtr5g019460	Mtr.31291.1.S1_at	geranylgeranyl pyrophosphate synthase		3.63819	2.01265e-08	2.67662e-10	5.00057	4.72667e-22	2.54859e-24					0.897395	0.64541
Medtr7g103590	Mtr.6551.1.S1_at	cellulose synthase-like protein A1		2.52511	2.01265e-08	2.67207e-10	1.86477	0.000905911	4.12828e-05
Medtr4g045710		transmembrane protein%2C putative		1.36939	2.27653e-08	3.04089e-10	1.88786	2.00737e-05	5.92387e-07
Medtr3g112000	Mtr.27051.1.S1_at	transmembrane protein%2C putative		1.20166	2.29275e-08	3.07598e-10	0.676094	0.0187693	0.00135698
Medtr7g481600	Mtr.16958.1.S1_s_at	subtilisin-like serine protease		1.40719	2.34154e-08	3.15516e-10	1.15152	0.000328454	1.3273e-05				1.73268
Medtr6g071595	Mtr.37613.1.S1_at	annexin D8		1.17513	2.51031e-08	3.39728e-10	0.839278	0.00125241	5.97595e-05					0.662602
Medtr5g045710	Mtr.7063.1.S1_at	zinc-binding alcohol dehydrogenase family protein		1.39944	3.62528e-08	4.92744e-10	1.07238	0.00108877	5.06889e-05
Medtr3g079600	Mtr.10497.1.S1_at	serine carboxypeptidase-like protein		2.04156	3.70807e-08	5.06169e-10	1.95068	5.51608e-07	1.21528e-08
Medtr7g038910	Mtr.31521.1.S1_at	transmembrane amino acid transporter family protein		1.35364	3.91858e-08	5.372e-10	-0.344713	0.677257	0.224954		AT1G48640.1
Medtr8g027440		auxin response factor 2	ARF	1.70859	4.56531e-08	6.28536e-10	1.61027	1.81729e-06	4.36201e-08
Medtr3g060900	Mtr.19487.1.S1_at	kinesin heavy chain		1.53593	5.6365e-08	7.79316e-10	1.36609	6.58439e-05	2.19505e-06				2.10637
Medtr3g106550		calcium-binding EF hand protein		1.67125	5.93417e-08	8.23949e-10	0.716062	0.100403	0.0109146
Medtr2g437610		hypothetical protein		1.16217	5.99785e-08	8.39818e-10	1.97304	3.07566e-17	2.28249e-19
Medtr8g012800		Defensin related		3.99442	5.99785e-08	8.37668e-10	5.66082	4.26593e-18	2.99268e-20
Medtr2g105360	Mtr.38633.1.S1_at	cytochrome P450 family Ent-kaurenoic acid oxidase	GA3	1.49847	6.76166e-08	9.50729e-10	2.85336	6.53164e-27	2.76443e-29				1.75853
Medtr4g104730	Mtr.37222.1.S1_at	component of high affinity nitrate transporter		1.31267	7.1913e-08	1.01535e-09	0.628321	0.028912	0.00227468
Medtr8g093650	Mtr.15408.1.S1_at	Sgf11 (transcriptional regulation protein) protein		1.53265	7.7917e-08	1.10469e-09	1.37906	1.12652e-05	3.14155e-07
Medtr2g015510	Mtr.42839.1.S1_at	GDSL esterase/lipase plant-like protein		1.6896	7.91853e-08	1.12731e-09	1.52907	3.31106e-05	1.03471e-06		AT5G45920.1		1.52624
Medtr3g089055	Mtr.32119.1.S1_at	GRAS family transcription factor	SCL1; SCARECROW-like 1	1.33628	9.08338e-08	1.29846e-09	1.00468	0.000618752	2.68695e-05
Medtr5g071780		disease resistance protein RGA4		2.72739	1.00357e-07	1.44047e-09	2.98478	1.97751e-09	3.30197e-11
Medtr5g006740	Mtr.25367.1.S1_at	12-oxophytodienoate reductase-like protein		1.14625	1.28656e-07	1.8542e-09	1.07054	0.00017894	6.69158e-06				2.05166	2.25367	1.39778
Medtr1g021632		cysteine-rich receptor-kinase-like protein	MtCRK29	3.31413	1.32592e-07	1.91869e-09	3.55075	1.42776e-08	2.63235e-10		AT1G63600.1
Medtr1g094250		hypothetical protein		1.30954	1.71123e-07	2.48629e-09	1.45794	1.06499e-05	2.95145e-07
Medtr5g075070	Mtr.11481.1.S1_at	methyltransferase-like protein		1.49862	1.73447e-07	2.53022e-09	1.33978	2.22235e-05	6.62272e-07				1.06407
Medtr7g085810	Mtr.35480.1.S1_at	AP2 domain class transcription factor	MtERN1	1.1165	1.80158e-07	2.63867e-09	1.69207	4.24378e-13	4.84708e-15		AT5G19790.1		1.39561	2.2429	2.00822
Medtr7g105570		enoyl-(acyl carrier) reductase		3.03715	1.99586e-07	2.93491e-09	5.43855	1.24273e-43	2.88202e-46
Medtr4g059670	Mtr.18366.1.S1_at	root cap/late embryogenesis related		-4.31348	2.53834e-07	3.7475e-09	-2.29943	0.0825685	0.00847323		AT5G60530.1
Medtr2g020770	Mtr.49854.1.S1_at	histidine phosphotransfer protein		1.09606	2.63073e-07	3.89932e-09	1.12771	3.40223e-06	8.54107e-08		AT3G21510.1
Medtr2g055760		universal stress family protein		1.3228	2.74657e-07	4.08711e-09	1.26124	6.61048e-05	2.21141e-06
Medtr3g012440	Mtr.11374.1.S1_at	CXE carboxylesterase		1.55656	2.96145e-07	4.42421e-09	1.27251	0.000157406	5.82241e-06						0.716714
Medtr8g098910	Mtr.41579.1.S1_at	monodehydroascorbate reductase		1.10058	2.97851e-07	4.46715e-09	0.653886	0.0220014	0.00163148
Medtr5g026930	Mtr.37414.1.S1_at	methyltransferase PMT16%2C putative		1.09246	3.06607e-07	4.61643e-09	0.979129	0.000660944	2.8855e-05
Medtr7g082920	Mtr.49390.1.S1_at	transmembrane protein%2C putative		1.28157	3.60211e-07	5.44464e-09	1.3494	9.37338e-07	2.17379e-08				2.05588	1.09763	1.0583
Medtr2g076670	Msa.3032.1.S1_s_at	phosphoenolpyruvate carboxylase	PEPC	-1.27144	3.64209e-07	5.57161e-09	-0.521989	0.238402	0.0363104
Medtr3g064110	Mtr.46661.1.S1_s_at	cysteine-rich RLK (receptor-like kinase) protein		1.09414	3.64209e-07	5.57944e-09	0.269979	0.598563	0.173135					0.82358
Medtr4g057890	Mtr.40270.1.S1_at	high affinity nitrate transporter 2.7	Nitrate transporter	1.40825	3.64209e-07	5.53354e-09	0.605411	0.0837437	0.00866666						-0.726969
Medtr8g018650	Mtr.46868.1.S1_s_at	seed linoleate 9S-lipoxygenase		3.82359	3.64209e-07	5.59041e-09								1.59288
Medtr3g110405	Mtr.11147.1.S1_at	Serine/Threonine-kinase aurora-like protein	MtAurora	1.59291	4.18641e-07	6.45044e-09	1.28762	0.000233484	9.04262e-06
Medtr5g097940	Msa.1879.1.S1_s_at	aldo/keto reductase family oxidoreductase		1.10747	4.49294e-07	6.94907e-09	1.55692	6.0616e-11	8.57508e-13						0.779555
Medtr3g112060	Mtr.34935.1.S1_at	mannan endo-1%2C4-beta-mannosidase-like protein		2.16332	6.50571e-07	1.01003e-08	3.61394	1.16006e-22	5.91869e-25				4.13074	0.918346	1.79878
Medtr8g041620	Mtr.50911.1.S1_s_at	2OG-Fe(II) oxygenase family oxidoreductase		1.07296	6.7309e-07	1.04893e-08	1.01954	4.36313e-05	1.38372e-06				1.08942	1.67734	1.23939
Medtr5g074970	Mtr.31.1.S1_at	class III peroxidase		-1.23607	7.60026e-07	1.18886e-08	-1.10926	1.54497e-05	4.46078e-07
Medtr5g075040	Mtr.39765.1.S1_at	hypothetical protein		1.26436	9.38164e-07	1.47301e-08	1.34185	1.60925e-06	3.816e-08				1.1629
Medtr0012s0290	Mtr.32283.1.S1_at	disease resistance protein (TIR-NBS-LRR class)%2C putative		1.07125	9.47011e-07	1.49245e-08	0.845633	0.00133596	6.40563e-05					1.47159
Medtr1g015670		hypothetical protein		1.07175	9.62868e-07	1.52308e-08	1.0106	0.000445633	1.868e-05
Medtr3g027420		NBS-LRR type disease resistance protein		1.07791	9.91157e-07	1.57363e-08	1.15028	3.36238e-06	8.42154e-08
Medtr1g110760	Mtr.35352.1.S1_s_at	hypothetical protein		1.05693	1.13374e-06	1.80665e-08	0.903607	0.00041464	1.72606e-05					0.611799
Medtr2g029910	Mtr.10373.1.S1_at	peroxidase family protein		1.47672	1.18214e-06	1.8907e-08	1.36046	0.00015637	5.77504e-06				2.62471	2.77826	4.27357
Medtr8g098770	Msa.1515.1.S1_at	RING-H2 zinc finger protein		1.677	1.56611e-06	2.514e-08	0.932317	0.0949493	0.0101638
Medtr8g020960		cytochrome P450 family protein		3.15065	1.68603e-06	2.71638e-08	5.21021	2.79976e-23	1.36833e-25
Medtr4g019690	Mtr.8425.1.S1_at	plant/T7H20-70 protein		-1.54082	1.70571e-06	2.75807e-08	-1.03734	0.0152737	0.0010529				-2.79641	-0.75902	1.28136
Medtr6g008680	Mtr.51595.1.S1_at	hypothetical protein		1.04826	1.72073e-06	2.79244e-08	1.38064	7.59378e-09	1.34282e-10
Medtr7g111980	Mtr.27044.1.S1_at	calmodulin-binding protein		1.37102	2.01651e-06	3.28425e-08	2.44857	7.31211e-20	4.57855e-22						0.704288
Medtr7g056620		S-locus lectin kinase family protein		2.16405	2.10556e-06	3.44163e-08	3.08924	4.10652e-14	4.1189e-16
Medtr7g113680	Mtr.48660.1.S1_at	nuclear transcription factor Y protein	MtNF-YC2	1.0324	2.16956e-06	3.55896e-08	0.708649	0.0104032	0.000667087				1.01845
Medtr1g037580		cytochrome P450 family ABA 8'-hydroxylase		1.67621	2.21699e-06	3.64974e-08	1.54844	0.00011579	4.13535e-06
Medtr1g011640	Mtr.18815.1.S1_at	drug resistance transporter-like ABC domain protein		1.20636	2.27728e-06	3.76233e-08	1.01185	0.00209998	0.000108116
Medtr7g107520	Mtr.43780.1.S1_at	cationic peroxidase		1.2214	2.30922e-06	3.82864e-08	2.9669	4.47811e-35	1.40201e-37		AT1G05250.1		1.35413	0.96374
Medtr3g034380	Mtr.2330.1.S1_at	LRR and NB-ARC domain disease resistance protein		1.37062	2.40383e-06	3.99958e-08	1.21545	0.000547178	2.35076e-05
Medtr1g106060	Mtr.9953.1.S1_at	hypothetical protein		1.18762	2.44808e-06	4.08755e-08	1.18389	1.26634e-06	2.97349e-08
Medtr4g047870	Mtr.51302.1.S1_at	septum-promoting GTP-binding-like protein		2.66702	2.48892e-06	4.17032e-08	2.21568	0.000384757	1.59274e-05					1.55622
Medtr4g060950	Mtr.2501.1.S1_at	lateral organ boundaries (LOB) domain protein		3.39857	2.49939e-06	4.20251e-08
Medtr2g061720	Mtr.28797.1.S1_at	VQ motif protein		1.02424	2.83777e-06	4.78809e-08	1.22652	3.83493e-07	8.31554e-09				1.06077	1.24566
Medtr4g094495	Mtr.44194.1.S1_at	reticuline oxidase-like protein		1.17001	2.88493e-06	4.88455e-08	0.717022	0.0524077	0.00473699				1.14377	1.07795
Medtr4g019800	Mtr.12330.1.S1_at	adenine nucleotide alpha hydrolase superfamily protein		1.01663	2.913e-06	4.94915e-08	0.677193	0.0153866	0.00106425
Medtr7g117730		myb transcription factor		1.02188	3.55086e-06	6.05367e-08	1.65692	1.73756e-12	2.06517e-14
Medtr4g085480	Mtr.37256.1.S1_at	Serine/Threonine kinase%2C plant-type protein%2C putative		1.0091	3.55951e-06	6.08926e-08	0.643828	0.0246967	0.00187001
Medtr4g078230	Mtr.10163.1.S1_at	glycoside hydrolase family 5 protein		1.47764	3.82796e-06	6.57092e-08	1.6096	1.46872e-07	3.06551e-09
Medtr4g130970	Mtr.15309.1.S1_at	potassium channel tetramerization domain protein		1.02316	3.84251e-06	6.61841e-08	0.793331	0.00313669	0.000170947					1.15322
Medtr5g016320	Mtr.40263.1.S1_at	indole-3-acetic acid-amido synthetase	GH3	1.73078	4.06252e-06	7.02116e-08	1.04307	0.0467117	0.00412194				4.45293	1.23967
Medtr3g097450	Mtr.1797.1.S1_at	myb transcription factor		1.01082	4.06643e-06	7.05176e-08	1.16732	2.57634e-05	7.83705e-07				1.26114
Medtr1g115165	Mtr.10082.1.S1_at	hypothetical protein		1.02908	4.38523e-06	7.63028e-08	1.02554	5.40058e-05	1.76065e-06				1.06071	1.1664
Medtr1g096050	Mtr.44013.1.S1_at	alpha/beta fold hydrolase		1.00906	4.41635e-06	7.71031e-08	0.850804	0.00112729	5.31357e-05
Medtr8g027265	Mtr.2611.1.S1_at	WNK kinase		2.9682	4.56236e-06	7.99194e-08
Medtr1g007905	Mtr.46110.1.S1_at	hypothetical protein		2.73351	4.76873e-06	8.38139e-08	2.72513	1.20585e-05	3.39075e-07
Medtr3g103030		transcription factor		1.32501	5.00754e-06	8.83045e-08	1.2072	0.000150145	5.5016e-06		AT1G27740.1
Medtr5g067250		Serine/Threonine kinase family protein		3.29813	5.40753e-06	9.56749e-08	4.47016	6.10128e-11	8.66658e-13
Medtr4g107440	Mtr.11264.1.S1_at	zinc ion-binding protein		1.13844	5.71904e-06	1.01521e-07	0.65733	0.0490269	0.00436319		AT1G18910.1
Medtr5g018320	Mtr.4879.1.S1_at	methyl jasmonate esterase		1.19318	6.00685e-06	1.06982e-07	0.671439	0.140566	0.0169922
Medtr4g101970		hypothetical protein		1.96309	6.68812e-06	1.19508e-07	2.35854	1.14445e-08	2.07019e-10
Medtr2g081930	Mtr.42620.1.S1_at	organic cation/carnitine transporter		2.30057	7.58035e-06	1.35895e-07	1.29979	0.0765236	0.00763347
Medtr3g058820		disease resistance protein (TIR-NBS-LRR class)		1.3204	7.80474e-06	1.40375e-07	1.1737	0.000996492	4.61039e-05
Medtr1g007590	Mtr.12177.1.S1_s_at	Rab GTPase activator		0.982744	7.86382e-06	1.41898e-07	0.810707	0.00206659	0.000106157
Medtr4g036935	Mtr.3205.1.S1_at	RALF related		0.993339	8.65451e-06	1.56673e-07	1.05037	2.57634e-05	7.84195e-07						1.44191
Medtr4g128750	Msa.2534.1.S1_at	CAP%2C cysteine-rich secretory protein%2C antigen 5	MtPR-1	0.969597	8.80094e-06	1.59839e-07	1.11895	4.00456e-06	1.02157e-07		AT4G25790.1			1.01222	0.700213
Medtr2g461970	Mtr.38546.1.S1_at	alpha-1%2C4-glucan-protein synthase [UDP-forming]-like protein		1.15555	9.20715e-06	1.67756e-07	1.0402	0.000351829	1.44012e-05				1.58218
Medtr4g107630	Mtr.41132.1.S1_at	integral membrane HPP family protein		2.0559	9.52445e-06	1.74095e-07	1.36409	0.0356204	0.00293257						0.633449
Medtr2g030480		stress up-regulated Nod 19 protein		1.68519	9.90458e-06	1.81624e-07	0.578976	0.506155	0.125013
Medtr5g005520	Mtr.52221.1.S1_at	cysteine-rich receptor-kinase-like protein		0.98871	9.93808e-06	1.8282e-07	0.547594	0.0835028	0.00861752				2.21111	1.34415
Medtr4g052040		ovate transcriptional repressor		2.16283	9.95924e-06	1.83793e-07	1.41559	0.0367653	0.00303749
Medtr8g016480	Mtr.12597.1.S1_s_at	disease resistance protein (TIR-NBS-LRR class)		0.980389	1.05564e-05	1.95432e-07	0.96165	0.000148029	5.40689e-06				1.07115	0.919926
Medtr1g021630		cysteine-rich receptor-kinase-like protein	MtCRK29	2.84365	1.0587e-05	1.96618e-07	2.96624	6.23685e-06	1.64166e-07
Medtr4g114870	Mtr.31903.1.S1_at	plastocyanin-like domain protein		0.964513	1.0902e-05	2.03107e-07	0.512141	0.107538	0.0119895				2.01729	2.37177	1.91868
Medtr5g086330	Mtr.99.1.S1_at	LysM type receptor kinase		-1.00556	1.16386e-05	2.17512e-07	-0.495396	0.302842	0.0515152				-1.32538	-2.57933	-1.2618
Medtr1g066380	Mtr.8653.1.S1_at	cationic peroxidase		1.10895	1.18755e-05	2.22635e-07	0.211416	0.732932	0.271802		AT2G37130.1		1.0152	1.29329
Medtr7g012070	Mtr.41208.1.S1_at	caffeic acid O-methyltransferase		1.23492	1.25579e-05	2.36164e-07	1.01923	0.00144442	7.01776e-05				2.11497	4.8347	2.91262
Medtr4g057865		high affinity nitrate transporter 2.7		1.24348	1.25936e-05	2.37574e-07	0.37119	0.524627	0.13356
Medtr8g032300	Mtr.22068.1.S1_at	calcium-dependent lipid-binding (CaLB domain) family protein		1.14284	1.47211e-05	2.78571e-07	1.29542	3.25035e-05	1.01197e-06				1.31326
Medtr1918s0010		transmembrane protein%2C putative		-0.979571	1.53044e-05	2.90505e-07	-0.968971	0.1811	0.0242176
Medtr8g097190	Mtr.18871.1.S1_at	15-cis-zeta-carotene isomerase		0.959846	1.61474e-05	3.07453e-07	1.72701	1.52707e-13	1.62021e-15						0.795483
Medtr2g068030		pathogenesis-related thaumatin family protein		1.84074	1.97993e-05	3.78185e-07	1.79304	0.00250919	0.000131953
Medtr6g034870	Mtr.32812.1.S1_s_at	extensin-like region protein		-0.950719	1.97993e-05	3.79305e-07	-0.643463	0.0419368	0.00358145
Medtr3g093270	Mtr.52182.1.S1_at	MFS transporter		3.01986	2.43254e-05	4.67439e-07									0.714785
Medtr4g099050	Mtr.40837.1.S1_at	ethphon-induced protein		0.961839	2.49567e-05	4.81033e-07	1.11781	7.33543e-06	1.97228e-07
Medtr3g032740	Mtr.7473.1.S1_at	hypothetical protein		1.08302	3.03405e-05	5.86582e-07	0.881711	0.00320587	0.000175378
Medtr5g015490	Mtr.28272.1.S1_at	GRAS family transcription factor	SHR	2.85	3.43458e-05	6.6603e-07	2.0842	0.00413743	0.000235801
Medtr5g055900		flavonol synthase/flavanone 3-hydroxylase		1.71523	3.78126e-05	7.36359e-07	1.73717	0.000119108	4.27457e-06
Medtr5g090830	Mtr.29306.1.S1_at	HXXXD-type acyl-transferase family protein		-1.44362	3.78126e-05	7.37687e-07	-2.56204	1.22284e-11	1.56683e-13						-0.671903
Medtr7g011010	Mtr.18834.1.S1_at	EF hand calcium-binding family protein		1.10174	3.85763e-05	7.54846e-07	1.27819	5.9547e-06	1.55358e-07					1.23642	1.2266
Medtr8g041650	Mtr.50908.1.S1_at	cysteine-rich receptor-like kinase		0.933778	3.89786e-05	7.65003e-07	0.761059	0.00515026	0.00030069				1.69141	1.67668
Medtr4g115070		beta-1%2C4-N-acetylglucosaminyltransferase-like protein		1.10221	4.21805e-05	8.30314e-07	1.24481	8.1888e-05	2.81537e-06
Medtr3g088565	Mtr.9002.1.S1_at	1-aminocyclopropane-1-carboxylate oxidase		0.912881	4.25202e-05	8.39494e-07	0.718585	0.0239789	0.0018087		AT1G77330.1		1.62255
Medtr4g126160	Mtr.11675.1.S1_at	cytokinin oxidase/dehydrogenase-like protein	CKX	-1.19609	4.34925e-05	8.61237e-07	-0.265628	0.798861	0.34861
Medtr2g070310		nicotianamine synthase		-1.19583	4.42302e-05	8.78437e-07	-1.22445	2.25386e-05	6.74278e-07
Medtr6g021910		SMP-30/gluconolaconase/LRE-like region protein		-1.33804	4.49498e-05	8.95361e-07	-1.06153	0.00551255	0.000325038
Medtr3g075120	Mtr.42309.1.S1_at	adenine/guanine permease AZG2-like protein		2.14672	4.53197e-05	9.07036e-07	3.75192	1.45809e-24	6.84749e-27						1.17066
Medtr8g067735		L-type lectin-domain receptor kinase IX.1		1.58858	4.53197e-05	9.0804e-07	1.45737	0.000883483	4.02095e-05
Medtr3g087510	Mtr.52215.1.S1_at	PLAT-plant-stress protein		1.44347	4.67706e-05	9.39851e-07	1.71526	1.70926e-06	4.08121e-08		AT2G22170.1
Medtr2g087900	Mtr.48647.1.S1_s_at	cellulose synthase H1-like protein		1.07469	4.91228e-05	9.89995e-07	0.161725	0.886018	0.490372
Medtr6g023600	Mtr.39998.1.S1_at	short-chain dehydrogenase/reductase		1.18987	6.22255e-05	1.25771e-06	2.00901	6.10693e-14	6.23156e-16						0.826952
Medtr5g086310	Mtr.100.1.S1_at	LysM receptor kinase K1B%2C putative		-1.22327	6.27856e-05	1.27271e-06	-1.18953	0.00137589	6.6449e-05					-1.04895
Medtr6g078770	Mtr.45710.1.S1_s_at	transmembrane protein%2C putative		1.53668	6.4676e-05	1.31481e-06	4.03877	3.15148e-57	4.93332e-60					2.41348	3.44195
Medtr2g031610	Mtr.13037.1.S1_at	Sec14p-like phosphatidylinositol transfer family protein		1.03778	7.38865e-05	1.50639e-06	2.22582	2.1665e-17	1.59523e-19						0.684905
Medtr1g017500	Mtr.11271.1.S1_at	hypothetical protein		0.901285	7.48984e-05	1.5314e-06	0.857037	0.000993417	4.58465e-05					2.0869	1.66775
Medtr7g098200		peptide transporter		2.11287	7.5794e-05	1.55416e-06	0.933105	0.33199	0.0592839
Medtr6g086635	Mtr.10994.1.S1_at	regulator of Vps4 activity in the MVB pathway protein		1.03812	7.62954e-05	1.56891e-06	1.24171	7.23853e-06	1.93077e-07				1.0209
Medtr0002s0110		LRR and NB-ARC domain disease resistance protein		1.2	7.79566e-05	1.60764e-06	1.0389	0.0108257	0.000701083
Medtr1g093080	Mtr.38239.1.S1_at	myb-like transcription factor family protein		1.02855	8.32537e-05	1.72175e-06	1.18773	0.000129782	4.7028e-06		AT1G13300.1				0.942664
Medtr6g008500	Mtr.8948.1.S1_at	cytochrome P450 family 82 protein	CP450	-1.15447	8.64766e-05	1.79347e-06	-1.40555	5.51608e-07	1.21508e-08
Medtr1g087230	Mtr.229.1.S1_at	multidrug resistance protein ABC transporter family protein		2.04401	8.82678e-05	1.83579e-06	1.32334	0.0401786	0.00340335
Medtr7g081300	Mtr.33887.1.S1_at	ELMO/CED-12 family protein		0.896699	0.000100582	2.09992e-06	1.2739	1.43388e-07	2.98448e-09
Medtr8g043960	Mtr.28703.1.S1_at	bZIP transcription factor		0.89648	0.000100582	2.10368e-06	0.704483	0.0121296	0.000798182
Medtr8g013610	Mtr.50504.1.S1_at	G-type lectin S-receptor-like Serine/Threonine-kinase		0.906081	0.000101048	2.11936e-06	1.06842	2.23231e-05	6.66534e-07				1.27222	1.15709	0.784916
Medtr4g066580	Mtr.5060.1.S1_at	glycoside hydrolase family 1 protein		-0.898386	0.000105302	2.21475e-06	-0.877753	0.00149967	7.35575e-05		AT3G60140.1			0.815537
Medtr4g103800	Mtr.16658.1.S1_at	adenylate kinase		0.876462	0.000115664	2.43946e-06	0.861226	0.00379189	0.000214349
Medtr4g058760	Mtr.27605.1.S1_at	glycosyltransferase family 2 protein		1.2902	0.000116773	2.46968e-06	2.79114	8.99195e-25	4.17066e-27				1.72828		1.24177
Medtr7g099750	Mtr.1183.1.S1_at	cation/H+ exchanger 3		-1.17111	0.000117492	2.49178e-06	-0.655986	0.198905	0.0277
Medtr4g055520	Mtr.17401.1.S1_at	cellulose synthase-like protein A1		1.00037	0.000134327	2.85669e-06	1.76797	3.24939e-14	3.24035e-16
Medtr1g036490	Mtr.40531.1.S1_at	caffeic acid O-methyltransferase		-0.876819	0.000135337	2.8861e-06	-0.945606	0.000391981	1.62492e-05					-0.870542
Medtr1g070250	Mtr.27746.1.S1_at	transcriptional regulator superman protein		2.12121	0.00013885	2.96913e-06	1.94382	0.000601365	2.60447e-05
Medtr3g117220	Mtr.17107.1.S1_at	inositol monophosphatase		1.15345	0.000146786	3.15009e-06	0.922056	0.00759307	0.000466643				1.23108
Medtr7g070860	Mtr.49672.1.S1_s_at	UDP-glucosyltransferase family protein		2.37711	0.000146786	3.15603e-06	2.55229	3.0506e-05	9.37393e-07				3.79845		0.630995
Medtr4g039720	Mtr.43642.1.S1_at	DUF642 family protein		2.01225	0.000146849	3.166e-06	3.69444	8.19986e-22	4.56393e-24				3.97336	1.37871	1.49991
Medtr1g060590	Mtr.10663.1.S1_at	calmodulin-binding family protein		0.875748	0.000156707	3.38771e-06	0.649983	0.0249039	0.00189147				1.01211
Medtr7g106710	Mtr.27929.1.S1_at	calmodulin-domain kinase CDPK protein		0.882756	0.000160501	3.47913e-06	0.592125	0.101898	0.011122					1.36041
Medtr1g088230	Mtr.10707.1.S1_at	late embryogenesis abundant protein		1.51212	0.000162533	3.53271e-06	0.199684	0.895547	0.512613
Medtr1g115370	Mtr.5709.1.S1_at	DUF966 domain protein		1.71288	0.000166384	3.62616e-06	0.704966	0.462759	0.10559						0.603129
Medtr8g014790	Mtr.20258.1.S1_x_at	LRR receptor-like kinase		0.863167	0.000187507	4.0975e-06	0.518977	0.106501	0.0118431
Medtr3g097350	Mtr.40914.1.S1_at	patellin-3 protein		0.850798	0.000192961	4.22797e-06	1.00186	0.000438095	1.83386e-05
Medtr2g031530		wall associated kinase-like protein		-0.868706	0.000198185	4.35405e-06	-1.76212	2.74826e-13	3.02742e-15
Medtr8g046240		cytochrome P450 family protein		0.856111	0.000203578	4.48446e-06	0.930369	0.000248856	9.73896e-06
Medtr3g082700	Mtr.45568.1.S1_at	high affinity inorganic phosphate transporter		-0.865463	0.000208074	4.59569e-06	-1.54732	1.98844e-10	3.02048e-12						0.626159
Medtr2g048720	Mtr.48631.1.S1_at	inositol transporter 4		-1.36359	0.000208726	4.62232e-06	-1.16936	0.00185314	9.32314e-05
Medtr3g058710		disease resistance protein (TIR-NBS-LRR class)%2C putative		1.78817	0.000214387	4.76024e-06	0.931306	0.2328	0.0347689
Medtr8g023150	Mtr.46654.1.S1_at	pectinesterase/pectinesterase inhibitor		0.852411	0.000219386	4.88411e-06	1.40785	2.80815e-09	4.77033e-11				1.42969	1.05531	0.793301
Medtr5g009140	Mtr.17825.1.S1_at	triacylglycerol lipase		0.861822	0.000222022	4.95578e-06	0.740189	0.00699851	0.00042564
Medtr8g056100	Mtr.20014.1.S1_at	fatty acid/sphingolipid desaturase		0.848731	0.000225863	5.05475e-06	0.954432	0.000151104	5.55108e-06
Medtr6g007663	Mtr.44066.1.S1_at	clasp amine-terminal protein		0.852305	0.000226633	5.08528e-06	1.09129	9.55834e-06	2.62123e-07
Medtr4g132760	Mtr.38607.1.S1_at	zinc finger%2C C3HC4 type (RING finger) protein		1.8712	0.000236754	5.32623e-06	1.15833	0.124971	0.0145926
Medtr1g044105	Mtr.5106.1.S1_at	1-aminocyclopropane-1-carboxylate oxidase-like protein		2.39324	0.00024389	5.50107e-06	3.37349	1.02032e-09	1.65884e-11
Medtr1g112940	Mtr.11959.1.S1_at	protein phosphatase 2A regulatory B subunit family protein		0.861796	0.000251239	5.68154e-06	0.0370945	0.976819	0.80849
Medtr7g029345	Mtr.39260.1.S1_at	ClC chloride channel family protein		1.10586	0.00027241	6.17627e-06	0.914891	0.00255304	0.000134846
Medtr1g048720		transcription factor ORG2-like protein		-1.13174	0.00027603	6.27451e-06	-0.83823	0.0304702	0.002422
Medtr2g084965		DUF868 family protein		0.847828	0.000278712	6.3518e-06	0.784362	0.00326615	0.000179706
Medtr1g028280		stress-induced receptor-like kinase%2C putative		-0.857702	0.000284655	6.50391e-06	-0.588324	0.0834683	0.00860912
Medtr2g102030	Mtr.28163.1.S1_at	regulator of Vps4 activity in the MVB pathway protein		1.41205	0.00033986	7.78519e-06	1.76517	4.29151e-06	1.10224e-07		AT1G79910.1		1.56543
Medtr4g095075	Mtr.36900.1.S1_at	metal transporter Nramp3 protein		-0.846799	0.000347592	7.98267e-06	-0.482623	0.220277	0.032094
Medtr5g009150	Mtr.17826.1.S1_at	dynamin-like protein 1E		2.58899	0.000365195	8.40831e-06	2.56852	0.000482365	2.04714e-05
Medtr4g091550	Mtr.21463.1.S1_at	PLAC8 family protein		0.980178	0.000370599	8.55447e-06	0.925442	0.00210225	0.000108476
Medtr4g057270	Mtr.50973.1.S1_at	transcription factor		-0.84384	0.000372073	8.61028e-06	-0.75828	0.0101677	0.000649631
Medtr1g081330	Mtr.16680.1.S1_at	WNK kinase		0.976206	0.000375171	8.70395e-06	0.851576	0.0150251	0.00102966
Medtr8g071900		glycosyltransferase family protein		1.42786	0.000387191	9.0055e-06	1.95853	5.46195e-08	1.06718e-09
Medtr2g098890	Mtr.20172.1.S1_at	EF hand calcium-binding family protein		0.820266	0.000388695	9.06326e-06	0.810612	0.00189084	9.54847e-05					0.851919
Medtr5g007717	Mtr.49572.1.S1_s_at	chalcone and stilbene synthase family protein		0.82214	0.000402857	9.44067e-06	1.01314	4.57595e-05	1.46182e-06					0.694789	1.24179
Medtr5g074860	Mtr.25211.1.S1_at	peroxidase family protein	MtRIP1	1.41095	0.000402857	9.42923e-06	1.89181	3.94919e-06	1.00287e-07					0.626687	1.05208
Medtr3g467420	Mtr.10502.1.S1_s_at	glutathione S-transferase%2C amine-terminal domain protein		-1.1655	0.000409953	9.63099e-06	-1.41076	0.000465847	1.96624e-05
Medtr1g081290	Mtr.51204.1.S1_at	zeta-carotene desaturase		0.945966	0.000413032	9.72752e-06	1.69986	3.52386e-13	3.98396e-15
Medtr5g085910		receptor-like protein		1.98091	0.000413682	9.76706e-06	1.63904	0.00546226	0.000320807
Medtr3g102370		isoaspartyl peptidase/L-asparaginase		0.945582	0.000419413	9.92693e-06	0.109411	0.917244	0.577892
Medtr3g082050	Mtr.28066.1.S1_s_at	ZIP zinc/iron transport family protein		-0.984406	0.000458946	1.08895e-05	-0.545676	0.2202	0.0320699
Medtr5g014370	Mtr.250.1.S1_at	hypothetical protein		2.48798	0.000468638	1.11469e-05
Medtr7g055630	Mtr.11278.1.S1_at	ankyrin repeat protein		-1.19757	0.000491498	1.17195e-05	-2.48591	5.61349e-12	6.93224e-14
Medtr1g022330		hypothetical protein		2.10528	0.000509413	1.21765e-05	1.53877	0.0299857	0.00238001
Medtr8g031940		NAD(P)-binding rossmann-fold protein		0.954325	0.000510393	1.22298e-05	1.36204	8.2897e-06	2.24929e-07
Medtr5g097320	Mtr.12030.1.S1_at	heat shock protein 81-2		-0.957525	0.000513317	1.23625e-05	-0.281323	0.682524	0.228682
Medtr6g009440	Mtr.50090.1.S1_at	prolyl 4-hydroxylase alpha-like protein		0.814785	0.000513317	1.23843e-05	0.980559	9.32632e-05	3.26594e-06					0.657796	0.645521
Medtr8g013620	Mtr.50502.1.S1_at	G-type lectin S-receptor-like Serine/Threonine-kinase		0.969369	0.000513317	1.23901e-05	0.665714	0.0980588	0.0106143
Medtr1g101500	Mtr.32201.1.S1_at	MATE efflux family protein		1.19528	0.000521653	1.26219e-05	1.0716	0.00371012	0.000207791						0.859312
Medtr1g055255		calcium-dependent kinase		0.929722	0.000531415	1.28892e-05	1.18377	1.73056e-05	5.06686e-07		AT2G35890.1
Medtr3g072160	Mtr.24534.1.S1_at	BTB/POZ domain protein		0.826961	0.000542888	1.31993e-05	0.575044	0.117408	0.0134235
Medtr3g088460	Msa.2831.1.S1_at	NRAMP metal ion transporter 6		-1.44765	0.000544514	1.32707e-05	-1.31345	0.0007462	3.30529e-05
Medtr8g038620	Mtr.174.1.S1_at	two-component response regulator ARR3-like protein	MtRR11 type A	1.45282	0.000555279	1.35656e-05	2.02911	4.11442e-07	8.96929e-09				1.04134	0.917924	2.22594
Medtr4g035650	Mtr.8818.1.S1_at	chaperone dnaJ-like protein		0.812338	0.000558602	1.36795e-05	1.29111	7.256e-08	1.44295e-09
Medtr4g102280	Mtr.35691.1.S1_at	cytochrome P450 family protein		0.926763	0.000560565	1.37604e-05	1.66378	1.03855e-12	1.22232e-14		AT4G12330.1		1.68628	1.08428	1.2108
Medtr3g052520		hypothetical protein		1.26422	0.000584067	1.43715e-05	1.44059	8.01477e-05	2.72954e-06
Medtr2g096230	Mtr.1938.1.S1_at	exocyst subunit exo70 family protein		1.38206	0.000593148	1.46298e-05	1.24847	0.00607054	0.000361811				1.36831
Medtr5g097010	Mtr.41463.1.S1_at	glucose-1-phosphate adenylyltransferase family protein		1.84376	0.000613385	1.51648e-05	0.702507	0.53576	0.139142
Medtr1g112520		annexin D8		0.81457	0.00062865	1.56159e-05	0.512676	0.117357	0.0133854
Medtr3g080580	Mtr.2471.1.S1_at	cytochrome P450 family protein	CP450	-1.77362	0.00062865	1.56073e-05	-1.72668	0.002054	0.000105391		AT3G48520.1			-0.883046
Medtr4g044463	Mtr.2286.1.S1_at	STIG1		-2.47767	0.000631613	1.57265e-05	-1.33198	0.381725	0.075392
Medtr3g008840	Mtr.40018.1.S1_at	plant invertase/pectin methylesterase inhibitor		0.916754	0.000697578	1.74098e-05	1.68658	1.67248e-10	2.51144e-12				1.43944
Medtr1g112600		hypothetical protein		2.29162	0.000706885	1.76835e-05	3.19855	3.3341e-07	7.0749e-09
Medtr2g016630	Mtr.11798.1.S1_at	cellulose synthase-like protein		1.05032	0.000719573	1.80852e-05	0.015511	0.991648	0.895887
Medtr6g488030	Mtr.15545.1.S1_at	bark storage-like protein		1.27731	0.000719573	1.80832e-05	0.665919	0.298748	0.0504899				2.49041	0.832295	0.705285
Medtr8g442410		GRAS family transcription factor		1.05852	0.000743842	1.87388e-05	1.2593	6.86783e-05	2.31343e-06
Medtr4g080060	Mtr.38656.1.S1_at	disease resistance protein (TIR-NBS-LRR class)		2.25313	0.000759868	1.9187e-05	4.15567	3.38895e-18	2.35781e-20
Medtr4g129820	Msa.1883.1.S1_at	UDP-D-glucuronate 4-epimerase		0.795256	0.00076743	1.94229e-05	1.00009	6.19994e-05	2.04891e-06
Medtr1g085070	Mtr.20335.1.S1_at	pectinacetylesterase family protein		2.35879	0.000795984	2.02196e-05	0.865918	0.544372	0.143478
Medtr2g100290	Mtr.35268.1.S1_at	adenine nucleotide alpha hydrolase-like domain kinase		2.16949	0.000795984	2.02389e-05	3.00443	2.42335e-09	4.08855e-11					0.88084	0.673431
Medtr5g091050	Mtr.40154.1.S1_at	3-hydroxy-3-methylglutaryl-coenzyme A reductase-like protein		-1.07714	0.000823767	2.09935e-05	-0.681521	0.125693	0.014709
Medtr7g112130	Mtr.43393.1.S1_at	nicotianamine synthase-like protein		-0.917981	0.000825018	2.10738e-05	-0.87714	0.00145114	7.07026e-05
Medtr4g073090	Mtr.23937.1.S1_at	3-oxo-delta(4%2C5)-steroid 5-beta-reductase-like protein		2.00201	0.000859357	2.20012e-05	1.8133	0.00293222	0.000158613
Medtr2g035170	Mtr.41478.1.S1_at	disease-resistance response protein		0.781729	0.000871313	2.23584e-05	0.975962	8.81911e-05	3.06787e-06				1.2607
Medtr1g072450	Mtr.21310.1.S1_at	xyloglucanase-specific endoglucanase inhibitor protein		-1.01542	0.000885955	2.2786e-05	-1.91384	9.21043e-13	1.07868e-14
Medtr1g056910		E3 ubiquitin-protein ligase PUB23-like protein		-0.816155	0.000898023	2.3149e-05	-1.1982	4.89651e-05	1.5699e-06
Medtr7g116710	Mtr.20281.1.S1_at	ABIL1-like protein	ABIL (ABI-like)	1.44462	0.00094152	2.43254e-05	2.66132	8.90508e-16	7.79608e-18						0.765143
Medtr3g028720	Mtr.33212.1.S1_s_at	glycoside hydrolase family 1 protein		-0.908852	0.000965379	2.50359e-05	-1.80294	2.6915e-11	3.6359e-13					0.75353	0.665633
Medtr5g086090	Mtr.51442.1.S1_at	LysM receptor kinase K1B		1.7065	0.000965379	2.5055e-05	2.62128	1.77651e-10	2.67796e-12
Medtr1g048710		transcription factor ORG2-like protein		-1.25413	0.00101464	2.63929e-05	-0.837518	0.0856293	0.00894619
Medtr0391s0020	Mtr.20427.1.S1_at	LRR and NB-ARC domain disease resistance protein		1.3307	0.00103046	2.68649e-05	2.4526	3.48101e-16	2.80531e-18				2.76231		1.2785
Medtr3g091560	Mtr.11041.1.S1_at	IQ calmodulin-binding motif protein		1.96463	0.00104536	2.73146e-05	2.52563	3.63366e-07	7.81591e-09				1.58764
Medtr5g081460	Mtr.8905.1.S1_at	hypothetical protein		0.780709	0.00108043	2.8294e-05	0.714701	0.00941203	0.000595346
Medtr7g011330	Mtr.26083.1.S1_x_at	phosphate transporter PHO1-like protein		0.892959	0.00112041	2.94067e-05	1.07907	0.000123994	4.47148e-06				1.48919		0.667658
Medtr2g066830	Mtr.31559.1.S1_s_at	SAUR-like auxin-responsive family protein		1.49939	0.00118736	3.12334e-05	0.527865	0.631093	0.194802
Medtr1g072500	Mtr.21311.1.S1_at	phenazine biosynthesis PhzC/PhzF family protein		-0.779552	0.00127347	3.35733e-05	-1.0579	4.86214e-05	1.55607e-06
Medtr4g124170		hypothetical protein		1.95724	0.00127384	3.3732e-05	0.536598	0.750686	0.289472
Medtr7g115220	Mtr.12237.1.S1_at	Chitinase / Hevein / PR-4 / Wheatwin2	PR-4 hevein-like	-0.776707	0.00127384	3.37323e-05	-1.38504	7.41655e-07	1.69418e-08		AT3G04720.1
Medtr3g107393	Mtr.24353.1.S1_at	IDS4-like protein		1.47566	0.00135401	3.59347e-05	1.76742	6.15125e-05	2.01856e-06					1.69948	2.00784
Medtr3g065160	Mtr.11030.1.S1_at	eukaryotic aspartyl protease family protein		0.907806	0.00135532	3.60486e-05	0.338091	0.601489	0.175919				1.77018
Medtr3g467140	Mtr.35436.1.S1_at	cytochrome P450 family protein		0.760683	0.00140215	3.73765e-05	0.605923	0.0385301	0.00321904					0.685028
Medtr4g081440	Mtr.37038.1.S1_at	dihydroflavonol 4-reductase-like protein		-0.773393	0.00147651	3.94451e-05	-0.0276539	1	0.98622					-0.661625
Medtr8g091590	Mtr.17517.1.S1_at	hypothetical protein		1.00642	0.00147801	3.95718e-05	1.35924	1.01751e-05	2.80217e-07
Medtr2g014300	Mtr.985.1.S1_at	ethylene response factor		1.11262	0.00149006	3.99818e-05	1.86529	4.4203e-10	6.84265e-12				2.50053
Medtr6g090535	Mtr.11263.1.S1_at	arabinogalactan protein		1.16713	0.00150349	4.043e-05	1.56147	3.85159e-05	1.21479e-06
Medtr1g051895	Mtr.40359.1.S1_at	calcium-binding EF-hand protein		0.755889	0.00150423	4.06263e-05	0.567914	0.0580317	0.00540497		AT5G04170.1
Medtr3g073990	Mtr.35417.1.S1_at	pollen Ole e I family allergens		0.976299	0.00150423	4.05648e-05	1.00846	0.00461074	0.000265449
Medtr7g095100	Mtr.6010.1.S1_at	plant/T24G3-80 protein		0.782622	0.00151106	4.08993e-05	0.917398	0.00213475	0.000110401
Medtr3g034430	Mtr.23569.1.S1_s_at	LRR and NB-ARC domain disease resistance protein		1.21402	0.00152498	4.14171e-05	1.245	0.00130722	6.25264e-05
Medtr3g056320	Mtr.2384.1.S1_at	LRR and NB-ARC domain disease resistance protein		0.763963	0.00152498	4.14904e-05	0.230269	0.692483	0.238272						-0.606394
Medtr8g063210	Mtr.45451.1.S1_at	C-4 methylsterol oxidase		1.01215	0.00152498	4.15442e-05	0.787579	0.0330453	0.0026682
Medtr7g101930	Mtr.41453.1.S1_at	heavy metal-associated domain protein		0.759515	0.0015329	4.18496e-05	0.687406	0.0131592	0.000882724
Medtr1g028100		stress-induced receptor-like kinase		0.885736	0.00155218	4.24865e-05	0.647813	0.0586807	0.00549533
Medtr2g078020	Mtr.11663.1.S1_at	TPR repeat thioredoxin TTL1-like protein		0.760111	0.00155218	4.26487e-05	0.604814	0.0396901	0.00334816
Medtr7g079430	Mtr.20800.1.S1_at	UDP-glucose:sterol glucosyltransferase		1.86652	0.00155218	4.25844e-05	1.1259	0.163335	0.0210088
Medtr8g075330	Mtr.31764.1.S1_at	glycoside hydrolase family 38 protein		2.40464	0.00156834	4.31848e-05
Medtr4g088170	Msa.1202.1.S1_at	cytochrome P450 family flavone synthase		0.754195	0.00160614	4.43197e-05	0.0944807	0.917084	0.576938					0.722479
Medtr8g023830	Mtr.38371.1.S1_at	endonuclease/exonuclease/phosphatase family protein		0.890058	0.0016393	4.53307e-05	1.11221	9.78159e-05	3.44805e-06				1.5377	0.677917
Medtr4g051330		response regulator%2C putative		1.21539	0.00164508	4.5587e-05	1.80254	7.15135e-08	1.41527e-09
Medtr1g028610		arabinogalactan peptide-like protein		1.24694	0.00168198	4.67079e-05	1.01041	0.044826	0.00391656		AT5G53250.1
Medtr4g069500	Mtr.43120.1.S1_at	polyol/monosaccharide transporter 1		1.2787	0.00172814	4.8091e-05	-0.106701	0.982091	0.842417
Medtr5g077100	Mtr.15941.1.S1_at	L-type lectin-domain receptor kinase		-0.90824	0.00181839	5.0709e-05	-0.708474	0.0547569	0.0050033
Medtr1g055085	Mtr.33829.1.S1_at	TPX2 (targeting protein for Xklp2) family protein		0.864178	0.00186074	5.19992e-05	0.9069	0.00204536	0.000104711				1.70392
Medtr8g027900		Pmr5/Cas1p GDSL/SGNH-like acyl-esterase family protein		-0.895848	0.00192489	5.39045e-05	-0.719016	0.0475682	0.00421682
Medtr5g022310	Msa.1526.1.S1_at	pathogenesis-related thaumatin family protein		0.765821	0.00193732	5.43661e-05	0.577264	0.115228	0.0130674
Medtr4g067110	Mtr.27146.1.S1_s_at	cyclin-like protein		0.745078	0.00202312	5.70109e-05	0.466792	0.16646	0.0215602
Medtr8g466240	Mtr.13783.1.S1_at	UDP-glucosyltransferase family protein		-0.762884	0.00202312	5.69266e-05	-0.893234	0.00112729	5.30096e-05						0.714509
Medtr1g028290		receptor-like kinase		-0.7551	0.00207476	5.87094e-05	-0.884909	0.00121016	5.75331e-05
Medtr1g069320	Mtr.34879.1.S1_at	pfkB family carbohydrate kinase		0.884369	0.00207476	5.86618e-05	0.9342	0.00185314	9.32587e-05
Medtr7g065980	Mtr.12502.1.S1_at	laccase/diphenol oxidase family protein		0.738985	0.0021575	6.11769e-05	-0.236871	0.772206	0.315232		AT5G01040.1
Medtr2g019250	Mtr.50075.1.S1_s_at	germin family protein		1.0978	0.00218424	6.20632e-05	-0.341825	0.833082	0.395627					2.91857	0.872672
Medtr3g086940	Mtr.10085.1.S1_at	Serine/Threonine-kinase SAPK1-like protein		0.859995	0.00222275	6.32875e-05	-0.383318	0.522891	0.132724
Medtr7g023670	Mtr.23578.1.S1_s_at	polygalacturonase inhibiting protein%2C putative		-0.750087	0.00229556	6.54953e-05	-1.77084	1.58477e-13	1.69061e-15
Medtr1g094780	Mtr.51909.1.S1_at	phenylalanine ammonia-lyase-like protein		0.848633	0.00230742	6.6239e-05	1.43256	8.6194e-08	1.73408e-09				1.14952		0.668583
Medtr3g032370	Mtr.23190.1.S1_at	LRR and NB-ARC domain disease resistance protein		0.750109	0.00230742	6.61884e-05	0.53016	0.0959253	0.0103166
Medtr4g113100	Mtr.13163.1.S1_at	LRR receptor-like kinase		0.745704	0.00230742	6.62025e-05	0.823365	0.00174922	8.72175e-05
Medtr1g033130	Mtr.42944.1.S1_a_at	pollen protein Ole E I-like protein		-0.746586	0.00231547	6.66057e-05	-0.823672	0.0115778	0.000755832				1.3034
Medtr6g034930	Mtr.37585.1.S1_a_at	hypothetical protein		-0.857486	0.00231646	6.67702e-05	-1.19278	3.26974e-05	1.0199e-06				3.47537		1.9849
Medtr1g090140	Mtr.37423.1.S1_at	TCP-1/cpn60 chaperonin family protein		-0.88683	0.00235083	6.78984e-05	0.148429	0.881365	0.479058
Medtr5g007713	Mtr.20187.1.S1_at	chalcone and stilbene synthase family protein		0.732902	0.00237945	6.88644e-05	1.24392	4.464e-05	1.41829e-06						0.749417
Medtr8g466030	Mtr.39296.1.S1_at	quinone oxidoreductase		-0.753583	0.00239534	6.94646e-05	-1.62132	2.60406e-11	3.48758e-13				1.1768
Medtr7g093030	Mtr.10894.1.S1_at	myb-like transcription factor family protein		0.867723	0.00240807	6.99749e-05	0.2535	0.715534	0.257633
Medtr2g069030	Mtr.12385.1.S1_at	galactose oxidase/kelch repeat protein		-0.858442	0.00246607	7.18049e-05	-1.01658	0.00078207	3.48685e-05		AT5G48180.1
Medtr5g041790	Mtr.43515.1.S1_at	cAMP-regulated phosphoprotein-like protein		0.738661	0.00247889	7.23232e-05	0.640595	0.0255937	0.00195574				1.03849
Medtr1g105640	Mtr.13729.1.S1_at	cysteine-rich receptor-kinase-like protein		0.865101	0.00263526	7.71945e-05	0.45747	0.366661	0.0701516
Medtr4g106590	Mtr.32159.1.S1_at	two-component response regulator ARR3-like protein	ARR8 type A	0.865421	0.00263526	7.70781e-05	1.15683	4.49935e-05	1.43474e-06				1.3597		1.61494
Medtr8g015270		glucose-6-phosphate 1-dehydrogenase%2C putative		2.20776	0.0026473	7.77022e-05
Medtr3g055130		pathogenesis-related protein bet V I family protein		0.74977	0.0026513	7.79747e-05	1.3718	1.18753e-08	2.15502e-10
Medtr1g103150	Mtr.12862.1.S1_at	acetyltransferase (GNAT) domain protein		0.843313	0.00269912	7.95394e-05	0.355857	0.388687	0.0784713
Medtr6g077500		functional resistance protein%2C putative		1.0739	0.00270904	7.99904e-05	0.855245	0.0345911	0.00282946
Medtr4g007300	Msa.3072.1.S1_at	chaperone DnaJ domain protein		0.724881	0.0027736	8.20592e-05	0.339528	0.41746	0.0882976		AT1G80920.1
Medtr3g028040		LRR and NB-ARC domain disease resistance protein		2.0972	0.00279439	8.28381e-05	2.32205	0.000493328	2.09939e-05
Medtr3g073780		high affinity sulfate transporter type 1		-0.877393	0.00319446	9.50327e-05	-1.11829	0.00305087	0.000165739
Medtr7g051940	Mtr.27585.1.S1_at	RAB GTPase-like protein A1D		0.931705	0.00319446	9.50722e-05	1.34307	5.22276e-05	1.68965e-06						0.616694
Medtr8g010030		NADP-dependent alkenal double bond reductase		1.40955	0.00325587	9.72782e-05	1.06945	0.0607353	0.00573619
Medtr8g028780	Mtr.11719.1.S1_at	oxidoreductase/ferric-chelate reductase		-1.36595	0.00325587	9.72812e-05	-1.16379	0.0331869	0.0026822
Medtr3g083130	Mtr.37316.1.S1_at	aldo/keto reductase family oxidoreductase		0.822451	0.00335662	0.000100488	1.17782	9.81646e-07	2.29362e-08
Medtr2g437880	Mtr.12632.1.S1_at	cytochrome P450 family 81 protein		1.54336	0.00347831	0.000104539	3.89329	6.02127e-35	1.92005e-37				3.58529	2.01473	1.25494
Medtr5g075450	Msa.2979.1.S1_at	cytochrome P450 family cinnamate 4-hydroxylase		0.7127	0.00347831	0.000104476	0.741368	0.0179103	0.00128317
Medtr6g084320	Mtr.39036.1.S1_at	ABC transporter-like family-protein		-1.02617	0.00349695	0.000105304	-1.13567	0.0019343	9.80436e-05				-2.82867		-1.13206
Medtr4g046737		myb transcription factor		1.96056	0.00351369	0.000106014	3.27689	4.48855e-11	6.24566e-13
Medtr2g101090	Mtr.11414.1.S1_at	drug resistance transporter-like ABC domain protein		0.71297	0.00358677	0.000108429	0.483853	0.143325	0.0174585
Medtr7g108875	Mtr.43259.1.S1_at	pectinesterase/pectinesterase inhibitor%2C putative		0.722735	0.00364767	0.000110484	1.05489	2.04216e-05	6.06208e-07				2.45396	1.55074	2.33599
Medtr1g027690	Mtr.9901.1.S1_at	receptor-like kinase		-1.06544	0.00377321	0.000114507	-1.6613	1.12519e-05	3.13134e-07
Medtr3g073100	Mtr.34698.1.S1_at	phosphatidylinositol-4-phosphate 5-kinase family protein		0.726033	0.00381776	0.000116083	0.924602	0.000324424	1.30161e-05
Medtr5g082910	Mtr.1108.1.S1_at	myb transcription factor		2.08825	0.00383865	0.000116943							1.65983
Medtr4g099140	Mtr.13023.1.S1_at	novel plant SNARE-like protein		0.720073	0.00383984	0.000117204	0.968582	0.000124565	4.4993e-06
Medtr7g112870	Mtr.13304.1.S1_at	serine/threonine-protein phosphatase PP1		0.847405	0.00403427	0.000123375	0.679235	0.0842993	0.00875837		AT3G05580.1
Medtr1g099310	Msa.1009.1.S1_at	chitinase		-0.719919	0.00407701	0.000125056	-2.19345	2.07955e-20	1.25391e-22						0.659371
Medtr8g104080	Mtr.33205.1.S1_at	cytochrome P450 family 71 protein		-0.962808	0.00407701	0.00012516	-2.22364	8.70177e-10	1.3874e-11
Medtr8g012760		Defensin related		1.81348	0.00409397	0.00012592	1.57636	0.0194628	0.00141728
Medtr5g075680	Mtr.37075.1.S1_at	Mn-specific cation diffusion facilitator transporter MTP8.1		-1.14645	0.0041633	0.000128297	-1.00815	0.0239527	0.00180525						1.00018
Medtr1g083770		P-loop nucleoside triphosphate hydrolase superfamily protein		1.47341	0.00420799	0.00012992	0.914359	0.271255	0.0437519
Medtr1g093630	Msa.1196.1.S1_at	carbohydrate-binding protein of the ER protein		0.721552	0.00423973	0.000131149	1.23757	3.52426e-07	7.53972e-09
Medtr5g006070	Mtr.50247.1.S1_at	sugar porter (SP) family MFS transporter		-0.717245	0.00433854	0.000134459	-1.3931	1.39508e-08	2.55591e-10		AT5G26340.1				1.01491
Medtr3g028465		transmembrane protein%2C putative		0.935172	0.00437232	0.000135762	0.711798	0.0969316	0.0104642
Medtr1g056520	Mtr.27411.1.S1_s_at	RNA recognition motif%2C a.k.a. RRM%2C RBD protein		0.723378	0.00439924	0.000137102	1.05796	0.000218347	8.34245e-06				1.33275
Medtr3g035940		LRR and NB-ARC domain disease resistance protein		1.82236	0.00439924	0.000137114	2.29118	0.000146819	5.3542e-06
Medtr7g013660	Mtr.37415.1.S1_s_at	copper chaperone		-0.715576	0.00440646	0.000137597	-0.717504	0.0165433	0.00116824
Medtr8g467150		receptor-like kinase%2C putative		1.36355	0.00460379	0.000144028	0.963297	0.132476	0.0157069
Medtr7g015220	Mtr.6121.1.S1_at	methylesterase		-0.728427	0.0046282	0.000145063	-0.993741	0.000228516	8.8105e-06		AT1G69240.1
Medtr8g064170	Mtr.40203.1.S1_at	NAD-dependent aldehyde dehydrogenase family protein		0.699522	0.00474835	0.000149107	0.235975	0.677319	0.225037
Medtr5g078020	Mtr.32982.1.S1_at	nudix hydrolase-like protein		1.42892	0.00477019	0.000150352	2.81105	1.05122e-13	1.09096e-15				3.09668		1.23047
Medtr8g479380	Mtr.44621.1.S1_at	multi-copper oxidase-like protein		-2.82598	0.00477019	0.000150215	-2.8636	0.00708573	0.000433409		AT2G23630.1				-1.48918
Medtr5g032420	Mtr.22571.1.S1_at	dicarboxylate carrier protein		0.695901	0.00498638	0.000157458	0.369508	0.350271	0.0647653						0.654556
Medtr4g092920	Mtr.50685.1.S1_at	heat shock 70 kDa protein		-0.719003	0.00503249	0.000159209	-0.393475	0.40701	0.0847557
Medtr6g007777		Pmr5/Cas1p GDSL/SGNH-like acyl-esterase family protein		0.93466	0.00508769	0.000161254	1.66733	1.02032e-09	1.66228e-11
Medtr2g088930		cysteine-rich RLK (receptor-like kinase) protein		1.42463	0.00547774	0.000173937	2.19952	7.36449e-08	1.47307e-09
Medtr5g017350	Mtr.1857.1.S1_at	zeaxanthin epoxidase		0.90805	0.00555166	0.00017661	1.04395	0.00134969	6.48708e-05
Medtr7g085780	Mtr.38269.1.S1_at	transmembrane protein%2C putative		0.981541	0.00560234	0.00017855	1.07697	0.00205191	0.000105165		AT3G13520.1
Medtr2g450550	Mtr.8670.1.S1_at	transmembrane protein%2C putative		0.696026	0.00568515	0.000181523	0.615559	0.0352554	0.00289638		AT2G12400.1
Medtr3g069160	Mtr.11301.1.S1_at	folylpolyglutamate synthase		1.01306	0.00573598	0.000183481	1.16924	0.00254799	0.000134431
Medtr2g082570	Mtr.38545.1.S1_at	kinesin motor domain protein		1.37226	0.00591539	0.000189567	1.04886	0.0765236	0.0076355
Medtr1g083750	Mtr.19616.1.S1_s_at	protein phosphatase 2C family protein		0.687593	0.00598821	0.000192251	0.645645	0.0228717	0.00171061
Medtr8g015910	Mtr.10451.1.S1_at	2%2C3-diketo-5-methylthio-1-phosphopentane phosphatase		0.827583	0.00607069	0.000195255	1.46377	1.07178e-07	2.21216e-09
Medtr1g090130	Mtr.8561.1.S1_at	TCP-1/cpn60 chaperonin family protein		-0.825709	0.00610068	0.000196934	-0.103026	0.957262	0.715311
Medtr5g081710	Mtr.50182.1.S1_at	triose-phosphate transporter family protein		0.688952	0.00610068	0.000196844	0.797252	0.00242298	0.000127133
Medtr3g030850	Mtr.10569.1.S1_at	photosystem II 5 kDa protein		1.23789	0.00618837	0.000200128	0.450508	0.642656	0.201926
Medtr8g015220	Mtr.42268.1.S1_at	myo-inositol oxygenase		0.91429	0.00644683	0.000208864	0.426557	0.502137	0.122852
Medtr2g031930	Mtr.32565.1.S1_at	cytochrome P450 family ent-kaurenoic acid oxidase		2.13378	0.00669476	0.000217288	4.63129	6.52286e-17	4.95417e-19
Medtr5g026160		LRR receptor-like kinase family protein		1.98376	0.00669632	0.000217731	2.04895	0.00333122	0.000183673
Medtr1g114640		GRAM domain protein/ABA-responsive-like protein		0.694916	0.00678614	0.00022105	0.416188	0.355578	0.0664367
Medtr7g068320	Mtr.37692.1.S1_at	zinc-binding alcohol dehydrogenase family protein		0.678948	0.00693748	0.000226386	-0.252159	0.748075	0.285689				2.06332
Medtr4g077940	Mtr.39703.1.S1_at	protein transporter		1.43053	0.00697382	0.00022798	2.67892	6.70116e-11	9.63525e-13					0.753266	0.865441
Medtr4g027305		receptor-like kinase		0.698036	0.00724567	0.000237291	0.813052	0.00893426	0.000560463
Medtr6g015950	Mtr.9355.1.S1_at	2OG-Fe(II) oxygenase family oxidoreductase		-0.912931	0.00735305	0.000241239	-1.40021	1.65045e-05	4.80362e-07				-1.40195	-0.803966
Medtr5g035610	Mtr.28125.1.S1_s_at	transmembrane protein%2C putative		0.673765	0.00748207	0.00024591	0.628746	0.106526	0.011852
Medtr1g029550	Mtr.2941.1.S1_at	hypothetical protein		0.791698	0.00766562	0.000252841	0.680261	0.0432033	0.00371216
Medtr2g102660	Mtr.10557.1.S1_at	drug resistance transporter-like ABC domain protein		-0.687298	0.00766562	0.000252693	-1.53193	2.62862e-08	5.02924e-10
Medtr1g106005	Mtr.28758.1.S1_s_at	tubulin beta-1 chain		0.66948	0.00779023	0.000257408	0.506473	0.111826	0.0126038
Medtr2g034250	Mtr.50733.1.S1_at	GRAS family transcription factor		0.891366	0.007999	0.000264774	1.05531	0.000318311	1.27154e-05
Medtr3g014880	Mtr.13566.1.S1_at	cytochrome P450 family 82 protein		0.673667	0.00825397	0.000274037	0.212198	0.728705	0.268553						-0.639706
Medtr5g090630	Mtr.41054.1.S1_at	UDP-glucose flavonoid 3-O-glucosyltransferase		0.680757	0.00825397	0.000274181	0.675378	0.0171621	0.00122089					0.94243
Medtr7g093530	Mtr.8522.1.S1_at	xyloglucan endotransglucosylase/hydrolase family protein		1.02743	0.00838554	0.000279043	1.36211	6.09809e-06	1.6016e-07		AT4G25820.1				0.916507
Medtr7g090410	Mtr.15416.1.S1_at	transcription factor%2C putative		-1.55574	0.00851221	0.000283757	-1.05159	0.143829	0.0175534						-0.627559
Medtr4g084110	Mtr.50123.1.S1_at	glycine cleavage system H protein		0.678997	0.0085305	0.000284866	0.877515	0.00321958	0.000176397				1.12082
Medtr8g092670	Mtr.24071.1.S1_at	hypothetical protein		0.772602	0.00865212	0.000289435	1.21028	8.16317e-05	2.80183e-06						0.648779
Medtr2g017795		leucine-rich receptor-like kinase family protein		1.31103	0.00875685	0.000293451	0.76593	0.321251	0.0562301
Medtr5g068580	Mtr.33102.1.S1_at	vacuolar iron transporter-like protein		-0.683682	0.00883743	0.000297187	-0.73312	0.0137486	0.000926242
Medtr6g036790		LRR receptor-like kinase family protein		1.31202	0.00883743	0.00029706	1.46267	0.00326436	0.000179419
Medtr1g116947	Mtr.35185.1.S1_at	pollen protein Ole E I-like protein		-0.675949	0.00890211	0.000299883	-0.607309	0.0625787	0.00593932				1.1287
Medtr5g077710		methyltransferase		0.789521	0.00894415	0.000301824	1.54723	9.38789e-09	1.66552e-10
Medtr7g091450	Mtr.28777.1.S1_at	transmembrane protein%2C putative		-1.40268	0.00929242	0.000314121	-0.846073	0.236131	0.0356051
Medtr3g065440	Mtr.38413.1.S1_at	myb transcription factor		0.953423	0.00977979	0.000331169	1.09028	0.00210071	0.000108275				1.86064	0.823859	0.919637
Medtr4g025830	Mtr.10731.1.S1_at	SAUR-like auxin-responsive family protein		0.775752	0.009806	0.000332631	-0.159552	0.925685	0.602269
Medtr4g075790	Mtr.10867.1.S1_at	expansin A1		1.11567	0.00989864	0.000336353	0.521987	0.44303	0.096856
Medtr4g079350	Mtr.13500.1.S1_at	RAB GTPase-like protein C2B		0.669353	0.00990346	0.000337677	0.858557	0.000970906	4.47513e-05						0.81283
Medtr7g099890	Mtr.52145.1.S1_at	ion channel regulatory protein UNC-93		0.663762	0.00990346	0.000337377	0.470474	0.163784	0.0211187
Medtr3g095340	Mtr.17531.1.S1_at	alginate lyase		-1.39137	0.00991105	0.000338517	-1.69304	0.000222904	8.56826e-06				-1.9093
Medtr2g029740	Mtr.40091.1.S1_at	peroxidase family protein		0.757786	0.0101139	0.000346037	0.331874	0.527413	0.134605						0.633392
Medtr4g068520	Msa.1754.1.S1_at	cold acclimation protein WCOR413		0.655379	0.0104536	0.000358271	0.0732272	0.940762	0.647428
Medtr3g053980		eukaryotic aspartyl protease family protein		2.24389	0.0104795	0.000359775	5.09846	7.58126e-21	4.35149e-23
Medtr1g074940		high affinity inorganic phosphate transporter		-1.75802	0.0108971	0.000375903	-2.48751	0.000142767	5.19814e-06
Medtr3g111270		transmembrane protein%2C putative		1.5628	0.0108971	0.000376589	1.5292	0.017827	0.00127542
Medtr4g113530	Mtr.31572.1.S1_at	inwardly rectifying potassium channel subunit		-0.668356	0.0108971	0.000376663	-0.329895	0.554416	0.148676		AT2G26650.1
Medtr5g084410	Mtr.48781.1.S1_at	hypothetical protein		-0.979429	0.0108971	0.000374947	0.456678	0.370311	0.0713656					-0.663915	-0.979945
Medtr6g025300		26S proteasome subunit RPN7		-1.78792	0.0111955	0.000387636	-1.71402	0.0211176	0.00155615
Medtr3g055120	Mtr.43078.1.S1_at	pathogenesis-related protein bet V I family protein		0.749909	0.0112801	0.000391226	1.69204	1.19272e-10	1.77027e-12
Medtr8g028795		oxidoreductase/ferric-chelate reductase		-1.95415	0.0113542	0.000394459	-1.45316	0.0837815	0.00867542
Medtr3g024520	Mtr.13960.1.S1_at	flavonoid hydroxylase		-0.866923	0.011382	0.000396093	-1.82163	5.42347e-07	1.18858e-08					1.08892	1.10627
Medtr7g084690	Mtr.41049.1.S1_at	Avr9/Cf-9 rapidly elicited protein		1.23244	0.0114753	0.000400013	1.11307	0.0345911	0.00282978
Medtr1g054710	Mtr.42367.1.S1_at	pre-rRNA processing protein Rrp5		-0.682692	0.0115308	0.000402623	-0.164245	0.909471	0.553812
Medtr5g013800		transmembrane protein%2C putative		-0.673256	0.0115879	0.000405296	-0.170957	0.88436	0.486345
Medtr6g005340	Mtr.43572.1.S1_at	germin family protein		1.00917	0.0116778	0.000409122	0.0836719	0.96345	0.745019				1.63109	4.02918	1.43836
Medtr3g115950	Mtr.15927.1.S1_at	DHHC-type zinc finger protein		0.651794	0.0119971	0.000421715	0.812167	0.0019343	9.824e-05
Medtr4g072020	Mtr.43129.1.S1_at	arginine decarboxylase		-0.759397	0.0119971	0.000421376	-1.62116	3.1718e-09	5.40648e-11
Medtr2g017785		LRR receptor-like kinase		0.865076	0.012105	0.000426219	0.576676	0.192793	0.0264004
Medtr1g054055		VQ motif protein		0.762528	0.0122683	0.000433592	0.543552	0.215664	0.0311068
Medtr6g086340		cytosolic aldehyde dehydrogenase		-1.56208	0.0122683	0.000433774	-1.72784	0.00822259	0.000510098
Medtr8g037315	Mtr.37557.1.S1_at	carotenoid cleavage dioxygenase		0.663249	0.0122683	0.000434124	1.30831	6.08869e-08	1.19317e-09
Medtr3g080090	Mtr.35354.1.S1_at	cation diffusion facilitator family transporter		-2.04089	0.0122691	0.000434869	-2.12552	0.0106277	0.000687028
Medtr0024s0010		transmembrane protein%2C putative		-1.41509	0.0124132	0.000440704	-1.44406	0.0252579	0.00192421
Medtr7g086710	Mtr.22806.1.S1_at	plasma-membrane choline transporter family protein		-0.788184	0.0124704	0.000443465	-0.488559	0.321185	0.0561322
Medtr3g082100	Mtr.8548.1.S1_at	Lipid transfer protein		-3.05244	0.0127918	0.000455645	-3.25665	0.00181162	9.0644e-05
Medtr3g028480	Mtr.49737.1.S1_x_at	transmembrane protein%2C putative		1.02232	0.012854	0.000458612	0.893654	0.0794861	0.00806686
Medtr2g064460	Mtr.42203.1.S1_at	ribosomal protein L1p/L10e family protein		-1.05026	0.0129106	0.000461391	-0.0787934	0.984625	0.858236
Medtr2g087295	Mtr.20002.1.S1_s_at	bHLH transcription factor-like protein		0.931391	0.0130684	0.000467794	1.71506	9.66079e-09	1.71954e-10
Medtr8g046210	Mtr.44354.1.S1_at	cytochrome P450 family protein		-0.653292	0.0133511	0.000478695	-1.36948	2.42937e-08	4.63395e-10						0.615512
Medtr1g094660	Mtr.19183.1.S1_s_at	white-brown-complex ABC transporter family protein%2C putative		0.642732	0.0133708	0.000480185	0.768976	0.00372913	0.00020972
Medtr1g064230	Mtr.50462.1.S1_at	RNA-binding (RRM/RBD/RNP motif) family protein		-0.96212	0.0133862	0.00048308	-0.454838	0.57517	0.160039
Medtr1g090667	Mtr.44819.1.S1_at	FAD/NAD(P)-binding oxidoreductase family protein		-0.662441	0.0133862	0.00048179	-1.93334	1.06222e-12	1.25633e-14
Medtr5g027840	Mtr.10314.1.S1_at	DEAD-box ATP-dependent RNA helicase		-0.676027	0.0133862	0.000483091	-0.444308	0.394512	0.0806592
Medtr2g023310		hypothetical protein		1.58367	0.0136076	0.000491878	1.46297	0.0322663	0.00258722
Medtr1g054175		WRC protein		0.653388	0.0136749	0.000495114	0.390825	0.321099	0.0560125
Medtr5g087390	Mtr.29357.1.S1_at	indole-3-acetaldehyde oxidase		-0.658979	0.0138766	0.000503305	-0.363124	0.559566	0.15196
Medtr7g077860	Mtr.18536.1.S1_at	hypothetical protein		0.648878	0.0138766	0.000504041	0.565575	0.0639895	0.00612144		AT2G45980.1
Medtr2g097463	Mtr.33658.1.S1_at	GRAS family transcription factor		-0.756258	0.0138804	0.000504995	-0.897205	0.00502703	0.000291748
Medtr4g010630		F-box/LRR protein%2C putative		-1.182	0.0139198	0.000507243	-2.12122	7.55286e-06	2.0406e-07
Medtr1g101550	Mtr.12775.1.S1_at	ethylene-responsive transcription factor ERF026		1.76083	0.014161	0.00051686	1.23409	0.14824	0.0183409
Medtr3g448430		glycerol-3-phosphate acyltransferase		0.851175	0.0144104	0.000526807	0.439355	0.476983	0.111717
Medtr4g029170	Mtr.40970.1.S1_at	peroxidase family protein		0.838327	0.0144195	0.000527987	0.352851	0.664689	0.216178				2.02177	1.91473	2.40156
Medtr3g091440	Mtr.17718.1.S1_at	calcineurin B-like protein 4-1		0.639279	0.0145373	0.000533149	0.440327	0.207595	0.0294207		AT5G24270.1
Medtr1g027140		stress-induced receptor-like kinase		-0.862362	0.015003	0.000551108	-1.66063	1.65451e-07	3.49165e-09
Medtr1g074410	Mtr.10385.1.S1_at	transmembrane protein%2C putative	MtN8	-0.75089	0.0152681	0.000561741	-1.12126	1.53337e-05	4.41839e-07
Medtr4g011450	Mtr.13925.1.S1_at	U5 small nuclear ribonucleoprotein 200 kDa helicase		-0.749187	0.0153732	0.000566508	-1.09704	0.00692714	0.000419693
Medtr3g093970	Mtr.9010.1.S1_at	hypothetical protein		-0.645738	0.0155785	0.000574988	-0.527414	0.145647	0.0178682
Medtr3g435740		NB-ARC domain disease resistance protein%2C putative		0.749884	0.0155939	0.000576533	0.631401	0.0740236	0.00732168
Medtr7g109410	Mtr.23313.1.S1_at	multidrug resistance protein ABC transporter family protein		0.921691	0.0155939	0.000577382	0.46445	0.429942	0.0924357
Medtr2g025710	Mtr.10043.1.S1_at	MBOAT (membrane bound O-acyl transferase) family protein%2C putative		-0.646062	0.0157357	0.000583554	-0.810165	0.0141095	0.000953015
Medtr3g083920	Mtr.14428.1.S1_at	chalcone and stilbene synthase family protein		1.08161	0.0158561	0.000590368	1.42754	0.000384033	1.58415e-05				2.20865	0.754413	1.15924
Medtr4g106790	Mtr.41222.1.S1_at	DUF4228 domain protein		1.31626	0.0158561	0.000591737	1.68454	0.000484944	2.0609e-05
Medtr5g019900	Mtr.21612.1.S1_at	polyol transporter-like protein%2C putative		0.748442	0.0158561	0.000590837	0.675395	0.0466149	0.0041107
Medtr8g073130	Mtr.41348.1.S1_at	seven transmembrane MLO family protein		0.639403	0.0158561	0.00058898	1.11045	6.04949e-06	1.58533e-07				1.04722	0.772947	1.13478
Medtr0007s0140	Mtr.3077.1.S1_at	disease resistance protein (TIR-NBS-LRR class)%2C putative		0.638719	0.0160597	0.000601217	0.0629303	0.952322	0.690056					1.15508
Medtr1g093140		2OG-Fe(II) oxygenase family oxidoreductase		-0.644058	0.0160597	0.000600995	-1.38894	1.69426e-08	3.15317e-10
Medtr5g011980	Mtr.10837.1.S1_at	Lipid transfer protein		-0.640218	0.0171647	0.00064359	0.529795	0.154651	0.019412
Medtr8g102150	Mtr.19134.1.S1_at	myo-inositol oxygenase		0.62503	0.0172503	0.000647808	0.477936	0.228159	0.0338509
Medtr7g108735	Mtr.1760.1.S1_s_at	late embryogenesis abundant protein		1.00661	0.0172689	0.000649518	3.14373	2.48922e-30	9.09211e-33		AT4G02380.1		1.97327		0.792154
Medtr4g101600	Mtr.31189.1.S1_at	trehalose-phosphate phosphatase		0.735544	0.0174858	0.000658699	0.460426	0.41392	0.0869214
Medtr7g018130		tyrosine kinase family protein		1.63145	0.0175795	0.00066326	0.909755	0.370765	0.0714746
Medtr4g029600	Msa.2671.1.S1_s_at	extensin-like repeat protein		0.625636	0.0176565	0.000667201	0.877976	0.00298111	0.000161604
Medtr8g098275	Mtr.38588.1.S1_at	bHLH transcription factor		0.64257	0.0178411	0.000675221	0.749489	0.00637866	0.000383504				1.19489
Medtr3g067770	Mtr.36037.1.S1_at	kinase 1B		0.752121	0.0179608	0.000681383	-0.212715	0.898405	0.518803				1.36993
Medtr4g101260		Lipid transfer protein		-1.62893	0.0179608	0.000681854	-1.80558	0.00701551	0.000428036		AT5G46900.1
Medtr8g085650	Mtr.790.1.S1_at	F-box/kelch-repeat plant-like protein		1.08081	0.0180252	0.000685355	0.736508	0.259014	0.0409214
Medtr5g098720	Mtr.38612.1.S1_at	phenylalanine ammonia-lyase-like protein		0.739999	0.0181495	0.000691148	1.73007	9.57393e-11	1.39879e-12						1.24348
Medtr4g106870	Mtr.37824.1.S1_at	1-deoxy-D-xylulose 5-phosphate reductoisomerase		0.628232	0.0182565	0.000696292	1.00689	5.54509e-05	1.81321e-06
Medtr5g013540	Mtr.13009.1.S1_s_at	peptidyl-prolyl cis-trans isomerase		0.62756	0.0187328	0.000715555	0.370121	0.355539	0.0663955
Medtr1g031510	Mtr.20946.1.S1_at	stress-induced receptor-like kinase		-0.650208	0.0187463	0.000717167	-0.60857	0.126896	0.0148835
Medtr3g437870	Mtr.29988.1.S1_at	ABC transporter A family protein		-0.724855	0.0190639	0.000730434	-0.834929	0.0100478	0.000640223		AT3G47740.1
Medtr7g075600	Mtr.10692.1.S1_at	cytochrome P450 family protein		0.622257	0.0195645	0.000750761	-0.394662	0.400006	0.0825615
Medtr3g040410	Mtr.41021.1.S1_at	flavonol synthase/flavanone 3-hydroxylase		0.625385	0.0201723	0.000775265	0.801857	0.00237648	0.00012428
Medtr7g092730	Mtr.10454.1.S1_at	polygalacturonase inhibitor protein		-0.747113	0.0203973	0.000785108	-1.60322	3.68875e-07	7.97717e-09
Medtr1g075710	Mtr.18453.1.S1_at	glycolipid transfer protein (GLTP) family protein		0.616627	0.0206002	0.000794127	0.682208	0.035734	0.00294606
Medtr5g043970	Mtr.25689.1.S1_at	UDP-glucose 6-dehydrogenase family protein		0.798014	0.0208036	0.000803187	1.2028	9.67817e-05	3.40038e-06
Medtr3g079570	Mtr.40286.1.S1_at	serine carboxypeptidase-like protein		1.70582	0.0210512	0.000813978	1.89825	0.00590685	0.000350342				2.2018
Medtr6g038820	Mtr.9357.1.S1_at	LRR receptor-like kinase		-0.907113	0.0211893	0.000820559	-1.57842	0.000556114	2.40205e-05
Medtr4g094730	Msa.1200.1.S1_at	LysM domain GPI-anchored protein	MtLYM2	-0.625423	0.0213482	0.000827965	-1.19822	1.95715e-06	4.75445e-08
Medtr4g073590		cofilin/actin-depolymerizing factor-like protein		0.814113	0.0215046	0.000835287	0.659752	0.0989545	0.0107285
Medtr1g096530	Mtr.2382.1.S1_at	hypothetical protein		1.09148	0.0215308	0.00083757	0.85267	0.188712	0.0256					-0.682622	-0.787224
Medtr5g027970	Mtr.32799.1.S1_at	extra-large GTP-binding protein		-0.626556	0.0217315	0.000847922	-1.59798	3.81262e-11	5.23882e-13
Medtr7g076650	Mtr.14525.1.S1_at	NADP-dependent malic enzyme		-0.626065	0.0217315	0.000847276	-0.679288	0.0270967	0.00209101
Medtr4g072090	Mtr.20112.1.S1_at	BZIP transcription factor		0.62642	0.0220316	0.000860922	0.591196	0.0517221	0.00466603
Medtr0001s0660	Mtr.11851.1.S1_at	zinc-binding alcohol dehydrogenase family protein		-0.620158	0.0230755	0.000907122	-0.852736	0.00198385	0.000101102
Medtr2g016020		pollen Ole e I family allergens		0.718648	0.0230755	0.000904116	0.399698	0.528884	0.135459
Medtr2g017660	Mtr.19343.1.S1_at	major intrinsic protein (MIP) family transporter		-0.6372	0.0230755	0.000906815	-0.984654	0.00156813	7.75518e-05
Medtr4g485570	Mtr.16929.1.S1_at	polysaccharide biosynthesis protein		1.82459	0.0230755	0.000907033	4.09224	9.47304e-16	8.34823e-18						0.812464
Medtr4g033385		peptide/nitrate transporter plant-like protein		0.716829	0.0237153	0.000933662	0.930829	0.000318816	1.27541e-05
Medtr2g033650		transmembrane protein%2C putative		0.616788	0.0239829	0.000945727	1.03867	0.000258644	1.0167e-05
Medtr5g027350		armadillo/beta-catenin-like repeat protein%2C putative		1.5558	0.0239829	0.000947006	2.1138	0.000148337	5.42675e-06
Medtr7g060770		protein phosphatase 2C family protein		-1.09506	0.0241528	0.000955133	-0.806267	0.173421	0.0227799
Medtr8g070000	Mtr.42757.1.S1_at	isoprenylcysteine alpha-carbonyl methylesterase ICME protein		0.721701	0.0242067	0.000958682	0.357649	0.491062	0.118296
Medtr1g069960		ethylene response factor		-0.820965	0.0242645	0.000962393	-1.51839	2.24921e-06	5.50305e-08
Medtr7g090560	Mtr.15443.1.S1_at	hypothetical protein		-0.625047	0.0247303	0.000982317	-1.16525	5.78652e-06	1.50299e-07
Medtr4g104540	Mtr.27713.1.S1_at	cytochrome P450 family 71 protein		-0.621199	0.0247351	0.000983955	-1.62643	1.78757e-11	2.34224e-13
Medtr2g019160		transmembrane protein%2C putative		-0.727619	0.0248981	0.000993344	0.186481	0.786422	0.333517
Medtr5g028750	Mtr.3026.1.S1_at	CC-NBS-LRR resistance protein%2C putative		0.619813	0.0248981	0.000993357	0.823638	0.00194795	9.90873e-05					1.27439	0.882264
Medtr6g008075	Mtr.12914.1.S1_at	peroxidase family protein		1.35489	0.0250521	0.00100097	3.10245	4.68972e-16	3.94254e-18				1.89043		1.12889
Medtr2g020710	Mtr.19796.1.S1_at	sugar porter (SP) family MFS transporter		0.700971	0.0256756	0.00102739	-0.34129	0.536412	0.13959
Medtr1g021855	Mtr.41429.1.S1_at	CAZy family GT8 glycosyltransferase		0.603826	0.0261005	0.00104842	0.434211	0.219234	0.0318783
Medtr1g066800	Mtr.10605.1.S1_at	IQ calmodulin-binding motif protein		0.605817	0.0261005	0.00104898	0.572174	0.0571392	0.00530048
Medtr4g074160	Mtr.38464.1.S1_at	centromere/microtubule-binding protein		-1.17059	0.0261005	0.00104824	0.317599	0.757464	0.297356					0.621063
Medtr3g087490	Msa.1528.1.S1_at	PLAT-plant-stress protein		0.953737	0.0263578	0.00106086	1.22035	0.000548651	2.36027e-05
Medtr2g010880	Mtr.7485.1.S1_at	plant/F20B17-9 protein		0.611246	0.026638	0.0010737	0.602919	0.0424743	0.00363474		AT1G16170.1
Medtr6g033450	Mtr.34114.1.S1_s_at	pathogenesis-related protein bet V I family protein		-1.29298	0.0267471	0.00107966	-2.21255	2.28897e-05	6.87435e-07						0.727777
Medtr8g097200	Mtr.50547.1.S1_at	Rho GDP-dissociation inhibitor-like protein		0.881136	0.0267744	0.00108233	1.85936	4.39719e-10	6.78139e-12				1.00935
Medtr4g097180	Mtr.16909.1.S1_at	hypothetical protein		0.783032	0.0270896	0.00109666	0.768504	0.0145948	0.000990869
Medtr4g116545	Mtr.45261.1.S1_at	class II knotted-like homeobox protein		0.612109	0.0271348	0.00110008	0.391986	0.32007	0.0556162
Medtr1g094960	Mtr.39233.1.S1_at	auxin response factor%2C putative	ARF	0.793467	0.0276179	0.00112128	1.57223	7.44745e-09	1.31263e-10				1.25593	1.10143	1.52274
Medtr5g096840	Mtr.36687.1.S1_at	transmembrane amino acid transporter family protein		-0.613658	0.0277947	0.00113009	-0.112545	0.947199	0.672028
Medtr7g078260	Mtr.31345.1.S1_at	CC-NBS-LRR resistance protein%2C putative		0.710665	0.0280852	0.00114355	0.691488	0.152947	0.019074
Medtr1g056840	Mtr.35697.1.S1_s_at	E3 ubiquitin-protein ligase PUB23-like protein		-0.786934	0.0283683	0.00115674	-1.44517	4.02633e-06	1.02946e-07						-0.768607
Medtr8g062830		formin-like 2 domain protein		0.613807	0.028377	0.00115876	0.332898	0.53576	0.13921
Medtr2g088980	Mtr.37841.1.S1_at	cysteine-rich RLK (receptor-like kinase) protein		-0.861206	0.0285051	0.00116732	-1.78372	2.36143e-13	2.5876e-15
Medtr8g028815	Mtr.9970.1.S1_at	RING-H2 zinc finger RHA1a-like protein%2C putative		0.957513	0.0285051	0.00116674	0.181724	0.910142	0.560156				1.34331
Medtr2g095180		tyrosine kinase family protein		-0.611746	0.0292487	0.00119949	-1.04956	6.19159e-05	2.03539e-06
Medtr2g023680	Mtr.37299.1.S1_at	cytochrome P450 family monooxygenase		-0.707779	0.0296412	0.00121732	-0.583733	0.221968	0.0324176
Medtr1g111510	Mtr.38564.1.S1_at	MFS transporter		-0.610367	0.0296805	0.00122068	-0.95768	0.000339906	1.37949e-05				-1.12463
Medtr4g123990	Mtr.23679.1.S1_s_at	ABC transporter B family protein		-0.69195	0.0298369	0.00122885	-0.757949	0.0257509	0.00196924
Medtr4g068220	Mtr.38067.1.S1_at	transmembrane protein%2C putative		-0.782486	0.0304345	0.00125864	-1.20522	0.000235219	9.13709e-06		AT4G28460.1		-2.12034
Medtr4g091530	Mtr.21461.1.S1_at	octicosapeptide/phox/Bem1p (PB1) domain protein		0.595851	0.0304345	0.0012606	0.538239	0.0837151	0.00865813		AT4G05150.1
Medtr7g083120	Mtr.35839.1.S1_at	plant integral membrane protein		-0.607898	0.0304345	0.00125986	-0.535427	0.139539	0.0167628
Medtr8g014910	Mtr.33475.1.S1_s_at	GDSL-like lipase/acylhydrolase		0.996597	0.0304345	0.00125928	0.830154	0.17836	0.023691
Medtr1g103100	Mtr.10426.1.S1_at	40S ribosomal protein S3a-1		-1.13211	0.0306619	0.00127182	1.02114	0.0179103	0.0012845
Medtr5g073880		transmembrane protein%2C putative		1.65558	0.0309311	0.00128479	2.55874	1.52686e-05	4.39079e-07
Medtr3g085640	Mtr.4792.1.S1_at	urease		0.702387	0.0311085	0.00129553	0.822324	0.00883738	0.000552849
Medtr3g108990		monomeric form sarcosine oxidase		-1.72292	0.0311085	0.00129581	-0.456447	0.831694	0.39246
Medtr7g093820	Mtr.43189.1.S1_at	disease resistance response protein		-0.605531	0.0311232	0.00129824	-1.67242	4.40379e-12	5.33622e-14
Medtr5g430750	Mtr.40966.1.S1_at	zinc finger%2C C3HC4 type (RING finger) protein		0.607024	0.0311542	0.00130319	1.13435	4.49149e-06	1.15881e-07
Medtr7g099800	Mtr.20198.1.S1_at	cation/H+ exchanger 3		-0.688922	0.0311542	0.00130224	-0.833467	0.0101538	0.00064815					-1.16053
Medtr7g114200	Mtr.42634.1.S1_at	hypothetical protein		0.944497	0.031179	0.00130605	0.465374	0.580522	0.162902						-0.633084
Medtr8g043480	Mtr.45156.1.S1_at	inositol polyphosphate 5-phosphatase I		0.701747	0.0315149	0.00132197	0.820677	0.00863726	0.000538827
Medtr5g009080		GRAS family transcription factor	SCL3,SCL-3; scarecrow-like 3	0.943764	0.0320073	0.0013445	1.24077	0.000463825	1.95502e-05
Medtr2g008010	Mtr.22590.1.S1_at	hypothetical protein		0.90617	0.0326073	0.00137161	1.2332	0.000852615	3.85846e-05
Medtr8g062800	Mtr.14157.1.S1_at	gibberellin-regulated family protein		1.35121	0.0327358	0.00137893	1.53971	0.00609827	0.000364039				1.68661
Medtr5g064550		RmlC-type cupin		1.70898	0.0329241	0.0013888
Medtr4g128570	Mtr.43513.1.S1_at	xyloglucan endotransglucosylase/hydrolase family protein		0.999464	0.0333983	0.00141075	0.886414	0.0627881	0.0059869						0.861048
Medtr1g095730	Mtr.46391.1.S1_at	hypothetical protein		1.2751	0.0334596	0.0014153	1.32975	0.0234011	0.00175969				3.2461	1.6417	1.16135
Medtr1g043200	Mtr.15323.1.S1_at	high affinity inorganic phosphate transporter		-1.62708	0.034006	0.00144041	-2.06529	0.00366501	0.000204414
Medtr7g081780		LRR receptor-like kinase family protein		0.685729	0.0341255	0.00144747	0.36613	0.469289	0.108268
Medtr1g066710		cationic peroxidase		-1.0356	0.0342268	0.00145377	-1.69548	5.11013e-05	1.65025e-06
Medtr4g052320		short-chain dehydrogenase/reductase		-1.01898	0.0348089	0.00148087	-0.867559	0.134433	0.016017
Medtr7g063520	Mtr.42887.1.S1_at	glycoprotein family protein		-1.01505	0.0348089	0.00148257	-0.142158	0.951791	0.68677
Medtr1g106460		basic helix loop helix (BHLH) DNA-binding family protein		0.593007	0.0348303	0.00148553	0.579955	0.10471	0.0115379
Medtr8g012240	Mtr.13470.1.S1_s_at	DUF506 family protein		1.74858	0.0358365	0.00153054
Medtr5g083170	Mtr.12355.1.S1_at	ferritin		1.31647	0.0363048	0.00155267	0.980787	0.209261	0.0297489
Medtr1g109380	Mtr.44901.1.S1_at	amino-acid permease BAT1-like protein		-0.593829	0.0369382	0.00158192	-0.801971	0.00488451	0.000282626
Medtr8g093930	Mtr.46491.1.S1_at	gibberellin 20-oxidase		-0.987792	0.036966	0.00158528	-1.90245	5.95727e-06	1.5577e-07
Medtr5g064120	Mtr.38822.1.S1_at	RNA-binding (RRM/RBD/RNP motif) family protein		0.819511	0.0372411	0.00160144	0.868951	0.0371217	0.00307554		AT1G78260.1
Medtr8g069470	Mtr.5661.1.S1_at	MATE efflux family protein		0.750657	0.0372411	0.00159998	0.581102	0.227338	0.0336104		AT1G12950.1
Medtr1g082360	Mtr.2340.1.S1_s_at	phosphoglycerate/bisphosphoglycerate mutase family protein		-0.596523	0.0373184	0.00160695	-1.03824	8.01477e-05	2.73231e-06		AT1G08940.1		-1.02937
Medtr8g106640	Mtr.30687.1.S1_at	glycosyltransferase family 61 protein		0.58246	0.0374591	0.0016152	0.835144	0.00551416	0.000325453		AT3G18170.1		1.01658		0.653707
Medtr2g090695	Mtr.39165.1.S1_at	transmembrane protein%2C putative		0.905431	0.0377803	0.00163127	1.12563	0.00145114	7.06157e-05				1.03243	0.759588	1.15538
Medtr4g108170	Mtr.49882.1.S1_at	ABC transporter A family protein		-0.602591	0.0379728	0.0016418	-0.67149	0.0718218	0.0070529
Medtr3g081580	Mtr.12542.1.S1_at	ZIP zinc/iron transport family protein		-0.685936	0.038836	0.0016814	-0.725998	0.040198	0.00340732				-1.62614	-0.834821
Medtr2g034260	Mtr.18636.1.S1_at	GRAS family transcription factor		0.998159	0.0389067	0.00168674	0.789803	0.167009	0.0216508
Medtr6g091680	Mtr.40504.1.S1_at	caffeoyl-CoA 3-O-methyltransferase		-0.591029	0.0393307	0.00170815	-1.75137	2.87323e-13	3.19841e-15
Medtr7g018240	Mtr.42252.1.S1_at	PPR containing plant protein		-1.01401	0.0393307	0.0017111	-0.207914	0.917563	0.579645
Medtr7g118300	Mtr.771.1.S1_at	caffeic acid O-methyltransferase		-0.596259	0.0393307	0.00171203	-1.26326	5.70968e-07	1.26455e-08
Medtr6g034880		hypothetical protein		-0.673317	0.0395857	0.00172545	-1.05975	0.000343998	1.40208e-05
Medtr2g062850	Mtr.22308.1.S1_at	AGC family Serine/Threonine kinase family protein		0.676009	0.0396138	0.001729	1.04145	0.000282654	1.11644e-05		AT1G16440.1		1.07285		1.26694
Medtr1g006490	Msa.3163.1.S1_at	major intrinsic protein (MIP) family transporter		0.578737	0.0398569	0.00174428	0.593401	0.0900689	0.00950403
Medtr7g072480	Mtr.40120.1.S1_at	cationic peroxidase		-0.671579	0.0398569	0.00174259	-1.58667	4.76751e-11	6.66147e-13
Medtr2g008470	Mtr.12106.1.S1_at	high affinity sulfate transporter type 1	ST2	-0.680987	0.0399925	0.00175256	0.0410463	0.986707	0.871028
Medtr4g127670	Mtr.15379.1.S1_at	class III peroxidase		-0.784258	0.0404047	0.00177299	-0.725359	0.0878861	0.00922783		AT4G30170.1
Medtr4g133800	Mtr.38220.1.S1_at	peroxidase family protein		0.571301	0.0405439	0.00178147	0.736799	0.018897	0.0013706					0.621056	1.06857
Medtr2g011580		equilibrative nucleoside transporter 6		1.3752	0.0407623	0.00179345	3.41438	2.02733e-20	1.21066e-22
Medtr3g094040	Mtr.37590.1.S1_s_at	expansin A10		0.760108	0.0409619	0.00180464	1.09247	0.00208458	0.000107202					1.05488	1.11724
Medtr2g029510	Mtr.42983.1.S1_at	patatin-like phospholipase		0.680669	0.0410362	0.00181032	0.114287	0.927665	0.606469
Medtr1g056870	Mtr.35697.1.S1_s_at	E3 ubiquitin-protein ligase PUB23-like protein		-0.752339	0.0414243	0.00182986	-1.4084	7.36055e-06	1.98438e-07						-0.768607
Medtr7g116520	Msa.1594.1.S1_at	GDSL-like lipase/acylhydrolase		1.101	0.0414473	0.00183331	0.961267	0.194094	0.0266924
Medtr5g045960		UDP-glucosyltransferase family protein		1.53813	0.0428128	0.00189622	1.79239	0.00595654	0.000353743		AT3G53150.1
Medtr7g103070	Mtr.11443.1.S1_at	RAB GTPase-like protein C2B		0.667198	0.0429785	0.00190607	0.802318	0.0225811	0.00168232		AT5G03530.1
Medtr8g086330	Mtr.49915.1.S1_s_at	protein transporter Sec61 subunit beta-like protein		0.586551	0.0430849	0.00191331	0.767121	0.0153866	0.00106302
Medtr8g063190		hypothetical protein		1.54564	0.0434909	0.00193389	1.17712	0.169284	0.0220439
Medtr1g013130	Mtr.9783.1.S1_at	zinc finger-like protein		1.34888	0.0435061	0.00193966	1.81025	0.000623561	2.71145e-05
Medtr1g016120	Mtr.238.1.S1_at	ZIP zinc/iron transport family protein		-0.682109	0.0435061	0.00193877	-0.569998	0.178739	0.0237725
Medtr4g121570		3-oxo-delta(4%2C5)-steroid 5-beta-reductase-like protein		-0.585654	0.043557	0.00194449	-1.21299	1.70926e-06	4.0928e-08
Medtr2g013655		hypothetical protein		-0.770572	0.0442276	0.00197702	-0.938806	0.211467	0.0302709
Medtr3g083970	Mtr.14439.1.S1_at	DRIM (down-regulated in metastasis)-like protein		-0.594434	0.0443281	0.0019841	-0.526964	0.37858	0.074386
Medtr3g083820	Mtr.14419.1.S1_s_at	purple acid phosphatase superfamily protein		-0.770948	0.044365	0.00198835	-0.563018	0.274545	0.044394
Medtr1g100733	Mtr.39214.1.S1_at	Clavata3/ESR (CLE) gene family member MtCLE05		0.569426	0.0445149	0.00199768	0.361663	0.366885	0.0702316
Medtr8g028265	Mtr.31263.1.S1_at	BAG domain protein		-0.904646	0.0446241	0.0020052	-0.619449	0.397213	0.0816627
Medtr4g122110	Mtr.9516.1.S1_at	disease resistance-responsive%2C dirigent domain protein		0.751752	0.0447798	0.00201482	1.77983	3.58361e-11	4.90336e-13
Medtr8g037290	Mtr.10122.1.S1_at	carotenoid 9%2C10(9'%2C10')-cleavage dioxygenase		-1.02947	0.0453125	0.00204144	-1.82679	4.92426e-06	1.27332e-07
Medtr3g087770	Mtr.44886.1.S1_at	heavy metal transport/detoxification superfamily protein		1.00554	0.0455673	0.00205559	0.683825	0.250518	0.0392016
Medtr4g094815	Mtr.10481.1.S1_at	caffeoyl-CoA 3-O-methyltransferase		0.648838	0.0459107	0.00207377	0.689208	0.0328845	0.00264441
Medtr1g062470		glutamate-ammonia ligase-like protein		-0.672641	0.0460036	0.00208066	0.055461	0.974277	0.797729
Medtr0015s0130	Mtr.41543.1.S1_at	actin-97		0.805368	0.0460271	0.00208442	0.484879	0.304399	0.0519039
Medtr7g113740	Mtr.48664.1.S1_at	signal peptidase complex subunit 3B-like protein		0.823373	0.0461008	0.00209046	1.12123	0.00396043	0.000225024				1.65697
Medtr1g044155	Mtr.41495.1.S1_at	AT hook motif DNA-binding family protein		0.656323	0.0462888	0.00210441	-0.182623	0.890692	0.499702		AT4G14465.1
Medtr8g086390	Mtr.50675.1.S1_at	LRR receptor-like kinase		0.563985	0.0462888	0.00210241	0.541554	0.0782665	0.00789563		AT4G18640.1
Medtr6g088320		xyloglucan endotransglucosylase/hydrolase family protein		0.724411	0.046613	0.00212188	0.826268	0.0155816	0.00108409		AT4G28850.1
Medtr3g058880	Mtr.27579.1.S1_at	disease resistance protein (TIR-NBS-LRR class)		0.569221	0.0466758	0.0021302	0.508912	0.116528	0.0132553
Medtr4g064947	Mtr.44095.1.S1_at	hypothetical protein		0.756215	0.0466758	0.00212892	0.541498	0.238601	0.0363545
Medtr2g103670	Mtr.45956.1.S1_at	embryo-specific protein		-1.66468	0.0467544	0.00213653	-1.28124	0.159416	0.020306				-1.73975
Medtr4g119860	Mtr.44328.1.S1_at	RALF		0.652743	0.0467852	0.00214068	0.828568	0.0158724	0.00110802		AT4G15800.1
Medtr5g006750	Mtr.25365.1.S1_at	12-oxophytodienoate reductase-like protein		-0.660285	0.0474309	0.002173	-1.23496	8.31522e-07	1.91875e-08
Medtr4g099260	Mtr.1577.1.S1_s_at	high-affinity potassium transporter		-0.573721	0.0475136	0.00217957	0.0462743	0.963569	0.745674					-1.32689
Medtr2g046130	Mtr.43603.1.S1_at	receptor-like kinase plant		0.563567	0.0475498	0.00218402	0.408043	0.267437	0.0428999		AT3G17420.1
Medtr5g022600	Mtr.43489.1.S1_at	Rho-like GTP-binding protein		0.570215	0.0477063	0.002194	0.578529	0.0560593	0.00515806
Medtr6g032995	Mtr.4275.1.S1_at	transmembrane amino acid transporter family protein		1.51299	0.0479302	0.00220711	2.78141	3.45167e-07	7.36441e-09
Medtr5g077000	Mtr.52150.1.S1_at	UTP-glucose-1-phosphate uridylyltransferase		0.72313	0.0482024	0.00222247	1.36859	5.47733e-06	1.41951e-07
Medtr7g092070	Mtr.10344.1.S1_at	ARM repeat CCCH-type zinc finger protein		0.566607	0.0483756	0.00223328	0.540006	0.0842126	0.00874448
Medtr2g461270	Mtr.38291.1.S1_at	hypothetical protein		1.1798	0.048376	0.00223614	1.11978	0.0480971	0.00427208
Medtr7g094460	Msa.956.1.S1_at	GTP-binding elongation factor Tu family protein		-0.583152	0.0489787	0.00226687	-0.0884612	0.969781	0.763264
Medtr5g019580	Mtr.28194.1.S1_at	UDP-glucosyltransferase family protein		-0.571166	0.0495042	0.00229409	-0.651096	0.0379307	0.00315796		AT5G66690.1
Medtr2g096720	Mtr.38781.1.S1_at	transmembrane protein%2C putative		0.65901	0.0501393	0.00232646	0.76208	0.0356204	0.00293078
Medtr7g056503		F-box protein interaction domain protein		-0.976083	0.0516333	0.00240183	-1.44732	0.00145318	7.09404e-05
Medtr1g051120	Mtr.35669.1.S1_at	auxin-induced 5NG4-like protein		1.02633	0.0517019	0.00241219	1.48856	0.000230715	8.90864e-06
Medtr5g021160	Mtr.2332.1.S1_at	nodulin MtN21/EamA-like transporter family protein		0.568703	0.0517019	0.00241025	0.603378	0.0437777	0.00377674
Medtr8g039100		phosphatidylinositol-4-phosphate 5-kinase family protein		0.874327	0.0517019	0.00241411	1.23387	0.0011113	5.19309e-05
Medtr1g112200	Mtr.35957.1.S1_at	germin family 1 protein		1.16617	0.0522547	0.00244298	1.42044	0.0081653	0.000506071
Medtr1g057940	Mtr.26793.1.S1_at	TB2/DP1%2C HVA22 family protein		0.653164	0.0523582	0.00245177	1.10526	9.05679e-05	3.1558e-06				1.09785
Medtr3g070210	Msa.1866.1.S1_s_at	major intrinsic protein (MIP) family transporter		0.553068	0.0528513	0.00248539	0.639021	0.0244696	0.00185139
Medtr3g077940	Mtr.15522.1.S1_at	carbonic anhydrase family protein	MtCa1	-0.650201	0.0533219	0.00252099	-1.01357	0.000820317	3.68591e-05						-0.809883
Medtr5g016810	Mtr.11012.1.S1_at	AP2 domain transcription factor		0.564276	0.0533219	0.00252014	0.795069	0.00278587	0.000149404
Medtr7g056647		S-locus lectin kinase family protein		1.02155	0.0555961	0.00265782	1.25844	0.0058587	0.000347147
Medtr5g007640	Mtr.41031.1.S1_at	4-coumarate:CoA ligase-like protein		0.550008	0.0558843	0.00268142	0.587918	0.0466149	0.00410999					1.05004	1.04918
Medtr8g045555	Mtr.40109.1.S1_at	pathogenesis-related protein bet V I family protein		0.629784	0.056096	0.00269487	0.938368	0.00119024	5.6517e-05					1.1907	1.17878
Medtr1g045550	Mtr.10556.1.S1_at	ammonium transporter 1 protein		-0.64273	0.0563852	0.00271836	-1.3879	6.67345e-07	1.49569e-08		AT3G24290.1
Medtr1g027070	Mtr.27711.1.S1_at	stress-induced receptor-like kinase		-0.563332	0.0567804	0.00274438	-1.03301	8.14443e-05	2.78595e-06
Medtr7g023730	Mtr.47292.1.S1_at	polygalacturonase inhibitor protein		-1.27438	0.0574638	0.00278414	-2.49805	9.62405e-06	2.64483e-07
Medtr7g090100	Mtr.50006.1.S1_at	fatty acid hydroxylase superfamily protein		0.780606	0.057556	0.00279198	1.16749	0.00017781	6.63902e-06						0.926677
Medtr1g056880	Mtr.35697.1.S1_s_at	E3 ubiquitin-protein ligase PUB23-like protein		-0.715871	0.0577871	0.00280658	-1.36444	1.34606e-05	3.81624e-07						-0.768607
Medtr3g043900	Mtr.38126.1.S1_at	2OG-Fe(II) oxygenase family oxidoreductase		-0.741125	0.0578168	0.00281141	-1.3282	0.00023258	8.99415e-06
Medtr4g022350	Msa.2661.1.S1_at	cytochrome b5-like heme/steroid-binding domain protein		0.55018	0.059011	0.00288677	0.844845	0.00478958	0.000276578
Medtr3g080870		oligopeptide transporter OPT family protein		0.806057	0.0594958	0.00291397	1.07867	0.00116478	5.51057e-05
Medtr1g043220	Mtr.15322.1.S1_at	high affinity inorganic phosphate transporter		-1.2578	0.0599192	0.00294874	-3.00095	2.00566e-09	3.37222e-11				-1.53533		-3.26328
Medtr5g005430	Mtr.52317.1.S1_at	transmembrane protein%2C putative		1.25837	0.0606326	0.00299096	1.61457	0.00210649	0.000108817				2.39818
Medtr4g076255	Mtr.7638.1.S1_at	glucan endo-1%2C3-beta-glucosidase		-0.813125	0.0610744	0.00301633	-1.83697	7.81364e-07	1.79395e-08
Medtr4g046147	Mtr.20425.1.S1_at	hypothetical protein		-0.567109	0.0612544	0.00302881	-1.26326	1.34108e-05	3.79433e-07
Medtr1g100150	Mtr.38954.1.S1_at	oxidoreductase/ferric-chelate reductase		-0.73127	0.0616242	0.0030507	-1.23471	0.000723068	3.17768e-05				-1.60067	-0.60235	-0.639669
Medtr4g132380	Mtr.52169.1.S1_at	F-box plant-like protein%2C putative		-0.641885	0.0625301	0.00309921	-1.02964	0.000694398	3.0396e-05				-3.09212
Medtr6g055180	Mtr.17936.1.S1_at	hypothetical protein		-1.00115	0.0639979	0.00317946	-1.55538	0.00109478	5.10321e-05
Medtr7g091370	Mtr.12511.1.S1_at	heat shock transcription factor		-0.715374	0.0647716	0.0032217	-1.9437	1.59038e-10	2.36971e-12						0.60942
Medtr7g071680		short-chain dehydrogenase/reductase		1.33423	0.0648106	0.00323123	2.2459	3.71062e-06	9.40132e-08
Medtr2g014760	Mtr.44436.1.S1_at	glutaredoxin-C1 protein		0.545322	0.0658226	0.00331639	0.80576	0.00232122	0.000120717						0.618763
Medtr3g461520	Msa.1244.1.S1_at	proteasome activator complex subunit-like protein		-0.629796	0.0661115	0.00333482	-0.976237	0.00134522	6.45781e-05		AT3G13330.1
Medtr0009s0370	Mtr.10634.1.S1_at	sugar porter (SP) family MFS transporter		1.05983	0.0665175	0.00337088	1.91118	4.33939e-06	1.11705e-07
Medtr3g028270	Mtr.19953.1.S1_at	transmembrane protein%2C putative		0.784676	0.0690805	0.00350886	0.928873	0.0266384	0.00204839
Medtr4g065113		extensin-like region protein		-0.546625	0.0691784	0.00352194	-1.2531	8.25351e-05	2.85198e-06
Medtr1g021845	Mtr.27990.1.S1_at	LysM-domain receptor-like kinase	MtLYR2	-0.852276	0.0696346	0.00354981	-1.30168	0.00232516	0.000121057
Medtr7g067340	Mtr.34708.1.S1_at	group 1 family glycosyltransferase		0.91552	0.0696346	0.00355332	1.97686	1.76451e-09	2.93607e-11
Medtr5g017410		hypothetical protein		1.1633	0.0701705	0.00358478	1.27545	0.0329013	0.00265303
Medtr8g090315	Mtr.38906.1.S1_at	PLAT-plant-stress protein		0.620605	0.0702562	0.0035974	0.778657	0.0122115	0.000804282
Medtr5g007450	Mtr.41752.1.S1_at	cytochrome P450 family 71 protein		-0.543482	0.0711155	0.00365389	-1.07987	2.74738e-05	8.39442e-07						1.33615
Medtr4g093810	Mtr.18595.1.S1_at	hypothetical protein		0.818467	0.0727293	0.00374959	1.03846	0.0145948	0.000990856
Medtr2g035430	Mtr.34636.1.S1_at	cationic amino acid transporter		1.34475	0.0735733	0.00381466	3.19169	2.64471e-18	1.77868e-20						1.01988
Medtr1g086080	Mtr.50378.1.S1_s_at	ABC transporter B family protein		-0.54112	0.0741202	0.0038517	-1.03807	0.000507137	2.16403e-05		AT2G47000.1
Medtr1g054205	Mtr.34175.1.S1_at	peroxidase family protein		1.09256	0.0745535	0.00387858	3.41188	4.95453e-28	2.03949e-30					0.699637	2.54887
Medtr6g027480	Mtr.40673.1.S1_at	transmembrane protein%2C putative		0.531184	0.0752296	0.00392257	0.703543	0.0103983	0.000666172
Medtr2g088590	Mtr.5205.1.S1_at	hypothetical protein		0.533426	0.0761551	0.00398522	0.713487	0.0265071	0.00203475
Medtr2g009733		hypothetical protein		-0.629613	0.076804	0.00403166	-0.811009	0.0155816	0.00108497
Medtr6g045643	Mtr.10542.1.S1_at	C2 domain protein		-0.618603	0.0769678	0.00404477	-0.927959	0.000556114	2.40035e-05
Medtr2g102670	Msa.1404.1.S1_at	drug resistance transporter-like ABC domain protein		-0.536257	0.0778097	0.00409357	-1.38354	1.5771e-08	2.92598e-10
Medtr7g099820	Mtr.20201.1.S1_at	cation/H+ exchanger 3		1.49413	0.0781115	0.00411402	2.27608	0.000341915	1.39161e-05				1.30891		0.650123
Medtr3g010180	Mtr.43212.1.S1_at	lorelei-like-GPI-anchored protein		0.526721	0.0785924	0.00415316	0.663845	0.0440867	0.00382382		AT5G56170.1
Medtr5g085790	Mtr.13318.1.S1_at	LysM-domain receptor-like kinase	MtLYR4	-0.538958	0.0789598	0.0041772	-0.835579	0.00272363	0.000145593				-1.28859
Medtr5g031880		AP2-like ethylene-responsive transcription factor		1.20484	0.0790677	0.00418754	2.44155	4.34423e-08	8.38722e-10
Medtr5g082150	Mtr.38375.1.S1_at	nematode resistance HSPRO2-like protein		0.760234	0.0793444	0.00420685	1.3974	3.22345e-05	1.00172e-06						0.849135
Medtr8g074730	Mtr.24223.1.S1_at	IQ calmodulin-binding motif protein		0.682802	0.0797539	0.00423506	1.01043	0.00475631	0.000274382				1.13368	-0.809727
Medtr7g117540	Mtr.11007.1.S1_at	anaphase-promoting complex subunit 11 RING-H2 finger protein		-0.548026	0.080002	0.00425577	-1.25331	9.61551e-07	2.23994e-08
Medtr5g075190		hypothetical protein		0.532742	0.0802121	0.00427488	0.744302	0.00611849	0.000365733
Medtr4g096840	Mtr.14325.1.S1_at	plant gibberellin 2-oxidase		-0.774484	0.0810408	0.00433478	-0.884457	0.0202053	0.00147838
Medtr3g070560	Mtr.19242.1.S1_at	phosphoinositide-specific phospholipase C family protein		0.771245	0.0822557	0.00441422	1.35276	1.63702e-05	4.75503e-07				1.38593	1.22307	0.771972
Medtr8g085960		AP2 domain class transcription factor	MtERN3	0.608582	0.0828294	0.00444985	0.766159	0.0147719	0.00100652
Medtr2g064620		FAD/NAD(P)-binding oxidoreductase family protein		-0.633177	0.0836792	0.00450531	-1.16735	0.000536737	2.29968e-05
Medtr8g089640	Mtr.12773.1.S1_at	hypothetical protein		0.52907	0.0838493	0.00451938	0.751965	0.0169143	0.00120032
Medtr3g075390		KDEL-tailed cysteine endopeptidase CEP1		-1.22614	0.0841562	0.00454085	-2.45092	5.13662e-08	9.97662e-10
Medtr4g086620	Mtr.16207.1.S1_at	calmodulin-binding protein		-0.532539	0.0848814	0.00459988	-1.52871	3.05125e-10	4.67028e-12				-1.35289
Medtr4g071200	Mtr.20821.1.S1_at	salt tolerance-like protein		-0.625392	0.0852552	0.00463986	-1.58781	4.03937e-07	8.78225e-09						0.818765
Medtr6g016470		calcium-transporting ATPase		1.14177	0.0852552	0.00463409	-3.0787	7.33543e-06	1.97335e-07
Medtr8g106150	Mtr.11382.1.S1_s_at	cytokinin receptor histidine kinase	MtCRE1 =HK4	0.52084	0.0852552	0.00463564	0.679467	0.0153866	0.00106385
Medtr2g100490		basic helix loop helix (BHLH) DNA-binding family protein		-0.890378	0.0860342	0.00470772	-1.61722	0.000222554	8.5419e-06
Medtr6g029260		transmembrane protein%2C putative		0.605541	0.0878313	0.00482663	0.678058	0.0410543	0.00349657
Medtr1g079490	Mtr.42985.1.S1_at	germin family protein		1.91016	0.093836	0.00523357	1.83827	0.00925408	0.000584282		AT4G14630.1
Medtr8g093560	Mtr.32450.1.S1_at	cysteine desulfurylase		1.42329	0.0956909	0.00537627	1.67972	0.0155792	0.00108013
Medtr5g018990	Mtr.15793.1.S1_at	cytochrome P450 family 71 protein		-0.74449	0.0960656	0.00540858	-0.846741	0.0457931	0.00401699
Medtr7g023690	Mtr.23578.1.S1_s_at	polygalacturonase inhibitor protein		-0.666899	0.0971765	0.00548251	-2.16224	6.40847e-16	5.53607e-18
Medtr8g090140		LRR receptor-like kinase		0.682718	0.0977948	0.00552885	0.977648	0.00379189	0.000214262
Medtr7g109590	Mtr.31619.1.S1_at	transmembrane protein%2C putative		0.726948	0.0984763	0.00557892	0.796584	0.0241458	0.00182409
Medtr1g078470		phloem protein		0.98437	0.102172	0.00581222	1.28251	0.00790281	0.000488428
Medtr1g115190	Mtr.31880.1.S1_at	aluminum activated malate transporter family protein		0.590853	0.102843	0.00585644	1.17056	1.90795e-06	4.60173e-08
Medtr2g044020		SAUR-like auxin-responsive family protein		0.510428	0.103018	0.0058845	0.695152	0.0324619	0.00260855
Medtr6g090130	Mtr.48868.1.S1_at	6-phosphofructokinase		-0.518532	0.103018	0.00587322	-0.73272	0.0135069	0.00090683		AT5G56630.1
Medtr8g091950		hypothetical protein		0.798574	0.103018	0.00588245	1.12619	0.00780939	0.000481748
Medtr5g005110	Mtr.3182.1.S1_at	transcription factor		0.713688	0.103994	0.00596461	1.30521	1.69615e-05	4.94643e-07					0.984147
Medtr7g063010		L-type lectin-domain receptor kinase S.4		-0.529974	0.104431	0.00600192	-0.765586	0.0280526	0.00218755
Medtr4g068290	Mtr.31502.1.S1_at	CSL zinc finger protein%2C putative		0.583254	0.10634	0.00613031	0.820189	0.00695691	0.0004219						0.70269
Medtr5g072820	Mtr.3057.1.S1_at	UDP-glucosyltransferase family protein		1.04158	0.106629	0.00615324	1.41248	0.00548284	0.000322333
Medtr1g110180	Mtr.42462.1.S1_at	wall associated kinase-like protein		-0.673516	0.108284	0.00628726	-1.57003	7.06478e-07	1.60154e-08
Medtr4g100380	Mtr.12456.1.S1_at	ethylene response factor		-0.588692	0.108536	0.00633132	-1.44651	3.94046e-09	6.78524e-11		AT4G17500.1
Medtr2g435800	Mtr.41056.1.S1_at	acyl-CoA dehydrogenase family protein		-0.514305	0.108838	0.0063636	-0.900926	0.0117931	0.000773663		AT3G06810.1
Medtr5g064345	Mtr.12226.1.S1_at	phosphate-responsive 1 family protein		1.10115	0.108877	0.00637865	1.11223	0.0400959	0.00338998						0.973937
Medtr8g469140	Mtr.12193.1.S1_at	disease resistance protein (TIR-NBS-LRR class)		-0.654322	0.111655	0.00662327	-1.61764	1.26134e-07	2.61074e-09				-1.54601	-0.687404
Medtr6g016210		LRR receptor-like kinase family protein		-1.14244	0.111971	0.00666487	-2.11712	0.000216377	8.25465e-06
Medtr8g469090		disease resistance protein (TIR-NBS-LRR class)		-1.2512	0.112488	0.00671539	-1.75477	0.00780939	0.000481007
Medtr7g010980	Mtr.50570.1.S1_at	transmembrane protein%2C putative		1.36543	0.112608	0.00673491	2.16185	0.000384033	1.58529e-05				1.40071		0.604158
Medtr7g063470	Mtr.5779.1.S1_at	bHLH transcription factor-like protein		-0.508186	0.112608	0.00673576	-0.715167	0.0164556	0.00116109
Medtr1g059770		SAUR-like auxin-responsive family protein		0.889601	0.113775	0.00681891	1.35003	0.003192	0.000174331		AT2G36210.1
Medtr2g079300		DUF2921 family protein		-0.602399	0.114376	0.00686163	-1.96865	5.26673e-09	9.13005e-11
Medtr8g093550	Mtr.6776.1.S1_at	cysteine desulfurylase		-0.5086	0.116041	0.00697509	-1.75629	3.128e-13	3.50014e-15
Medtr5g012870	Mtr.13001.1.S1_s_at	auxin canalisation protein		0.666927	0.11638	0.00700689	1.16258	0.000317372	1.26595e-05
Medtr7g009820		polyvinylalcohol dehydrogenase-like protein		-0.50358	0.117255	0.00707556	-1.12541	0.000113379	4.02952e-06
Medtr4g101950	Mtr.17388.1.S1_at	translation factor EF-1 alpha-like protein		0.497058	0.119241	0.00720938	0.996225	6.57584e-05	2.18839e-06
Medtr1g028220		receptor-like kinase		1.12244	0.119341	0.00722319	1.26819	0.0357236	0.00294314
Medtr2g089120	Mtr.45497.1.S1_s_at	sesquiterpene synthase		-0.502449	0.119341	0.00722943	-1.45924	1.98433e-09	3.32486e-11				-1.56884
Medtr1g045120		plant acid phosphatase		0.697476	0.119471	0.00724427	0.807853	0.0383574	0.00320015		AT5G44020.1
Medtr3g074380	Mtr.27606.1.S1_at	sugar porter (SP) family MFS transporter		-0.50224	0.119791	0.00727072	-1.40118	1.06421e-08	1.90038e-10						-0.641668
Medtr7g100500	Mtr.13467.1.S1_at	receptor Serine/Threonine kinase		0.499867	0.120685	0.00734617	0.723012	0.0243827	0.0018434
Medtr4g116840	Mtr.11643.1.S1_at	pleckstrin-like (PH) and lipid-binding START domain protein		0.503072	0.120766	0.00736523	0.605305	0.0435383	0.00375104
Medtr6g022790	Mtr.6645.1.S1_at	transmembrane amino acid transporter family protein		-0.500526	0.122589	0.00749798	-0.912228	0.000726113	3.19527e-05		AT1G61270.1
Medtr1g073740	Mtr.3060.1.S1_s_at	cellulose synthase-like protein D3		-0.661251	0.125502	0.00769087	-1.10464	0.00138996	6.72092e-05
Medtr1g069940	Mtr.29300.1.S1_s_at	ethylene-responsive transcription factor 1B		-0.661148	0.126796	0.00778499	-1.47229	3.06765e-05	9.4619e-07
Medtr3g069720	Mtr.45254.1.S1_at	lipase		0.498203	0.126883	0.00779776	1.07945	1.35487e-05	3.85691e-07		AT3G55720.1			0.91079	1.4865
Medtr8g018290	Mtr.24256.1.S1_at	phospholipid-transporting ATPase-like protein		0.632885	0.128349	0.00790289	0.733758	0.0445473	0.00387929
Medtr1g033090		neurofilament heavy protein%2C putative		-0.501084	0.129257	0.00797394	-1.26111	0.00243631	0.000127974
Medtr1g075520	Mtr.18473.1.S1_s_at	cytoplasmic-like aconitate hydratase		-0.594079	0.130809	0.0080927	-0.99255	0.0122287	0.000806123
Medtr2g101660	Mtr.48791.1.S1_at	plant cadmium resistance protein		-0.696547	0.130809	0.00807757	-1.60026	1.17514e-05	3.29077e-07		AT1G52200.1
Medtr1g014640	Mtr.10559.1.S1_at	phytochrome-associated protein phosphatase type 2C		-1.27864	0.131074	0.00812448	-1.52989	0.0321394	0.00257518
Medtr2g027870		alpha/beta superfamily hydrolase		0.641516	0.131442	0.00816901	1.21948	9.43428e-05	3.30922e-06
Medtr6g038790	Mtr.13947.1.S1_at	leucine-rich receptor-like kinase family protein%2C putative		-0.502258	0.132167	0.00823092	-0.771965	0.0083917	0.000521562
Medtr3g072830	Mtr.4954.1.S1_at	camphor resistance CrcB-like protein		-0.58231	0.1323	0.00825469	-0.842593	0.0116771	0.000764116
Medtr1g094930	Mtr.38427.1.S1_at	GATA type zinc finger transcription factor family protein		0.690899	0.133032	0.00832377	0.815463	0.0376037	0.00312202
Medtr7g113130	Mtr.32307.1.S1_s_at	respiratory burst oxidase-like protein	MtRBOHG	-0.565554	0.133588	0.00838201	-1.32161	2.80034e-06	6.93266e-08		AT4G25090.1
Medtr7g116890	Mtr.38033.1.S1_at	bZIP transcription factor family protein		0.486869	0.134953	0.00851513	0.651527	0.0226178	0.00168637		AT4G01120.1
Medtr8g093980	Mtr.24706.1.S1_s_at	gibberellin 20-oxidase		-1.30568	0.135261	0.00855036	-1.65462	0.0220742	0.00163816
Medtr7g092600	Mtr.17487.1.S1_s_at	cytochrome P450 family protein		0.826529	0.136879	0.00866869	1.06596	0.0164257	0.00115803
Medtr5g062190	Mtr.32820.1.S1_at	glycoside hydrolase family 5 protein		-1.12605	0.137994	0.00882014	-3.26094	5.15763e-08	1.00473e-09					-0.882135
Medtr1g018940	Mtr.4607.1.S1_at	chromosome-associated kinesin KIF4A-like protein		-0.570585	0.140709	0.00904318	-0.744643	0.0330453	0.00266884
Medtr4g016720	Mtr.45411.1.S1_at	vacuolar cation/proton exchanger 3		1.34292	0.140806	0.00907188	2.99306	4.80102e-08	9.29696e-10						1.07333
Medtr7g107100	Mtr.11449.1.S1_at	glutamate carboxypeptidase%2C putative	LjTRICOT-like	1.38125	0.140806	0.00907885	2.94118	9.73488e-08	1.98671e-09
Medtr3g086590	Mtr.42703.1.S1_at	Fe-S metabolism associated domain protein		-0.49047	0.140838	0.00909272	-0.814939	0.00390824	0.000221606
Medtr7g028020	Mtr.1299.1.S1_s_at	cytochrome P450 family flavone synthase		-0.566261	0.141564	0.00915615	-1.50848	7.83576e-10	1.24024e-11
Medtr3g062600	Mtr.48713.1.S1_at	60S ribosomal protein L10-2		-0.494483	0.142661	0.0092522	-0.774089	0.007818	0.000482732
Medtr7g013680		LRR receptor-like kinase family protein		-0.560574	0.142704	0.00926334	-0.912471	0.00373531	0.000210501
Medtr7g102110	Mtr.9331.1.S1_at	myb transcription factor		0.483971	0.143768	0.00937451	0.671865	0.0177745	0.0012696
Medtr3g103500	Mtr.42190.1.S1_at	xyloglucan glycosyltransferase		0.551557	0.146082	0.00961958	0.833737	0.00140956	6.83203e-05				1.21138
Medtr4g094772		cytochrome P450 family 81 protein		-0.494237	0.146082	0.00961743	-0.899268	0.00110721	5.16756e-05
Medtr3g007240	Mtr.5817.1.S1_at	phospholipid-transporting ATPase-like protein		-0.485741	0.146689	0.00967672	-1.01718	0.000103035	3.64396e-06
Medtr3g083960	Mtr.14436.1.S1_at	magnesium transporter NIPA2-like protein		0.622201	0.147412	0.00973302	0.731548	0.0239527	0.00180534		AT3G23870.1
Medtr8g012590	Mtr.45338.1.S1_at	cytochrome P450 family protein		1.36619	0.149612	0.00993091	2.08263	0.00172655	8.59872e-05
Medtr2g436710	Mtr.1513.1.S1_at	multidrug resistance protein ABC transporter family protein		-0.564411	0.149639	0.00994147	-0.775484	0.0237525	0.0017875
Medtr3g071470		pollen Ole e I family allergens		0.540386	0.152368	0.0101317	0.883855	0.00259189	0.000137198		AT5G05500.1
Medtr7g112150		importin subunit alpha		-0.772241	0.152413	0.0101615	-1.24021	0.00998016	0.000634754
Medtr2g090245	Mtr.31998.1.S1_at	epoxide hydrolase-like protein		0.565847	0.15401	0.010286	1.45972	1.06956e-07	2.20138e-09						0.647916
Medtr8g098485	Mtr.40177.1.S1_at	BTB/POZ domain plant protein		-0.481778	0.154746	0.0103477	-1.11499	1.42909e-05	4.08477e-07
Medtr8g063120	Mtr.40932.1.S1_at	carboxy-terminal domain cyclin		0.989121	0.157072	0.0105549	1.34858	0.00234821	0.000122393				1.75384
Medtr7g014250		anthocyanin 5-aromatic acyltransferase		1.11783	0.157893	0.0106193	1.52311	0.00762509	0.000469053
Medtr8g031450	Mtr.13659.1.S1_at	glycosyltransferase family 90 protein		0.469242	0.16203	0.0109735	0.722301	0.0085035	0.000529003				1.17114
Medtr7g015970	Mtr.27471.1.S1_s_at	alpha-1%2C4-glucan-protein synthase [UDP-forming]-like protein		0.655236	0.162599	0.0110597	1.04385	0.00710167	0.000434796					0.67012	0.619352
Medtr8g012380	Msa.1475.1.S1_at	FKBP-type peptidyl-prolyl cis-trans isomerase		0.470582	0.163677	0.0111799	0.719858	0.0250241	0.00190205
Medtr2g086700		capsanthin/capsorubin synthase%2C chromoplast protein		1.28052	0.165303	0.0113903	3.01862	9.98864e-10	1.61574e-11
Medtr4g019580	Mtr.31093.1.S1_at	peptide/nitrate transporter plant		-0.551646	0.165303	0.0114007	-1.39181	9.61551e-07	2.24109e-08
Medtr1g014320	Mtr.42510.1.S1_at	NADP-dependent glyceraldehyde-3-phosphate dehydrogenase		1.27897	0.166407	0.011532	1.50818	0.0312864	0.00249776
Medtr3g112020	Mtr.43446.1.S1_at	gamma carbonic anhydrase-like protein		0.468975	0.166407	0.0115238	0.588338	0.0489356	0.00435222
Medtr5g077510	Mtr.43363.1.S1_at	Avr9/Cf-9 rapidly elicited protein		-0.548576	0.166407	0.0115121	-1.22932	2.26024e-05	6.77494e-07		AT1G66160.1		-1.38982
Medtr7g067530		leucine-rich receptor-like kinase family protein		-0.487398	0.166407	0.0115185	-0.860255	0.00911684	0.000572445
Medtr7g094190		indole-3-acetic acid-amido synthetase		0.461273	0.169203	0.0117666	0.707285	0.0100233	0.00063808
Medtr8g096920	Mtr.42775.1.S1_at	pathogenesis-related thaumatin family protein		-0.86065	0.16921	0.011777	-1.71287	0.000284823	1.12952e-05
Medtr4g105690	Mtr.7197.1.S1_at	inositol 1%2C3%2C4-trisphosphate 5/6-kinase		1.21718	0.16974	0.0118437	1.69448	0.00633659	0.000380607
Medtr7g072140	Mtr.25963.1.S1_at	LURP-one-like protein		-1.06406	0.170732	0.0119529	-2.02416	0.000754034	3.34436e-05
Medtr1g082550	Mtr.24851.1.S1_at	zinc finger%2C C3HC4 type (RING finger) protein%2C putative		-0.469591	0.174302	0.0122641	-1.00119	0.000140117	5.08543e-06		AT1G35330.1		-1.01905
Medtr4g019080	Mtr.52183.1.S1_at	legume lectin beta domain protein		0.730577	0.175214	0.0123386	1.17418	0.00250919	0.000132093				1.17803
Medtr1g027040		receptor-like kinase		-0.47273	0.175875	0.0124161	-0.988506	0.000203849	7.67034e-06
Medtr4g101730	Mtr.19934.1.S1_at	vacuolar processing enzyme		1.10235	0.175875	0.0124068	2.67462	1.19926e-09	1.97466e-11
Medtr8g071150	Mtr.13216.1.S1_at	transmembrane 45B-like protein		0.538486	0.18043	0.0128644	0.676589	0.0453323	0.00396868
Medtr5g023260	Mtr.37253.1.S1_at	transmembrane amino acid transporter family protein		-0.535603	0.180565	0.012917	-1.83964	1.1146e-11	1.41522e-13						-0.731624
Medtr8g040430	Mtr.21769.1.S1_s_at	sulfotransferase		0.467178	0.180565	0.0129007	0.99584	8.21334e-05	2.83334e-06
Medtr5g021650		ATP-binding microtubule motor family protein		0.459979	0.181195	0.0130145	0.668789	0.0176801	0.00126081
Medtr7g102770		pollen Ole e I family allergens		0.520167	0.183126	0.0131854	0.780706	0.0108836	0.000705468
Medtr1g025250		GASA/GAST/Snakin		1.06719	0.183442	0.0132189	1.71511	0.00219073	0.000113423
Medtr3g111310	Mtr.33734.1.S1_at	phosphoglycerate mutase family protein		0.457017	0.185362	0.0133899	0.665684	0.0180215	0.00129561
Medtr5g075020	Mtr.32712.1.S1_at	LOB domain protein		0.782703	0.185362	0.0133732	1.43181	0.000140496	5.10732e-06						0.742996
Medtr3g015490		two-component response regulator ARR3-like protein		0.882625	0.186692	0.0135406	1.17617	0.0195041	0.00142142
Medtr2g084550	Mtr.40797.1.S1_at	eukaryotic aspartyl protease family protein		-0.465247	0.187221	0.0136119	-0.777987	0.00700261	0.000426295
Medtr3g101900	Mtr.10760.1.S1_at	HXXXD-type acyl-transferase family protein		-0.531677	0.187221	0.0136105	-1.2054	1.90959e-06	4.61676e-08
Medtr7g104480	Mtr.21588.1.S1_at	ABA response element-binding factor		0.878973	0.187221	0.0135918	1.7706	2.29332e-05	6.90069e-07
Medtr1g110090		wall-associated receptor kinase galacturonan-binding protein		-0.609855	0.187292	0.013628	-1.19959	0.0105376	0.000679986
Medtr3g010330	Mtr.45092.1.S1_at	glycosyl hydrolase family 9 protein		1.3298	0.187986	0.0137116	4.17116	1.58332e-17	1.14746e-19						0.944611
Medtr5g091090		SAUR-like auxin-responsive family protein		-0.895316	0.187986	0.0137108	-1.48491	0.0046039	0.000264522
Medtr7g091690	Mtr.1401.1.S1_at	sugar porter (SP) family MFS transporter		-0.46555	0.187986	0.0136967	-0.752536	0.0104803	0.000674145
Medtr5g007730	Mtr.20185.1.S1_at	chalcone and stilbene synthase family protein		0.538527	0.190184	0.0139288	0.864073	0.0130506	0.000871655				1.9369	1.38991	2.44443
Medtr7g028432	Mtr.11156.1.S1_at	LRR receptor-like kinase family protein		-0.604454	0.190184	0.0139387	-1.2702	0.0147719	0.00100718
Medtr3g078800	Mtr.43439.1.S1_at	late embryogenesis abundant hydroxyproline-rich glycoprotein%2C putative		0.528839	0.192885	0.0141687	0.663273	0.0496093	0.0044294
Medtr3g069670	Mtr.38228.1.S1_at	hypothetical protein		0.449147	0.193228	0.0142071	0.822608	0.0015799	7.82255e-05
Medtr2g084270	Mtr.28477.1.S1_s_at	DUF1635 family protein		0.530045	0.196709	0.0145091	2.17527	1.88723e-20	1.11605e-22					0.652981	1.14735
Medtr5g059920		glutamate receptor 2		-0.528711	0.198169	0.0147097	-1.17872	5.679e-05	1.86029e-06
Medtr8g088830	Mtr.24516.1.S1_at	basic blue-like protein		0.571562	0.199237	0.0148357	1.05469	0.00600192	0.000357025
Medtr1g070830	Mtr.13714.1.S1_at	auxin-responsive AUX/IAA family protein		-0.656852	0.199964	0.0149718	-1.13147	0.000956675	4.39844e-05
Medtr6g023460		EF hand calcium-binding family protein		-1.10129	0.199964	0.0149669	-1.76695	0.00925408	0.000583976
Medtr7g009780	Mtr.29585.1.S1_at	polyvinylalcohol dehydrogenase-like protein		-0.522151	0.199964	0.0149492	-0.930341	0.00274551	0.000147081				-1.22897
Medtr5g092740	Mtr.11082.1.S1_at	perchloric acid soluble translation inhibitor-like protein		0.808873	0.200583	0.0150416	1.2307	0.00633596	0.000380201
Medtr1g034480	Mtr.2951.1.S1_at	UPF0496 plant-like protein		0.73969	0.202395	0.0151894	1.0319	0.00921066	0.000579404
Medtr6g004780	Msa.2271.1.S1_at	sucrase/ferredoxin family protein		-0.454693	0.203897	0.0153379	-0.785022	0.00609827	0.000364171		AT5G40510.1
Medtr5g010370		xyloglucan galactosyltransferase KATAMARI-like protein		0.521887	0.205981	0.0155672	0.839631	0.00149821	7.33993e-05		AT1G63450.1
Medtr1g094830	Mtr.8936.1.S1_at	zinc finger%2C C3HC4 type (RING finger) protein		-0.516587	0.211457	0.0161544	-1.35339	1.4465e-06	3.42168e-08		AT1G08050.1		-1.13928
Medtr2g086580	Mtr.41759.1.S1_at	PAK-box/P21-Rho-binding domain Rho GTPase activating protein		0.507546	0.212132	0.0162184	0.789085	0.0102896	0.000658015
Medtr1g080990		MtN26		-0.635876	0.212524	0.0162608	-1.4737	1.49443e-05	4.28885e-07
Medtr4g065107		hypothetical protein		-0.643783	0.21578	0.0165605	-0.900194	0.0149158	0.00102131
Medtr2g015560		pyruvate decarboxylase		-0.60453	0.216187	0.0166183	-0.878216	0.0416928	0.0035582
Medtr5g045310	Mtr.10711.1.S1_at	hypothetical protein		0.516326	0.216927	0.0167121	0.80891	0.00916071	0.000575731
Medtr5g034230		DUF1645 family protein		-0.511851	0.220908	0.0171434	-1.34476	1.88818e-06	4.54311e-08
Medtr5g020800	Msa.2901.1.S1_s_at	isoflavone reductase-like protein		-0.450328	0.221571	0.0172257	-1.2001	2.50653e-06	6.14716e-08
Medtr1g096290	Mtr.31321.1.S1_at	hypothetical protein		1.1574	0.224215	0.0174837	1.76011	0.00577901	0.000341755
Medtr7g088350	Mtr.17320.1.S1_at	DHHC-type zinc finger protein		0.501893	0.224519	0.0175206	0.687949	0.0343796	0.00280251		AT3G56930.1
Medtr4g072560	Mtr.49789.1.S1_at	SAUR-like auxin-responsive family protein		1.06641	0.225013	0.0175798	1.81974	0.00229159	0.000119044
Medtr5g015190		VQ motif protein		-0.52057	0.226497	0.0177944	-1.34137	3.11677e-06	7.73409e-08
Medtr8g042900	Mtr.45228.1.S1_at	pectinesterase/pectinesterase inhibitor		0.497048	0.22672	0.0178252	0.799805	0.00861275	0.000536799		AT3G10710.1			0.942827	1.3052
Medtr8g013680	Mtr.50501.1.S1_at	major intrinsic protein (MIP) family transporter		0.49652	0.226795	0.0178444	0.744439	0.0374387	0.00310398
Medtr5g089320	Mtr.17053.1.S1_at	calmodulin-domain kinase CDPK protein		0.499679	0.230319	0.0182076	0.883525	0.00279373	0.000149988					0.856177	0.9345
Medtr7g090140	Mtr.19577.1.S1_s_at	fatty acid hydroxylase superfamily protein		0.626602	0.230319	0.0182203	0.922643	0.0067502	0.00040819
Medtr1g072380	Mtr.48831.1.S1_at	xyloglucanase-specific endoglucanase inhibitor protein		-0.636976	0.230551	0.0182615	-2.22195	4.89139e-11	6.86291e-13
Medtr2g095750	Mtr.16129.1.S1_at	serine carboxypeptidase-like protein		-1.09621	0.232037	0.0184064	-3.02352	7.15135e-08	1.418e-09		AT3G45010.1
Medtr2g437770	Mtr.31380.1.S1_at	peroxidase family protein		0.491954	0.237943	0.0190282	0.66543	0.0424896	0.00363851		AT1G30870.1
Medtr1g025340	Mtr.39945.1.S1_at	DUF668 family protein		-0.51387	0.238145	0.0190885	-1.34922	2.74397e-06	6.7772e-08
Medtr3g094320	Mtr.32010.1.S1_at	adenine/guanine permease AZG2-like protein		-0.505958	0.238145	0.0191002	-1.81966	1.99125e-11	2.63222e-13
Medtr7g109390	Mtr.13491.1.S1_at	alpha-L-arabinofuranosidase/beta-D-xylosidase		0.775642	0.238842	0.019226	1.03971	0.0447192	0.00390204				1.04275
Medtr5g082850	Mtr.45510.1.S1_at	2-deoxymugineic-acid 2-dioxygenase-like protein%2C putative		-0.444825	0.241458	0.0195215	-0.645558	0.0439126	0.00379856
Medtr8g055840	Mtr.37471.1.S1_s_at	methyltransferase PMT2-like protein		0.427182	0.242821	0.0196459	0.672559	0.0158724	0.00111228
Medtr1g027060	Mtr.28941.1.S1_at	receptor-like kinase		-0.445262	0.243121	0.0196987	-0.815621	0.0151067	0.00103613
Medtr6g015815	Mtr.37182.1.S1_at	malonyl-CoA:isoflavone 7-O-glucoside malonyltransferase		-0.515713	0.246081	0.0200105	-1.61745	2.85291e-07	6.03729e-09
Medtr8g104100		cytochrome P450 family 71 protein		-0.638886	0.246441	0.0200543	-1.78001	1.0377e-05	2.86378e-07
Medtr1g057290	Mtr.39999.1.S1_at	transmembrane protein%2C putative		-0.501358	0.246501	0.0200736	-0.80162	0.00491155	0.000284476					0.724361	0.620995
Medtr3g101410	Mtr.12662.1.S1_at	patatin-like phospholipase		-0.991371	0.246832	0.0201416	-1.70219	0.00509866	0.000296495
Medtr8g069283		transmembrane protein%2C putative		0.431742	0.246904	0.0201643	-0.646757	0.0453995	0.00397719
Medtr8g077120		phosphatidic acid phosphatase (PAP2) family protein		0.783199	0.248672	0.0203741	1.33453	0.00268229	0.000142818
Medtr4g134120	Mtr.10672.1.S1_s_at	SEC14 cytosolic factor-like protein		-0.520272	0.249846	0.0205363	-0.953	0.00890198	0.000557922
Medtr2g035320		ABA-responsive protein		-0.435008	0.250122	0.0205771	-0.906783	0.00382221	0.000216285
Medtr8g098390	Mtr.11531.1.S1_s_at	AT hook motif DNA-binding family protein		0.810697	0.251664	0.02073	1.05161	0.0436366	0.00376204
Medtr6g070900	Mtr.22423.1.S1_at	late embryogenesis abundant protein		-0.887371	0.253	0.0208548	-1.65367	0.0037286	0.000209474				-1.58241
Medtr1g093100	Mtr.40605.1.S1_at	xyloglucanase-specific endoglucanase inhibitor protein		-0.495653	0.253632	0.0209218	-1.74808	1.05054e-10	1.55316e-12				-1.30934	0.816718
Medtr1g102430	Mtr.25884.1.S1_at	xyloglucan galactosyltransferase KATAMARI-like protein		-0.517866	0.254748	0.0210288	-0.862631	0.0104569	0.0006713
Medtr1g051125	Mtr.29238.1.S1_at	armadillo/beta-catenin-like repeat protein		-0.444049	0.25634	0.0212386	-0.755014	0.0305077	0.00242852
Medtr3g081640		ZIP zinc/iron transport family protein		1.10619	0.25634	0.0212301	2.48992	2.31482e-05	6.97883e-07		AT2G32270.1
Medtr2g093220	Mtr.10885.1.S1_at	Dof domain zinc finger protein		-1.02109	0.256831	0.0213211	-2.38419	0.00117986	5.58871e-05
Medtr4g069960	Msa.2378.1.S1_at	adenylyl cyclase-associated protein		0.492084	0.258324	0.0214753	0.671632	0.0446137	0.00388766
Medtr1g102370	Mtr.25887.1.S1_at	transcription factor		0.420188	0.258589	0.0215124	0.885595	0.000510308	2.18053e-05
Medtr8g096910	Mtr.32629.1.S1_s_at	pathogenesis-related thaumatin family protein		-0.430747	0.260313	0.0216864	-1.19989	3.17972e-05	9.82602e-07				-1.32924
Medtr2g101830	Mtr.6541.1.S1_at	RHO guanyl-nucleotide exchange factor		0.421783	0.264921	0.0221324	0.896957	0.000434876	1.81787e-05		AT1G52240.1				1.36655
Medtr3g014608	Mtr.47257.1.S1_at	transmembrane protein%2C putative		-1.80842	0.265521	0.0222023	-2.59669	0.0438277	0.00378867
Medtr8g061950		glutathione S-transferase%2C amine-terminal domain protein		0.417921	0.266499	0.0223579	0.996189	6.37037e-05	2.11262e-06
Medtr6g074470	Mtr.18042.1.S1_at	disease resistance protein (TIR-NBS-LRR class)		0.555266	0.266546	0.0223801	0.730628	0.026875	0.00207078
Medtr3g096860	Mtr.51568.1.S1_at	DUF3727 family protein		-0.430993	0.266582	0.0224117	-0.949536	0.000412671	1.71548e-05
Medtr1g104750	Mtr.435.1.S1_at	sugar porter (SP) family MFS transporter		-1.02423	0.270259	0.0229266	-1.45863	0.0341361	0.00277475
Medtr4g128020	Msa.1210.1.S1_at	NADPH-cytochrome P450 family 2 reductase		-0.426497	0.270259	0.0229231	-0.813676	0.0037248	0.000209045
Medtr1g044120		DNA repair helicase rad5%2C16%2C putative		1.17091	0.270727	0.0229981	2.40379	2.38016e-05	7.1896e-07
Medtr2g096870	Mtr.2157.1.S1_s_at	GTP-binding protein Obg/CgtA protein		-0.428017	0.272088	0.0231775	-0.972323	0.000272221	1.07165e-05
Medtr8g079485	Mtr.8631.1.S1_at	60S ribosomal protein L38A		0.421715	0.2724	0.0232217	0.904048	0.00040308	1.67327e-05
Medtr6g015780	Mtr.37531.1.S1_at	RALF		0.416089	0.27281	0.0233029	0.656448	0.020384	0.00149263
Medtr3g464080		Serine/Threonine-kinase CCR4-like protein		0.417093	0.27484	0.0235407	0.869253	0.000765507	3.39969e-05
Medtr7g080250	Mtr.43208.1.S1_at	thioredoxin		0.898842	0.274959	0.023585	2.14204	8.56829e-07	1.98211e-08
Medtr3g007590		S-locus lectin kinase family protein%2C putative		-0.659807	0.277665	0.0240755	-1.2346	0.0083802	0.000520361
Medtr0428s0030	Mtr.28275.1.S1_s_at	disease resistance protein (TIR-NBS-LRR class)		-0.423404	0.27968	0.0243157	-0.981017	0.00129676	6.19508e-05
Medtr8g070115	Mtr.31917.1.S1_at	aldo/keto reductase family oxidoreductase		0.549016	0.27968	0.0242982	1.35058	1.30804e-05	3.69326e-07				1.23949		0.69674
Medtr1g108770		F0F1-type ATP synthase%2C beta subunit		-0.706325	0.285168	0.0248764	-1.38585	0.00240385	0.000125851
Medtr1g021230	Mtr.20290.1.S1_at	myb transcription factor		0.955394	0.290978	0.0255537	1.42048	0.0116771	0.000764349
Medtr3g109030		cyclic nucleotide-gated ion channel-like protein		0.468925	0.291808	0.0256608	0.668647	0.0416928	0.00355788		AT2G24610.1
Medtr2g026130	Mtr.14196.1.S1_s_at	armadillo/beta-catenin-like repeat protein		-0.420689	0.292813	0.0257663	-0.657011	0.0369083	0.00305144				-1.55683
Medtr7g089090	Mtr.43302.1.S1_at	myosin heavy chain-like protein		0.547536	0.294075	0.0259463	0.868329	0.0266384	0.00205101
Medtr5g027240	Mtr.41269.1.S1_at	pinoresinol-lariciresinol reductase-like protein		-0.416449	0.296561	0.0262836	-0.938564	0.0173821	0.00123856		AT4G13660.1
Medtr5g059900		glutamate receptor 2		-0.801838	0.296568	0.0263052	-1.36405	0.0165871	0.00117229
Medtr5g060330		receptor family ligand-binding region protein		-0.83593	0.297376	0.0264117	-2.00079	0.000363318	1.49136e-05
Medtr1g022265	Mtr.41110.1.S1_at	LRR receptor-like kinase family protein		-0.424865	0.298262	0.026541	-0.994383	0.000204843	7.71961e-06				-1.3715
Medtr7g072470		transcription factor bHLH93-like protein		-0.970676	0.29828	0.0265676	-1.45668	0.0296665	0.00234952
Medtr1g057460	Mtr.33044.1.S1_s_at	peptide/nitrate transporter plant		0.479957	0.298647	0.0266471	0.903503	0.00268229	0.000142917
Medtr2g009670	Mtr.20776.1.S1_at	wall associated kinase-like protein		-0.753522	0.299295	0.0268527	-1.99181	1.42363e-05	4.0609e-07
Medtr1g075660	Mtr.50844.1.S1_at	plastid fibrillin		0.948704	0.301849	0.0271097	2.18164	6.90609e-07	1.55755e-08
Medtr1g027050	Mtr.11544.1.S1_at	stress-induced receptor-like kinase		-0.420598	0.304062	0.0273975	-1.10468	0.000221427	8.48579e-06
Medtr3g071530		methyltransferase PMT16%2C putative		0.588718	0.304199	0.0274454	0.843579	0.0329013	0.00265195
Medtr4g051515	Mtr.45572.1.S1_at	E3 ubiquitin-protein ligase PUB23-like protein		-0.486245	0.304199	0.0274374	-1.52016	9.14625e-08	1.85067e-09
Medtr2g068880	Mtr.31314.1.S1_at	transcription factor jungbrunnen-like protein		-0.481968	0.311821	0.0282427	-1.41583	7.15089e-07	1.6252e-08
Medtr2g026595		hypothetical protein		0.689561	0.314384	0.0285688	1.25982	0.00112729	5.30221e-05
Medtr1g035190	Mtr.32012.1.S1_at	cytochrome P450 family 71 protein		0.401335	0.315507	0.0287799	0.597312	0.0440867	0.00381846
Medtr1g012610	Mtr.38459.1.S1_at	tyrosine kinase family protein		0.397799	0.319187	0.0292278	0.811912	0.00188458	9.50593e-05
Medtr2g098070	Mtr.37984.1.S1_at	ADP/ATP carrier protein		-0.408905	0.321547	0.0294848	-0.989183	0.00018486	6.92367e-06
Medtr2g055430		cytochrome P450 family 72 protein		0.516835	0.321612	0.0295252	0.830259	0.00701766	0.000428839
Medtr3g096480	Mtr.33309.1.S1_s_at	methyltransferase PMT26-like protein%2C putative		0.39827	0.321819	0.0296196	0.857379	0.000918132	4.20526e-05
Medtr4g082355	Mtr.37736.1.S1_at	transmembrane protein%2C putative		-0.485584	0.323333	0.0298347	-1.19714	0.000360296	1.47686e-05
Medtr5g005450	Mtr.14737.1.S1_at	cysteine-rich receptor-kinase-like protein		-0.414011	0.325542	0.0301149	-0.97771	0.000292468	1.16153e-05
Medtr8g432400	Mtr.10817.1.S1_at	C2 domain protein		-0.734458	0.326353	0.030209	-1.67105	0.000416546	1.73641e-05		AT3G61190.1
Medtr6g088670	Mtr.28766.1.S1_at	ABC transporter B family protein		-0.483777	0.331223	0.0307956	-0.844272	0.0279606	0.00217551
Medtr1g090060	Mtr.8546.1.S1_at	glutathione S-transferase%2C amine-terminal domain protein		-0.404977	0.336725	0.0316396	-0.75241	0.0100999	0.000644128
Medtr2g094860	Mtr.32319.1.S1_at	cyclic nucleotide-gated ion channel-like protein		0.510923	0.336725	0.0317013	1.02598	0.000336643	1.36429e-05
Medtr3g101320	Mtr.40696.1.S1_at	AR781%2C yeast pheromone receptor-like protein		-0.406935	0.336725	0.0315846	-1.06088	5.10053e-05	1.64419e-06
Medtr4g065980	Mtr.8800.1.S1_at	hypothetical protein		-0.478573	0.336725	0.0316472	-1.12189	0.000236778	9.2114e-06				-1.20612
Medtr2g090950	Mtr.12925.1.S1_at	anaphase-promoting complex subunit 11 RING-H2 finger protein		-0.405321	0.336817	0.0319816	-0.678143	0.0287977	0.00226401		AT2G42350.1
Medtr4g129670		tetraspanin family protein		0.523683	0.336817	0.0317816	0.875347	0.0122742	0.00081055		AT2G23810.1
Medtr4g132460	Mtr.38613.1.S1_at	pectate lyase family protein		0.39153	0.336817	0.0319306	0.861226	0.000794711	3.55703e-05		AT1G11920.1				1.37762
Medtr7g098320	Mtr.47095.1.S1_x_at	drug resistance transporter-like ABC domain protein		0.45917	0.336817	0.0318612	1.40726	3.8839e-09	6.66532e-11					1.1089	3.0908
Medtr3g104560		cytochrome P450 family protein		0.449091	0.33835	0.0322313	0.929392	0.000238689	9.3134e-06
Medtr6g043240	Mtr.12311.1.S1_at	peroxidase family protein		-0.619179	0.34213	0.0326716	-1.33744	0.00019143	7.19193e-06				-4.50044
Medtr7g093870	Mtr.37393.1.S1_at	disease resistance-responsive%2C dirigent domain protein		-0.406219	0.342858	0.0327842	-1.06363	4.94629e-05	1.58873e-06
Medtr3g009050	Mtr.23865.1.S1_at	LRR receptor-like kinase		-0.403082	0.346656	0.033307	-1.25002	7.81687e-07	1.79922e-08					0.603014	0.800945
Medtr5g085900	Mtr.10423.1.S1_at	MD-like lipid recognition domain protein/ML domain protein		0.38826	0.347141	0.0333738	0.673045	0.0158947	0.00111506
Medtr4g089040	Mtr.37783.1.S1_at	epoxide hydrolase		0.387622	0.348687	0.0336042	0.859466	0.000863111	3.91323e-05
Medtr6g011640		glutaredoxin family protein	grx	0.522959	0.351106	0.0339196	0.762697	0.0427971	0.00367477
Medtr4g120940		pathogenesis-related protein bet V I family protein		-0.98008	0.354718	0.0343309	-1.58449	0.0292453	0.00231107
Medtr4g070590	Mtr.24242.1.S1_at	DUF241 domain protein		0.451808	0.355761	0.0345569	0.675095	0.0177953	0.00127212
Medtr1g021110	Msa.1498.1.S1_at	disease resistance protein (CC-NBS-LRR class) family protein		-0.397154	0.35627	0.0346272	-0.674478	0.0290575	0.00228956
Medtr7g087100	Mtr.1812.1.S1_at	secondary cell wall glycosyltransferase family 47 protein		0.394619	0.36072	0.0351443	0.667041	0.0198921	0.00145085						0.849641
Medtr2g088360	Mtr.28120.1.S1_s_at	cytoplasmic-like aconitate hydratase		-0.394378	0.365001	0.035711	-0.692995	0.0224347	0.00166752		AT4G26970.1
Medtr2g029830	Mtr.40121.1.S1_at	peroxidase family protein		0.539765	0.36554	0.0357852	0.744082	0.0395288	0.00332309						1.78306
Medtr2g099470	Mtr.51557.1.S1_at	Chitinase (Class IV) / Hevein		-0.455693	0.368013	0.0361238	-2.38328	2.79976e-23	1.37975e-25		AT2G43570.1
Medtr5g005130	Mtr.42990.1.S1_at	ribosomal protein S14p/S29e		0.388623	0.370752	0.0366138	0.822416	0.00700543	0.000426873
Medtr5g031310	Mtr.37340.1.S1_at	cinnamyl alcohol dehydrogenase-like protein		-0.394323	0.372037	0.0369661	-0.657573	0.0360943	0.00297787
Medtr8g068890	Mtr.1533.1.S1_at	dicarboxylate carrier protein		-0.448585	0.376372	0.0376394	-0.841919	0.00954848	0.000605084		AT2G22500.1
Medtr4g017630	Mtr.10306.1.S1_at	tubulin beta-1 chain		0.380519	0.380904	0.038285	0.732496	0.00701551	0.000428301
Medtr5g042440		LysM-domain receptor-like kinase		-0.397245	0.385449	0.0389537	-0.736188	0.0148476	0.00101578
Medtr2g080260	Mtr.12481.1.S1_at	root cap/late embryogenesis related		0.375827	0.387748	0.0392995	1.01715	0.00032456	1.30404e-05
Medtr2g027300	Mtr.17661.1.S1_at	geranylgeranyl pyrophosphate synthase		0.429038	0.390203	0.0395944	0.787341	0.0105258	0.000678613
Medtr5g071070	Mtr.6156.1.S1_at	ARM repeat CCCH-type zinc finger protein		-0.390676	0.39229	0.0400127	-1.11046	1.94176e-05	5.71901e-07
Medtr5g006780	Mtr.25362.1.S1_s_at	12-oxophytodienoate reductase-like protein		-0.445067	0.39341	0.0402191	-1.18931	3.95493e-05	1.24967e-06						0.833318
Medtr4g104550		cytochrome P450 family 71 protein		-0.448825	0.393568	0.0402583	-1.80226	4.06176e-11	5.6047e-13
Medtr2g086530	Mtr.27980.1.S1_at	glycoside hydrolase family 17 protein		-0.386471	0.394716	0.040422	-1.17978	3.25394e-06	8.11221e-08
Medtr7g079440	Mtr.28482.1.S1_s_at	cytochrome P450 family monooxygenase		0.429997	0.394781	0.0404749	1.35028	1.32031e-08	2.41127e-10
Medtr3g069050	Mtr.11267.1.S1_at	wall-associated receptor kinase-like protein		-0.439091	0.395515	0.0406376	-0.719803	0.0396289	0.00333841
Medtr6g068930	Mtr.18295.1.S1_at	zinc-binding alcohol dehydrogenase family protein		0.375247	0.398308	0.0411633	0.70003	0.0115778	0.000755366
Medtr3g110450	Mtr.13329.1.S1_at	leucine-rich receptor-like kinase family protein		-0.392211	0.399864	0.0414411	-0.686724	0.0283015	0.00221191		AT5G25930.1
Medtr5g006600	Mtr.21224.1.S1_at	RNA-directed DNA methylation protein		0.892862	0.40331	0.0420583	2.75984	1.85812e-11	2.44546e-13					0.742311	1.24489
Medtr1g017350	Mtr.11703.1.S1_at	transcription factor		0.439203	0.404366	0.0422633	1.24838	7.73004e-06	2.09295e-07				1.01693
Medtr6g005070		lateral organ boundaries (LOB) domain protein		-0.544592	0.404366	0.042228	-1.51222	6.66286e-05	2.23431e-06
Medtr2g082090	Mtr.37641.1.S1_at	GRAS family transcription factor	SCL5; scarecrow-like 5	-0.390213	0.412485	0.0436898	-1.16071	9.71197e-05	3.41788e-06
Medtr3g078160	Mtr.3798.1.S1_at	spotted leaf protein%2C putative		-0.384614	0.412485	0.0434956	-0.739256	0.0346137	0.00283401				-1.01979
Medtr3g092030	Mtr.8615.1.S1_at	MFS transporter		0.36806	0.412485	0.0435869	0.835816	0.00123537	5.88032e-05
Medtr4g130540	Mtr.19279.1.S1_at	heat shock 70 kDa protein	HSP70	-0.724663	0.412485	0.0435609	-1.50731	0.0128029	0.000851396
Medtr1g111530		MFS transporter		-0.555171	0.414617	0.0440875	-1.0575	0.0143397	0.000971053
Medtr2g035460	Mtr.40060.1.S1_at	Mo-molybdopterin cofactor sulfurase		0.376248	0.414617	0.0440289	0.992515	8.63734e-05	2.99963e-06
Medtr4g123860	Mtr.5411.1.S1_at	PPR containing plant-like protein		-0.55149	0.42752	0.0461859	-0.93529	0.0427971	0.0036742
Medtr4g032865		potato type II proteinase inhibitor family protein		-0.425869	0.429301	0.0466298	-1.14752	7.79768e-05	2.64474e-06
Medtr3g108520		gibberellin 2-beta-dioxygenase		-0.472764	0.438669	0.0481356	-1.02213	0.00264049	0.000140383
Medtr8g026730	Mtr.18743.1.S1_at	SAUR-like auxin-responsive family protein		0.691099	0.438888	0.0482111	1.01601	0.0379237	0.00315518				1.97599
Medtr6g077990		GRAM domain protein/ABA-responsive-like protein		-0.381723	0.446825	0.0497636	-0.865994	0.00885691	0.000554584
Medtr7g094880		cyclin p4		0.479324	0.447969	0.0499435	0.88371	0.0112196	0.000729845
Medtr4g084480		glycoside hydrolase family 17 protein		-1.01897	0.448108	0.0499964	-1.97355	0.00513657	0.000298998
Medtr3g111610	Mtr.44519.1.S1_at	GNS1/SUR4 membrane family protein		-0.371118	0.450151	0.0502922	-1.08064	3.3558e-05	1.05063e-06
Medtr8g039090	Mtr.12656.1.S1_at	NADPH:quinone oxidoreductase-like protein		-0.433295	0.459822	0.052127	-1.18082	8.16317e-05	2.80092e-06
Medtr2g097473	Mtr.9661.1.S1_at	GRAS family transcription factor		-0.639129	0.463938	0.0528926	-0.998874	0.0391233	0.0032754
Medtr3g011910	Mtr.35763.1.S1_at	cysteine-rich receptor-kinase-like protein		-0.415531	0.46619	0.0533405	-0.829388	0.0112196	0.00072953
Medtr1g073610	Mtr.43575.1.S1_at	plant acid phosphatase		0.404629	0.468331	0.0536952	0.702884	0.0283015	0.0022168
Medtr4g109880		adenine nucleotide alpha hydrolase superfamily protein		0.404042	0.468331	0.0537268	0.919138	0.0015552	7.6732e-05		AT3G03290.1
Medtr7g490310	Mtr.12619.1.S1_at	two-component response regulator ARR3-like protein	ARR9 type A	0.352393	0.468331	0.0537501	0.630078	0.0281694	0.00219992						0.827677
Medtr0900s0010		histidine phosphatase family (branch 1) protein		0.707996	0.472811	0.054652	1.0731	0.0496039	0.00442095
Medtr4g112430	Mtr.17506.1.S1_at	phospholipid-transporting ATPase-like protein		-0.359823	0.475872	0.0552715	-0.71907	0.0155792	0.00108119
Medtr7g112560	Mtr.28321.1.S1_at	F-box protein		-0.934306	0.475872	0.0552707	-1.54661	0.0345772	0.00282463
Medtr1g057130	Mtr.27612.1.S1_at	hypothetical protein		0.640432	0.476897	0.0558477	1.04371	0.0335516	0.00271751
Medtr1g021100	Mtr.44548.1.S1_at	disease resistance protein (CC-NBS-LRR class) family protein		-0.360061	0.477408	0.0562462	-0.635157	0.0465943	0.00410129				-2.09272
Medtr1g072420	Mtr.48829.1.S1_at	xyloglucanase-specific endoglucanase inhibitor protein		-0.408411	0.48192	0.0569473	-1.04188	0.000473065	1.99945e-05		AT1G03220.1
Medtr2g075590	Mtr.12944.1.S1_at	transmembrane protein%2C putative		-0.547897	0.48435	0.057433	-1.3851	0.000350941	1.43445e-05
Medtr3g064090	Mtr.24465.1.S1_at	cysteine-rich RLK (receptor-like kinase) protein		-0.414992	0.485409	0.0576155	-1.29347	5.35831e-05	1.74282e-06
Medtr4g090580	Mtr.38654.1.S1_at	NAD(P)H dehydrogenase B2		-0.459085	0.491818	0.0589548	-1.42949	1.11216e-08	2.00535e-10
Medtr8g467380	Mtr.28015.1.S1_at	transmembrane protein%2C putative		-0.514781	0.491818	0.0590101	-0.982809	0.0421116	0.00359882
Medtr2g102267	Mtr.39456.1.S1_at	coatomer subunit beta-like protein		0.832616	0.493127	0.0592827	-2.09591	0.00436219	0.000249622
Medtr2g080210		elongation factor 1-alpha-like protein		0.731712	0.496314	0.0597997	1.49445	0.00103676	4.80272e-05
Medtr1g079460		phloem protein 2-B11		0.590671	0.49696	0.0599473	0.934725	0.0474239	0.00420125
Medtr1g102380	Mtr.25885.1.S1_s_at	transcription factor bHLH120-like protein%2C putative		0.399701	0.497979	0.0602745	0.857118	0.00453093	0.000259803
Medtr4g070810	Mtr.15220.1.S1_at	Sec14p-like phosphatidylinositol transfer family protein		0.539918	0.502582	0.0611555	1.91038	1.64083e-10	2.4544e-12
Medtr3g011355		hypothetical protein		-0.471128	0.505632	0.0617636	-0.876975	0.0404638	0.0034322
Medtr2g010710		salt stress response/antifungal domain protein		-0.399617	0.509311	0.0626894	-0.899015	0.00419675	0.000239425
Medtr3g110390	Mtr.49029.1.S1_at	early nodulin 93		0.590113	0.509311	0.0624174	1.22291	0.0066799	0.000403551				1.66841
Medtr1g090520	Mtr.11572.1.S1_at	LRR receptor-like kinase family protein		-0.3507	0.512619	0.0634179	-1.17365	4.22294e-06	1.08218e-07
Medtr3g098680		ADP-ribosylation factor GTPase-activating protein AGD10		0.341149	0.512619	0.063428	0.621577	0.0323191	0.00259332
Medtr4g055610	Mtr.17409.1.S1_s_at	transmembrane amino acid transporter family protein		-0.415001	0.514551	0.0637575	-1.07946	0.00181753	9.10449e-05
Medtr6g087200	Mtr.28662.1.S1_at	disease resistance protein (TIR-NBS-LRR class)%2C putative		-0.398181	0.51909	0.0646543	-0.955169	0.00606549	0.000361158
Medtr3g462710	Mtr.27765.1.S1_at	proton-dependent oligopeptide transport family protein		-0.349791	0.520311	0.0648713	-0.91467	0.000734983	3.25135e-05		AT1G62200.1
Medtr3g084410	Msa.892.1.S1_at	selenium-binding-like protein		0.441641	0.521645	0.0652171	1.3245	0.000326092	1.31309e-05
Medtr7g081200	Mtr.21060.1.S1_at	peptidyl-prolyl cis-trans isomerase		0.7291	0.521823	0.0652699	1.23931	0.0188853	0.0013683				1.11716
Medtr5g007460		cytochrome P450 family monooxygenase		-0.656801	0.525095	0.0658638	-1.53141	0.00252142	0.000132883
Medtr8g021120	Mtr.32870.1.S1_at	microtubule-associated protein 70-1		0.447664	0.525296	0.0659197	0.751214	0.0444141	0.00385739
Medtr8g019330		hypothetical protein		-0.698368	0.526551	0.0661081	-1.3341	0.0295207	0.00233626
Medtr7g016800	Mtr.17621.1.S1_x_at	chalcone and stilbene synthase family protein		0.333522	0.527968	0.0664556	1.1044	6.25725e-06	1.65066e-07				1.30574		1.68995
Medtr7g106600		dihydroneopterin aldolase		0.391806	0.531711	0.0671297	0.914406	0.000373793	1.53869e-05
Medtr8g008505	Mtr.42723.1.S1_at	alpha/beta fold hydrolase		-0.390903	0.537368	0.0682532	-0.812071	0.0137181	0.000923397						-0.675655
Medtr7g014570	Mtr.49862.1.S1_at	isoflavone-7-O-methyltransferase		-0.343335	0.537787	0.0684675	-1.38223	2.06228e-08	3.89786e-10				-1.23376
Medtr8g007380	Mtr.44714.1.S1_at	cyclin p4		0.433798	0.538558	0.0690745	0.994003	0.00060297	2.61492e-05		AT5G07450.1
Medtr7g082537	Mtr.9961.1.S1_at	wall-associated receptor kinase carboxy-terminal protein		-0.499747	0.542833	0.0700604	-1.14409	0.0190607	0.00138358
Medtr2g011160	Mtr.42557.1.S1_at	G-type lectin S-receptor-like Serine/Threonine-kinase		-0.341916	0.543719	0.0702164	-0.787196	0.00595654	0.00035398
Medtr3g084510	Mtr.20671.1.S1_at	LRR receptor-like kinase		0.384727	0.543719	0.070334	0.59677	0.0458765	0.00402696
Medtr2g084020		lignin biosynthetic peroxidase		-0.891601	0.5443	0.070473	-2.58051	0.000235172	9.12162e-06
Medtr7g012040	Mtr.44529.1.S1_at	caffeic acid O-methyltransferase		-0.397279	0.544319	0.0706288	-0.739898	0.0147789	0.0010097						0.654857
Medtr5g022130	Mtr.25254.1.S1_at	chaperone protein DnaJ 11		0.392871	0.544546	0.0707281	-0.874474	0.0406993	0.00345689
Medtr7g092700	Mtr.40778.1.S1_at	PRA1 family protein		-0.34326	0.547033	0.0713076	-1.1254	1.35155e-05	3.83963e-07					0.750787
Medtr1g071150		EF hand calcium-binding family protein		0.787601	0.549246	0.0720952	1.27849	0.0440867	0.00382295
Medtr8g005265	Mtr.2282.1.S1_at	DUF247 domain protein		0.914919	0.550537	0.0723771	3.47931	1.80084e-13	1.95244e-15						0.73793
Medtr5g063670	Msa.1814.1.S1_at	annexin D8		0.326891	0.550791	0.0724428	0.613217	0.0344501	0.00281225		AT1G35720.1
Medtr3g089010	Mtr.15836.1.S1_at	cycloeucalenol cycloisomerase		0.326631	0.556937	0.0736426	0.604709	0.0400311	0.00338157
Medtr2g103840	Mtr.9857.1.S1_at	LURP-one-like protein		-0.873286	0.557271	0.0738501	-1.6076	0.0247683	0.00187694
Medtr2g013000		hydroxyproline-rich glycoprotein family protein%2C putative		0.373695	0.558617	0.0743558	0.630001	0.027685	0.00215086
Medtr1g110110		wall associated kinase-like protein		-0.337814	0.560419	0.0746859	-0.799682	0.00526671	0.000308405
Medtr4g082360	Mtr.10898.1.S1_at	transmembrane protein%2C putative		-0.392199	0.562249	0.0752015	-1.18486	6.66286e-05	2.23935e-06						0.835299
Medtr3g048440	Mtr.33286.1.S1_at	LRR receptor-like kinase		-0.643966	0.564802	0.0760483	-2.08633	5.32652e-05	1.72939e-06
Medtr7g077180	Mtr.16277.1.S1_at	Bowman birk trypsin inhibitor		-0.341601	0.571441	0.0773905	-0.809579	0.0168737	0.00119646
Medtr4g109600	Mtr.43190.1.S1_at	glycerophosphoryl diester phosphodiesterase family protein		0.372238	0.573908	0.0779714	0.666735	0.0180872	0.00130138
Medtr2g012980		transmembrane protein%2C putative		-0.864278	0.578218	0.0790312	-2.69061	0.000175327	6.53612e-06
Medtr1g076150	Mtr.10636.1.S1_at	myb-related transcription factor LBM1		-0.686199	0.578333	0.0791374	-1.1775	0.0393832	0.00330858
Medtr7g073430	Mtr.23616.1.S1_at	WRKY transcription factor		1.02075	0.581574	0.0803194	2.27932	0.00142805	6.92996e-05						1.21085
Medtr8g080640	Mtr.43634.1.S1_at	HCP family protein with MYND-type zinc finger protein		0.321711	0.583719	0.0809457	0.593449	0.0468263	0.00414019
Medtr1g492640	Mtr.10079.1.S1_at	transmembrane amino acid transporter family protein		-0.333163	0.586015	0.0816146	-1.11337	2.06015e-05	6.12741e-07
Medtr6g087320		disease resistance protein (TIR-NBS-LRR class)		-0.329222	0.591199	0.0831233	-0.793181	0.0185162	0.00133654
Medtr6g070890	Mtr.22422.1.S1_at	late embryogenesis abundant protein		-0.472386	0.592744	0.0835657	-1.02087	0.0202007	0.00147687
Medtr3g084850	Mtr.10291.1.S1_at	phytoene dehydrogenase/chromoplastic protein		0.370123	0.597832	0.0851794	0.958346	0.00112489	5.26964e-05
Medtr4g029430	Mtr.17556.1.S1_at	tubby C 2 protein		-0.472916	0.598798	0.0855564	-1.70549	6.95906e-06	1.85193e-07
Medtr7g406880		alpha/beta hydrolase fold protein		0.571201	0.599097	0.0856641	1.13069	0.00883604	0.000552253
Medtr8g078900	Mtr.13676.1.S1_at	phototropic-responsive NPH3 family protein		0.37129	0.60333	0.0865283	0.704271	0.0351793	0.0028881
Medtr8g089560		RPM1-interacting protein 4 (RIN4) family protein		0.370927	0.603986	0.0866578	0.724878	0.0275523	0.00213575
Medtr4g011900	Mtr.43455.1.S1_at	galactose oxidase/kelch repeat protein		-0.322622	0.605302	0.0869831	-1.12102	1.17834e-05	3.30657e-07
Medtr4g014160	Mtr.39528.1.S1_at	LRR and NB-ARC domain disease resistance protein		-0.422949	0.609092	0.0879925	-1.17846	0.00162839	8.08151e-05
Medtr6g088785	Mtr.11621.1.S1_at	leucine-rich receptor-like kinase family protein		-0.32605	0.609092	0.0881252	-1.12476	1.46667e-05	4.2007e-07
Medtr8g073560	Mtr.39349.1.S1_at	Serine/Threonine-kinase Cx32%2C related protein		-0.323923	0.609092	0.0882111	-0.69518	0.0231063	0.00173351		AT2G17220.1
Medtr2g019640	Mtr.8805.1.S1_at	cytochrome P450 family monooxygenase		-0.320412	0.61145	0.0889108	-0.736979	0.0124315	0.000822375		AT2G34500.1
Medtr3g118020	Mtr.38443.1.S1_at	plant phospholipase-like protein		-0.321396	0.612193	0.0891624	-1.04228	6.49958e-05	2.15924e-06
Medtr1g101950	Mtr.26527.1.S1_at	pfkB family carbohydrate kinase		0.314414	0.62093	0.0915861	0.667196	0.0200749	0.00146651						0.700501
Medtr1g067480	Mtr.29339.1.S1_at	exocyst subunit exo70 family protein		-0.321595	0.624081	0.0923968	-1.37052	1.43337e-06	3.38231e-08
Medtr5g091060	Mtr.29833.1.S1_s_at	4-hydroxyphenylpyruvate dioxygenase		-0.316388	0.624081	0.0922631	-0.897398	0.000969131	4.46133e-05
Medtr5g092910	Mtr.38752.1.S1_at	geranylgeranyl pyrophosphate synthase		-0.321748	0.624081	0.0924789	-1.35852	1.95136e-06	4.72906e-08
Medtr3g007510		S-locus lectin kinase family protein		-0.32018	0.625481	0.0932397	-0.944868	0.000480936	2.0355e-05
Medtr3g096760	Mtr.17422.1.S1_at	amino acid permease		-0.316345	0.626571	0.093798	-0.648969	0.0400959	0.00339169
Medtr3g108640	Mtr.38301.1.S1_at	arginine N-methyltransferase		-0.501435	0.626571	0.0938259	0.858532	0.0156792	0.00109358
Medtr5g010680	Mtr.9409.1.S1_at	heat shock transcription factor B2A		-0.374619	0.626638	0.0939829	-1.02474	0.0037248	0.000208968
Medtr5g027810		disease resistance protein (CC-NBS-LRR class) family protein		-0.448596	0.627139	0.0942501	-1.25836	0.00140481	6.80087e-05
Medtr5g017090	Mtr.18281.1.S1_s_at	MAP3K-like kinase		-0.315938	0.628451	0.0946598	-0.969088	0.000279888	1.10345e-05				-1.06248
Medtr7g105870	Mtr.13757.1.S1_at	harpin-induced-like protein		-0.359109	0.629388	0.0950184	-1.66841	8.9367e-10	1.43004e-11				-2.44079
Medtr1g100070	Mtr.29983.1.S1_s_at	beta-carotene hydroxylase		0.400784	0.631977	0.0957155	1.04078	0.000333338	1.34897e-05						0.829145
Medtr5g088770	Mtr.40377.1.S1_at	cysteine protease inhibitor cystatin		-0.356702	0.632917	0.0960906	-0.906793	0.00375486	0.00021182
Medtr1g083460	Mtr.52082.1.S1_at	60S ribosomal protein L18-3		-0.489153	0.633834	0.0969008	0.954815	0.00984676	0.000625128
Medtr4g098900	Mtr.9846.1.S1_at	purine permease		-0.414273	0.637695	0.0980656	-1.2558	0.000680813	2.97619e-05
Medtr4g027040	Mtr.7267.1.S1_at	NF-X1-type zinc finger protein NFXL1		-0.431249	0.640315	0.0990788	-0.834866	0.0254727	0.00194501						-0.944939
Medtr3g096555	Mtr.10900.1.S1_at	adenine nucleotide alpha hydrolase-like domain kinase		0.398561	0.641784	0.100127	1.02695	0.00186102	9.37629e-05
Medtr3g115620	Mtr.39280.1.S1_at	wuschel-related homeobox protein		0.401699	0.641784	0.100093	1.15315	6.19994e-05	2.04578e-06					0.66513	0.842542
Medtr4g106500	Mtr.51826.1.S1_at	UVI1%2C putative		-0.355967	0.6424	0.100374	-1.57885	1.00879e-10	1.48559e-12		AT1G19020.1				-0.808412
Medtr5g013070		malectin/receptor-like kinase family protein		-0.453793	0.644502	0.100831	-1.10738	0.0168021	0.00118943
Medtr4g113280	Mtr.42237.1.S1_at	3-ketoacyl-CoA synthase-like protein		0.509196	0.647179	0.10168	0.879803	0.0445473	0.00387755
Medtr3g073590	Mtr.43924.1.S1_at	electron carrier/protein disulfide oxidoreductase		-0.30906	0.648579	0.102484	-0.720602	0.0158724	0.00111257
Medtr5g019010	Mtr.15791.1.S1_at	cytochrome P450 family 71 protein		-0.350143	0.650249	0.102895	-0.986454	0.00114142	5.39341e-05				-1.6789
Medtr2g034480	Msa.1736.1.S1_at	glucan endo-1%2C3-beta-glucosidase		-0.349629	0.651412	0.103232	-2.03838	2.50454e-14	2.42497e-16
Medtr2g062820	Mtr.22306.1.S1_at	acid phosphatase/vanadium-dependent haloperoxidase		0.510824	0.655685	0.104514	1.28634	0.000820317	3.68444e-05
Medtr1g063210	Mtr.33680.1.S1_s_at	heavy metal-associated domain protein		-0.305558	0.655832	0.104624	-0.822945	0.00328927	0.000181169
Medtr2g041960	Mtr.1886.1.S1_at	Serine/Threonine kinase family protein		-0.304532	0.65595	0.104835	-0.907631	0.00371012	0.000207584
Medtr4g097360	Mtr.19471.1.S1_at	VQ motif protein		-0.403175	0.656124	0.104978	-0.975628	0.00697362	0.000423317
Medtr0189s0010	Mtr.12846.1.S1_at	MAP3K-like kinase		-0.592162	0.658448	0.105651	-2.67491	1.49505e-07	3.12912e-09
Medtr1g030810		pathogenesis-related protein bet V I family protein		-0.304457	0.6595	0.106059	0.613126	0.0343501	0.00279711
Medtr7g073650	Mtr.43283.1.S1_at	alpha-galactosidase-like protein		0.343512	0.661338	0.106897	0.766519	0.0155564	0.0010769
Medtr7g112430	Mtr.11428.1.S1_at	protein phosphatase 2C family protein		0.395022	0.662353	0.107256	0.767617	0.0393338	0.00329986		AT1G68410.1
Medtr5g055020	Mtr.35654.1.S1_at	heavy metal transport/detoxification superfamily protein		-0.30245	0.663926	0.107705	0.930921	0.000223179	8.59179e-06						1.3871
Medtr4g028960	Mtr.29714.1.S1_at	plant U-box protein		-0.303322	0.664222	0.107792	-0.6804	0.027075	0.00208776		AT5G01830.1
Medtr2g088080	Mtr.41755.1.S1_at	L-ascorbate oxidase-like protein		0.415932	0.665609	0.108636	1.0272	0.000341434	1.38767e-05						0.731587
Medtr8g074335	Mtr.10332.1.S1_at	Chitinase (Class Ib) / Hevein		-0.45904	0.665609	0.108636	-1.76455	8.52932e-08	1.71101e-09						1.41901
Medtr2g034470	Mtr.18649.1.S1_s_at	glucan endo-1%2C3-beta-glucosidase		-0.341937	0.673622	0.110958	-1.38378	7.34942e-07	1.67458e-08
Medtr2g025780	Mtr.40144.1.S1_at	hypothetical protein		-0.943574	0.675621	0.111739	-1.79133	0.0141938	0.000959531
Medtr1g054965	Mtr.42432.1.S1_at	carotenoid isomerase		0.287155	0.678525	0.112856	0.927303	0.000246803	9.64431e-06
Medtr3g087278		C2 domain protein		0.563984	0.67946	0.113051	1.39209	0.000734983	3.24711e-05
Medtr5g055680	Mtr.11055.1.S1_at	flavonol synthase/flavanone 3-hydroxylase		-0.507453	0.680477	0.113564	-1.38451	0.00525984	0.000307698
Medtr4g099510	Mtr.32845.1.S1_at	glycerolipase A1		-0.299774	0.681849	0.114299	-0.641884	0.0444401	0.0038648
Medtr2g083300	Mtr.19877.1.S1_at	hypothetical protein		-0.303494	0.684026	0.114973	0.619497	0.0337036	0.00273373		AT5G54790.1			-0.838249
Medtr4g054920	Mtr.45741.1.S1_at	cytochrome P450 family 94 protein		0.709345	0.688294	0.116013	-2.18142	0.00296597	0.000160611
Medtr5g088340	Mtr.25101.1.S1_at	ABC-type transport system protein		0.29175	0.692658	0.11687	0.844316	0.00135298	6.51073e-05
Medtr3g012250	Mtr.33166.1.S1_at	disease resistance protein (CC-NBS-LRR class) family protein		-0.504652	0.698854	0.118366	-1.46698	0.00270061	0.000144206
Medtr1g069110		ankyrin repeat protein		-0.592127	0.702221	0.119568	-2.00422	0.000252116	9.88118e-06
Medtr3g092040		rhodanese/cell cycle control phosphatase superfamily protein		0.676234	0.70329	0.119945	1.88957	6.19373e-05	2.03968e-06
Medtr8g100135	Msa.1808.1.S1_at	cytochrome P450 family protein		-0.798599	0.70329	0.119937	-1.59827	0.0176818	0.00126196
Medtr8g046290	Mtr.13063.1.S1_at	receptor-like kinase		0.411885	0.70451	0.120852	1.33278	1.85272e-05	5.43527e-07
Medtr1g062660	Mtr.4464.1.S1_at	allergen Pru protein%2C putative		-0.390582	0.705155	0.121086	-1.65071	2.55755e-06	6.28711e-08					2.64503
Medtr8g041890		cysteine-rich receptor-like kinase		-0.388034	0.705927	0.121384	-1.18995	0.00151167	7.43213e-05
Medtr2g026380		transcriptional adapter ADA2		-0.639628	0.715671	0.124538	-2.15328	0.000237254	9.24365e-06
Medtr1g027030		stress-induced receptor-like kinase		-0.296811	0.715741	0.124967	-0.872	0.00200355	0.000102338
Medtr2g437600		hypothetical protein		0.321673	0.715741	0.124996	0.99958	0.000450462	1.89441e-05
Medtr3g087280		hypothetical protein		0.57962	0.715741	0.124882	1.59391	0.000213593	8.11096e-06
Medtr4g023550	Mtr.26672.1.S1_s_at	DUF1499 family protein		0.629898	0.715741	0.124817	1.43366	0.00657214	0.000396279				1.33524
Medtr2g085045	Mtr.12734.1.S1_at	acytochrome-C oxidase/electron carrier protein		0.287368	0.716534	0.125516	0.771487	0.0146667	0.000996603
Medtr7g084620		salicylic acid carboxyl methyltransferase		-0.58064	0.719256	0.126372	-1.93163	0.000420307	1.75453e-05
Medtr3g103070	Mtr.38352.1.S1_at	calcium-transporting ATPase 2%2C plasma membrane-type protein		0.320787	0.723877	0.12799	0.747817	0.0181123	0.00130424
Medtr6g080710	Mtr.34124.1.S1_at	ADP-ribosylation factor GTPase-activating protein AGD10		0.507749	0.724288	0.128689	1.04622	0.0319978	0.00256012
Medtr2g085360		STIG1		0.751546	0.725129	0.129293	1.77583	0.00237648	0.00012427
Medtr3g092640	Mtr.43172.1.S1_at	membrane-related protein CP5%2C putative		-0.288521	0.725129	0.129049	-0.715748	0.0180215	0.00129507
Medtr6g069000	Mtr.18304.1.S1_at	cytochrome P450 family protein		0.282114	0.725406	0.129528	1.00168	6.88389e-05	2.32283e-06						1.25095
Medtr4g024550	Mtr.48223.1.S1_at	cytoplasmic ribosomal protein S13		0.278844	0.730605	0.130906	0.631751	0.0295207	0.00233621
Medtr4g096770	Mtr.20484.1.S1_at	urease accessory protein UreG		0.488596	0.7325	0.132433	0.966516	0.0337827	0.0027421
Medtr1g031620	Mtr.45998.1.S1_at	hypothetical protein		0.279854	0.736047	0.13336	0.633103	0.0309497	0.00246729
Medtr1g103200		transmembrane protein%2C putative		0.27597	0.736047	0.133319	0.747682	0.0179103	0.00128435
Medtr7g081020	Mtr.9338.1.S1_at	protein phosphatase 2C family protein		-0.287304	0.738148	0.134448	-0.709414	0.0204175	0.00149627
Medtr4g070370	Mtr.24231.1.S1_at	isoflavone reductase-like Bet protein%2C putative		-0.434941	0.740261	0.135267	-1.39276	0.000282735	1.1196e-05
Medtr5g082610	Mtr.32832.1.S1_at	origin recognition complex subunit 3	ORC3	0.693885	0.742657	0.136561	1.42362	0.0396289	0.00333621
Medtr4g091090	Mtr.25914.1.S1_at	cysteine-rich TM module stress tolerance protein		0.646691	0.742819	0.136708	-2.27024	0.00103753	4.81229e-05					0.608449
Medtr5g036410	Mtr.35430.1.S1_s_at	matrix metalloproteinase		-0.28499	0.742819	0.136735	-1.0394	8.11281e-05	2.77043e-06		AT1G70170.1
Medtr3g086540	Mtr.38092.1.S1_at	MAPK phosphatase		-0.283605	0.743254	0.13699	-0.859604	0.00194795	9.91595e-05
Medtr7g105390	Mtr.44368.1.S1_at	lysosomal pro-X carboxypeptidase-like protein		0.354624	0.744885	0.137465	0.951206	0.00461074	0.000265205
Medtr1g085750	Mtr.33279.1.S1_at	auxin-responsive AUX/IAA family protein	IAA30	-0.537829	0.752556	0.140423	-1.60704	0.00309561	0.000168529
Medtr2g101880	Mtr.31876.1.S1_at	protein disulfide isomerase-like protein		0.273218	0.753828	0.141093	0.640286	0.0286337	0.00224779
Medtr3g435150	Mtr.33363.1.S1_at	NAC transcription factor-like protein		0.317765	0.758145	0.143421	0.724057	0.0278364	0.00216423
Medtr8g015570	Mtr.8600.1.S1_at	60S ribosomal L28-like protein		-0.328042	0.759195	0.144524	0.684426	0.0397447	0.00335507
Medtr4g019225	Mtr.9478.1.S1_at	laccase/diphenol oxidase family protein		-0.613415	0.759531	0.144662	-2.58764	5.40058e-05	1.76283e-06		AT3G09220.1
Medtr4g127140		MADS-box transcription factor family protein		0.489873	0.759701	0.144783	1.86989	2.11215e-08	4.00436e-10
Medtr8g027100		hypothetical protein		0.701554	0.760431	0.145528	1.41811	0.0476071	0.00422303
Medtr2g035105	Msa.2942.1.S1_s_at	disease-resistance response protein		-0.273455	0.760698	0.146784	-0.704602	0.0474239	0.00420128
Medtr7g117310	Mtr.13824.1.S1_at	cyclic nucleotide-gated ion channel-like protein		-0.275199	0.760698	0.146353	-0.723802	0.0153669	0.00106022
Medtr3g074890	Mtr.37494.1.S1_at	phosphate-responsive 1 family protein		0.615889	0.763817	0.148298	1.1519	0.0334372	0.00270631
Medtr3g105610		glutamate receptor 3.2		0.593117	0.765383	0.149229	1.54816	0.00156813	7.74762e-05
Medtr7g064050		hypothetical protein		-0.499062	0.771158	0.151123	-1.34995	0.00943148	0.000597123
Medtr6g088665	Mtr.44294.1.S1_at	2OG-Fe(II) oxygenase family oxidoreductase		-0.27377	0.772517	0.151571	-0.819339	0.00406451	0.000231409		AT1G35190.1
Medtr1g027680		stress-induced receptor-like kinase		-0.273545	0.774089	0.152695	-0.805255	0.00507765	0.000294979
Medtr1g064630	Mtr.45123.1.S1_at	Serine/Threonine kinase stpk-V protein		-0.269689	0.783008	0.1564	-0.731767	0.0147789	0.00101023
Medtr8g103700		LRR extensin-like protein		0.392832	0.783486	0.156798	0.729204	0.0455077	0.00398931		AT1G12040.1
Medtr8g042060	Mtr.30481.1.S1_at	cytochrome P450 family 72 protein		-0.269109	0.783663	0.157128	-1.14033	9.12016e-06	2.47991e-07
Medtr8g041660	Mtr.18367.1.S1_at	cysteine-rich receptor-kinase-like protein		-0.479264	0.783732	0.157806	-1.48609	0.00237415	0.000123883
Medtr8g077145	Mtr.37376.1.S1_s_at	hypothetical protein		-0.303768	0.783732	0.157812	-1.00421	0.000907051	4.13873e-05		AT3G50900.1
Medtr7g072170	Mtr.719.1.S1_at	LURP-one-like protein		-0.307516	0.784492	0.158377	-0.883563	0.00623762	0.000373216
Medtr8g104890	Mtr.33372.1.S1_at	plant cadmium resistance protein		-0.267096	0.784492	0.158929	-1.32956	9.14625e-08	1.84693e-09					1.26983	1.26733
Medtr1g027660		wall-associated receptor kinase-like protein		-0.316036	0.785232	0.159172	-1.26668	0.000129648	4.69043e-06
Medtr6g059530	Mtr.10438.1.S1_at	Kunitz type trypsin inhibitor / Alpha-fucosidase		-0.425679	0.786283	0.159699	-1.11649	0.0194628	0.00141722				-2.84281
Medtr4g130390	Mtr.15852.1.S1_at	LRR receptor-like kinase family protein		-0.461684	0.787938	0.160228	-1.44101	0.00112729	5.30783e-05				-2.2081
Medtr3g029620	Mtr.15352.1.S1_at	F-box SKIP23-like protein		0.406517	0.790748	0.16117	0.936872	0.0155816	0.00108473						0.600886
Medtr3g058220	Mtr.32116.1.S1_x_at	cytochrome P450 family 71 protein		0.610542	0.791603	0.161481	1.45035	0.00742281	0.000454888
Medtr7g035290		transmembrane protein%2C putative		-0.337279	0.797569	0.164141	-0.854402	0.0216593	0.0016036
Medtr1g077300		MADS-box transcription factor family protein		-0.466418	0.801143	0.165595	-2.86151	7.11443e-09	1.24569e-10
Medtr3g092630	Mtr.43353.1.S1_at	hypothetical protein		-0.340825	0.801143	0.165667	-1.1784	0.000450462	1.89608e-05					0.73446	-0.615211
Medtr3g115180	Mtr.29058.1.S1_at	transmembrane protein%2C putative		-0.553822	0.801556	0.166341	-1.98442	0.000538423	2.31002e-05
Medtr4g093140	Mtr.50700.1.S1_s_at	concanavalin A-like lectin kinase family protein%2C putative		-0.412811	0.801556	0.166378	-1.13344	0.0139941	0.000944408				-1.54036
Medtr8g479430	Mtr.44417.1.S1_at	LRR and NB-ARC domain disease resistance protein		0.295812	0.806232	0.168813	0.706796	0.0336749	0.00272945
Medtr8g087810	Mtr.46057.1.S1_at	peptide/nitrate transporter		0.39912	0.807642	0.169203	1.1609	0.00112576	5.28027e-05
Medtr8g089342		cationic amino acid transporter		-0.367024	0.808123	0.169446	-1.32544	0.00555077	0.000327936
Medtr7g005390	Mtr.39030.1.S1_at	hydroxyproline-rich glycoprotein family protein		-0.26036	0.813148	0.171947	-0.688986	0.0253845	0.00193534
Medtr2g435490		CAP%2C cysteine-rich secretory protein%2C antigen 5		-0.453254	0.815742	0.173372	-2.05593	0.000155828	5.73694e-06		AT4G33730.1
Medtr6g092840		high-affinity potassium transporter		-0.654365	0.817787	0.174395	1.75823	0.000151104	5.55425e-06
Medtr8g088060	Msa.1782.1.S1_at	ubiquitin-40S ribosomal S27a-like protein		-0.30188	0.819183	0.175731	0.742724	0.00655035	0.000394586
Medtr4g081685		cysteine-rich RLK (receptor-like kinase) protein		-0.341943	0.822979	0.177623	-1.18815	0.00391976	0.000222486
Medtr4g109170		LRR receptor-like kinase family protein		-0.257002	0.823749	0.178031	-0.82969	0.00325185	0.000178543		AT1G74360.1
Medtr4g094010	Mtr.15250.1.S1_at	white-brown-complex ABC transporter family protein%2C putative		-0.254411	0.824031	0.17814	-0.84978	0.00220167	0.000114245
Medtr8g445800	Mtr.35060.1.S1_at	LRR receptor-like kinase%2C putative		-0.253382	0.826474	0.179153	-0.878853	0.00136595	6.58107e-05
Medtr1g055325		cytochrome P450 family protein		-0.397087	0.827619	0.180377	-1.29335	0.00303955	0.000164948
Medtr1g032930	Mtr.33253.1.S1_at	receptor-like kinase		-0.250617	0.835518	0.184001	-0.719002	0.0158724	0.00111152
Medtr5g048550	Mtr.10434.1.S1_at	2OG-Fe(II) oxygenase family oxidoreductase		-0.249726	0.837015	0.184917	-0.86825	0.00153628	7.57095e-05
Medtr5g087340		LRR receptor-like kinase		0.610211	0.839349	0.186193	1.36927	0.0305076	0.00242674
Medtr1g112660	Mtr.10619.1.S1_at	plant phospholipase-like protein		-0.251079	0.840073	0.186985	-0.677639	0.0283015	0.0022157
Medtr4g057960	Mtr.41609.1.S1_at	P-loop nucleoside triphosphate hydrolase superfamily protein		-0.613938	0.840404	0.187191	-1.52394	0.0247683	0.0018783
Medtr7g069640	Mtr.19853.1.S1_at	ammonium transporter 1 protein		-0.256291	0.843165	0.188437	-0.834582	0.0126078	0.000837694		AT2G38290.1
Medtr4g128260	Mtr.23052.1.S1_at	P-loop nucleoside triphosphate hydrolase superfamily protein		-0.315976	0.843211	0.189117	-0.983217	0.00449851	0.000257683
Medtr7g082730	Mtr.49411.1.S1_at	hypothetical protein		-0.518711	0.843211	0.190192	-1.54118	0.0130595	0.000873003
Medtr5g014090	Mtr.18572.1.S1_at	type I inositol-1%2C4%2C5-trisphosphate 5-phosphatase		-0.251857	0.845644	0.192027	-0.853496	0.00256871	0.000135822
Medtr2g035130	Mtr.12277.1.S1_at	disease-resistance response protein		-0.246113	0.846402	0.193657	-0.790308	0.00551168	0.000324668
Medtr4g066590		glycoside hydrolase family 1 protein		-0.323004	0.846402	0.193625	-0.828682	0.0340297	0.00276412
Medtr8g099350	Mtr.43241.1.S1_at	WRKY family transcription factor	WRKY53	-0.411611	0.850403	0.196432	-1.42838	0.0019343	9.81909e-05
Medtr7g022390	Mtr.41198.1.S1_at	plant/T19L5-60 protein		0.370934	0.851406	0.198408	0.866246	0.0281417	0.00219612
Medtr3g114780	Mtr.10563.1.S1_at	24-methylenesterol C-methyltransferase		0.303016	0.854276	0.200516	0.773727	0.0329013	0.00265339
Medtr7g095120		hypothetical protein		0.370772	0.855042	0.201306	1.0408	0.00500542	0.000290203
Medtr3g031600		Serine/Threonine kinase domain protein		-0.542736	0.856389	0.202593	-1.39221	0.0370439	0.00306695
Medtr2g078960	Mtr.33040.1.S1_at	MATE efflux family protein		-0.580456	0.860665	0.205026	-1.67487	0.0230843	0.00173052
Medtr2g075780	Mtr.11543.1.S1_at	gamma-glutamylhydrolase		-0.242209	0.860896	0.205282	-0.830725	0.00342256	0.000189106
Medtr5g008790	Mtr.5395.1.S1_at	AP2 domain class transcription factor		-0.589965	0.861672	0.20647	-2.25209	0.00080514	3.60838e-05
Medtr1g069930		high affinity inorganic phosphate transporter		-0.593079	0.862091	0.206811	-1.61851	0.0231441	0.00173769
Medtr4g082900	Mtr.43717.1.S1_at	hypothetical protein		0.440859	0.865279	0.20845	-2.41756	2.53879e-05	7.69822e-07
Medtr2g062730	Mtr.41048.1.S1_at	NAC transcription factor-like protein	SMB	-0.31611	0.866364	0.209472	-1.11519	0.00364599	0.000203142				-2.17453
Medtr8g033080	Mtr.42418.1.S1_at	phospholipase D alpha 1		-0.236529	0.869106	0.211561	-0.680239	0.0266384	0.00204965
Medtr2g081810	Msa.1071.1.S1_at	quinone oxidoreductase		-0.236104	0.873257	0.213748	-0.654787	0.0375558	0.00311586		AT4G27270.1
Medtr1g038680	Mtr.35633.1.S1_at	cationic peroxidase		-0.353249	0.874735	0.215007	-1.01592	0.0168303	0.0011924						-0.755486
Medtr5g055820	Mtr.10433.1.S1_at	flavonol synthase/flavanone 3-hydroxylase		-0.279372	0.875772	0.215903	-0.809496	0.0410858	0.00350163
Medtr1g090630	Mtr.13189.1.S1_at	nuclear transport factor 2 (NTF2) family protein		-0.235736	0.878126	0.217462	-0.767918	0.0253886	0.00193712		AT5G04830.1
Medtr3g031220	Mtr.29902.1.S1_at	WRKY transcription factor		-0.233343	0.878334	0.217745	-0.745235	0.0114576	0.000745994		AT5G07100.1
Medtr7g099860	Msa.473.1.S1_at	transmembrane protein%2C putative		0.380404	0.879456	0.218642	1.21554	0.00320587	0.00017546		AT1G07795.1				0.683821
Medtr8g015450	Mtr.35741.1.S1_at	transcription factor		-0.234303	0.879713	0.218962	-0.663317	0.0343501	0.00279811						-0.72099
Medtr4g117380	Msa.1921.1.S1_at	endo-1%2C3%3B 1%2C4-beta-D-glucanase-like protein		0.252464	0.880199	0.219934	0.678293	0.0385709	0.00322468		AT3G23600.1
Medtr2g088770	Mtr.37542.1.S1_at	peroxidase family protein		0.500136	0.880862	0.220251	1.45518	0.00514039	0.000299817		AT3G01190.1
Medtr7g112550	Mtr.47584.1.S1_at	F-box protein PP2-A13		-0.265441	0.880862	0.220489	-0.863072	0.00754196	0.000463065
Medtr4g032500	Mtr.23916.1.S1_at	SCF ubiquitin ligase%2C SKP1 component		-0.533476	0.882739	0.222534	-1.36916	0.0391281	0.00328034
Medtr4g094548	Mtr.12097.1.S1_at	stress up-regulated Nod 19 protein		-0.233852	0.883828	0.223227	-0.681116	0.0283015	0.00221465
Medtr8g104290	Mtr.41503.1.S1_at	hypothetical protein		-0.233759	0.883828	0.223395	-0.662811	0.0377832	0.00313911		AT3G18300.1				-0.671197
Medtr2g435310		pathogenesis-related protein bet V I family protein		-0.230178	0.88447	0.225716	-1.25082	6.55603e-07	1.4596e-08
Medtr6g016820	Mtr.28242.1.S1_at	glycoside hydrolase family 81 protein		-0.229284	0.88447	0.225613	-1.26722	3.67079e-07	7.91706e-09
Medtr8g098930	Mtr.43473.1.S1_at	1-aminocyclopropane-1-carboxylate synthase	ACS1	-0.229967	0.88447	0.225165	-0.909198	0.000831223	3.74455e-05
Medtr4g123870	Mtr.12771.1.S1_at	Pti1-like kinase		-0.229001	0.884651	0.22587	-0.713704	0.0173693	0.00123663
Medtr3g102730	Mtr.37588.1.S1_at	3-oxo-delta(4%2C5)-steroid 5-beta-reductase-like protein		-0.568637	0.885005	0.226351	-2.56174	0.000116875	4.18087e-06
Medtr4g082550	Mtr.44335.1.S1_at	transmembrane protein%2C putative		-0.230102	0.887667	0.227454	-0.830134	0.00323641	0.000177507
Medtr5g072250	Mtr.8963.1.S1_at	NB-ARC domain disease resistance protein		-0.385635	0.890315	0.230899	-1.34142	0.0240988	0.00181914
Medtr7g065600	Mtr.12559.1.S1_s_at	glutathione S-transferase%2C amine-terminal domain protein		-0.261722	0.890587	0.231248	-0.864683	0.00182859	9.17052e-05					-0.638179	0.9282
Medtr4g081640	Mtr.5762.1.S1_at	S-locus lectin kinase family protein		-0.302661	0.891699	0.23267	-0.917538	0.0284948	0.00223359
Medtr2g031590	Mtr.40498.1.S1_at	FAD-binding berberine family protein		-0.284889	0.894506	0.234514	-0.893685	0.0125286	0.000831702		AT1G30700.1
Medtr7g071120	Mtr.11053.1.S1_at	WRKY transcription factor	WRKY33	-0.225669	0.894525	0.234623	-0.803742	0.00474574	0.000273497
Medtr1g096270	Mtr.12164.1.S1_at	LRR receptor-like kinase family protein		0.254874	0.894853	0.235069	0.775119	0.0151863	0.00104423
Medtr1g107215	Mtr.37688.1.S1_at	plant basic secretory protein (BSP) family protein		-0.262032	0.895646	0.235809	-1.10241	0.000215004	8.18981e-06				2.51143	0.729381
Medtr2g086920		F-box plant-like protein		-0.22446	0.89667	0.236499	-0.809754	0.00423128	0.000241886
Medtr1g044125	Mtr.11195.1.S1_at	hypothetical protein		-0.264826	0.896833	0.237366	-0.732213	0.0437814	0.0037796
Medtr1g098390	Msa.1192.1.S1_at	DHHC type zinc finger protein		-0.22817	0.896833	0.23832	-0.644174	0.0469233	0.00415149
Medtr4g073920	Mtr.32184.1.S1_at	1-phosphatidylinositol phosphodiesterase-like protein		-0.741919	0.896833	0.236859	-2.89483	0.000172514	6.42128e-06
Medtr4g094340	Mtr.27937.1.S1_at	auxin-induced 5NG4-like protein		-0.395553	0.896833	0.237457	-1.662	0.00780939	0.000481653
Medtr5g006720	Mtr.25369.1.S1_at	12-oxophytodienoate reductase-like protein		-0.328233	0.896833	0.240003	-0.974476	0.0306887	0.0024447
Medtr5g074400	Mtr.12.1.S1_at	WRKY transcription factor	WRKY33	-0.254071	0.896833	0.240142	-0.818671	0.0129945	0.000867153		AT2G30250.1
Medtr5g095120		receptor-like protein		-0.228212	0.896833	0.23748	-1.11045	2.01339e-05	5.95331e-07
Medtr6g069685	Mtr.9668.1.S1_at	ketose-bisphosphate aldolase class-II family protein		-0.289131	0.896958	0.241093	-0.969146	0.0408609	0.00347299
Medtr2g039620	Mtr.22854.1.S1_at	basic helix loop helix (BHLH) DNA-binding family protein		-0.543307	0.899333	0.243679	-1.47743	0.0228606	0.00170845						-0.707126
Medtr6g471740		leguminosin proline-rich group669 secreted peptide		0.37678	0.899437	0.243924	-1.39052	0.0129915	0.000865447
Medtr5g024640	Mtr.32772.1.S1_at	auxin efflux carrier family protein		-0.220906	0.902121	0.247115	-0.8049	0.015642	0.00109008		AT2G17500.1
Medtr2g102640	Msa.1404.1.S1_at	drug resistance transporter-like ABC domain protein		-0.290114	0.902945	0.248211	-0.923345	0.0120358	0.000791313
Medtr1g080800	Msa.2861.1.S1_at	Chitinase / Hevein / PR-4 / Wheatwin2		-0.253836	0.9047	0.249695	-1.77009	6.03772e-09	1.05366e-10
Medtr5g006160	Mtr.19269.1.S1_at	S-locus lectin kinase family protein		-0.419721	0.905273	0.25063	-1.57651	0.00404003	0.000229781
Medtr6g015765		TIR-NBS-LRR RCT1-like resistance protein%2C putative		0.572882	0.905273	0.250575	1.61779	0.0104803	0.000674463
Medtr5g070870	Mtr.6352.1.S1_s_at	ubiquinol oxidase 1a		-0.217665	0.911779	0.254747	-0.813136	0.00420576	0.000240183
Medtr4g099160	Mtr.12207.1.S1_at	60S ribosomal protein L37a-2		0.208138	0.913692	0.256327	0.682356	0.014769	0.00100526
Medtr1g087935		pollen Ole e I family allergens		0.380021	0.913887	0.256567	1.29537	0.00984676	0.000625072		AT4G02270.1
Medtr7g082530	Msa.1042.1.S1_at	wall associated kinase-like protein		-0.214992	0.914662	0.257757	-0.783501	0.00632443	0.000379143
Medtr2g450040	Mtr.42540.1.S1_at	cytochrome P450 family protein	CP450	-0.220156	0.91488	0.258186	-0.916683	0.000911232	4.1631e-05
Medtr4g025690	Mtr.29494.1.S1_at	pectinesterase/pectinesterase inhibitor		-0.36679	0.915919	0.259896	-1.76954	8.18933e-05	2.8203e-06				-2.15526
Medtr5g019130	Mtr.3871.1.S1_at	CCAAT-binding factor		0.274456	0.915919	0.259608	0.819513	0.0230843	0.00172923
Medtr8g100065	Mtr.43438.1.S1_at	GRAM domain protein/ABA-responsive-like protein		-0.249783	0.916467	0.260573	-0.832287	0.0131133	0.000878884
Medtr3g109250	Mtr.10603.1.S1_at	cation transporter ChaC		0.272029	0.92009	0.264581	0.872365	0.0130783	0.000875779
Medtr7g097110	Mtr.44105.1.S1_at	nucleolar RNA-binding Nop10p-like protein		-0.333003	0.92009	0.264885	1.13259	8.44433e-05	2.92281e-06
Medtr0010s0050		zinc finger%2C C3HC4 type (RING finger) protein		-0.484236	0.923758	0.268044	-1.55017	0.0258058	0.00197493
Medtr4g094588	Mtr.38202.1.S1_at	WRKY family transcription factor	WRKY28	-0.241277	0.923758	0.268033	-0.642521	0.0440867	0.00382385				-1.30481
Medtr7g070050	Mtr.45080.1.S1_at	abscisic acid receptor		-0.211659	0.923758	0.267787	-0.697154	0.0225185	0.00167504
Medtr4g025730	Mtr.40195.1.S1_at	pectinesterase/pectinesterase inhibitor		-0.23896	0.924978	0.269492	-0.760169	0.0248424	0.00188536
Medtr1g015165	Mtr.39929.1.S1_at	cytosolic class II small heat-shock protein		0.487308	0.925088	0.26991	-1.6892	0.0297253	0.0023559					0.663886
Medtr0280s0040	Mtr.13872.1.S1_at	G-type lectin S-receptor-like Serine/Threonine-kinase plant		-0.208929	0.925472	0.27163	-0.724364	0.0379881	0.00316494
Medtr5g075650	Mtr.44882.1.S1_at	LRR receptor-like kinase		-0.208112	0.926445	0.27211	-1.02409	8.5489e-05	2.96396e-06
Medtr3g090760	Mtr.11419.1.S1_at	ethylene response factor	Cytokinin response factor	0.718821	0.927517	0.272794	3.20221	5.82079e-06	1.51527e-07						0.617418
Medtr8g040080		VQ motif protein		-0.266918	0.929961	0.27481	-1.04712	0.00241824	0.000126745
Medtr2g035150	Mtr.42966.1.S1_at	disease-resistance response protein		-0.208816	0.930823	0.275313	-1.0897	0.00104617	4.86447e-05						1.02671
Medtr5g033090	Mtr.22049.1.S1_at	60S ribosomal protein L27a-3		0.230503	0.933415	0.278236	0.963342	0.000954173	4.38141e-05
Medtr5g018570	Mtr.11285.1.S1_at	wall associated kinase-like protein		-0.206325	0.933456	0.278303	-0.792882	0.00544023	0.000319197
Medtr6g080440	Mtr.38111.1.S1_at	glutathione S-transferase		-0.238139	0.933836	0.278697	-1.09279	0.000282654	1.11764e-05					0.792312
Medtr7g115360	Mtr.42353.1.S1_at	hypothetical protein		-0.235947	0.933836	0.278739	-0.940048	0.00270053	0.000144045
Medtr7g088570	Mtr.51630.1.S1_s_at	C3HC4-type RING zinc finger protein		-0.244267	0.93397	0.27926	-0.818542	0.0347294	0.00284713
Medtr8g095080	Mtr.20486.1.S1_at	DUF668 family protein		-0.205626	0.93397	0.280107	-0.822336	0.00352495	0.000195785
Medtr8g464780	Mtr.11550.1.S1_at	diacylglycerol kinase domain protein		-0.209821	0.93397	0.279143	-0.743825	0.0135828	0.000913239				-1.4156
Medtr2g049330	Mtr.50527.1.S1_at	hypothetical protein		0.197928	0.934179	0.280362	0.619642	0.0363801	0.00300355
Medtr8g072260	Mtr.38100.1.S1_at	cytochrome P450 family ABA 8'-hydroxylase		-0.259111	0.934218	0.280446	-1.10947	0.000783312	3.49693e-05
Medtr1g069945	Mtr.29300.1.S1_s_at	AP2 domain class transcription factor		-0.441128	0.938168	0.283323	-1.57544	0.00387872	0.000219707
Medtr3g101400	Mtr.11565.1.S1_at	patatin-like phospholipase		-0.259846	0.938168	0.283085	-1.60405	6.15549e-11	8.77928e-13
Medtr7g066240	Mtr.40334.1.S1_at	DNA-directed RNA polymerase I%2C II		0.258387	0.938255	0.285491	0.959818	0.00137005	6.60877e-05
Medtr7g085630	Mtr.43170.1.S1_s_at	NADP-specific glutamate dehydrogenase		-0.257065	0.938255	0.286837	-0.93189	0.00260442	0.000138315				-1.42312
Medtr7g445390	Mtr.38015.1.S1_at	zinc ion-binding protein		-0.360228	0.938255	0.285425	-1.53423	0.00112259	5.25238e-05
Medtr1g019940	Mtr.37374.1.S1_at	patatin-like phospholipase		-0.229893	0.939075	0.289551	-1.48907	9.96596e-10	1.60629e-11		AT5G43590.1
Medtr3g462130	Msa.2564.1.S1_at	proliferating cell nuclear antigen large form protein		-0.345113	0.939243	0.290098	1.2477	0.000344188	1.40485e-05
Medtr4g019640		hypothetical protein		0.192247	0.940222	0.295334	0.943131	0.000210564	7.95963e-06
Medtr5g007550	Mtr.41752.1.S1_at	cytochrome P450 family 71 protein		-0.228708	0.940222	0.295774	-1.65724	7.30364e-08	1.45666e-09						1.33615
Medtr5g010010	Mtr.39908.1.S1_at	2-C-methyl-D-erythritol 2%2C4-cyclodiphosphate synthase		0.191139	0.940222	0.291998	0.70165	0.0116827	0.000765387						0.958342
Medtr5g040940	Mtr.48743.1.S1_at	ribonuclease T2 family protein		0.486461	0.940222	0.292992	-3.47933	3.25394e-06	8.10019e-08
Medtr6g083780		receptor-like kinase		-0.379782	0.940222	0.295576	-1.83868	0.000939592	4.309e-05
Medtr7g088035	Mtr.39727.1.S1_s_at	ICE-like protease (caspase) p20 domain protein		-0.555306	0.940678	0.2971	-2.62028	0.000118793	4.25638e-06
Medtr3g087700	Mtr.43480.1.S1_at	DUF581 family protein		-0.233004	0.944706	0.299646	0.782059	0.0120192	0.000789524
Medtr3g107630	Mtr.19679.1.S1_at	acyl thioesterase-like protein		0.430974	0.945721	0.300845	2.05479	7.63496e-07	1.7485e-08						0.750208
Medtr8g076900	Mtr.49074.1.S1_at	salicylic acid carboxyl methyltransferase		-0.197942	0.946361	0.302221	-0.731788	0.0141987	0.000960687
Medtr8g096180	Mtr.13942.1.S1_at	polyphosphoinositide-binding protein		-0.464016	0.947406	0.303332	-2.50517	0.000172184	6.39898e-06
Medtr4g094488	Mtr.12984.1.S1_at	reticuline oxidase-like protein		0.239373	0.948866	0.306442	-0.856418	0.00796723	0.000492871
Medtr7g016720	Mtr.17612.1.S1_x_at	chalcone and stilbene synthase family protein		0.182102	0.948866	0.30634	0.612233	0.0353031	0.00290236				1.79373	0.784215	1.74444
Medtr1g027370	Mtr.7713.1.S1_at	receptor-like kinase		-0.451527	0.949593	0.307693	-1.52375	0.0328891	0.00264669
Medtr5g076170	Mtr.40876.1.S1_at	late embryogenesis abundant hydroxyproline-rich glycoprotein%2C putative		-0.225883	0.949593	0.312039	-1.60895	1.41131e-08	2.59384e-10					0.733913
Medtr0256s0050	Mtr.29574.1.S1_at	NBS-LRR type disease resistance protein		-0.367889	0.950861	0.313268	-1.37008	0.0161966	0.00113999
Medtr8g083280	Mtr.20226.1.S1_at	flavonoid glucosyltransferase		0.312338	0.951284	0.314842	0.878296	0.0452886	0.00396223
Medtr4g081180		40S ribosomal protein S28-1		0.41151	0.952924	0.316837	1.17413	0.0433365	0.00372764
Medtr6g086365		arabinogalactan protein		-0.244201	0.956173	0.321208	-1.06423	0.00201768	0.000103177
Medtr5g076240	Mtr.12764.1.S1_at	long-chain acyl-CoA synthetase		-0.214558	0.957149	0.32305	-0.780251	0.020796	0.00152883
Medtr1g111980		ribonuclease H2 subunit A-like protein		0.327582	0.959103	0.325806	0.955731	0.0396289	0.0033342
Medtr2g010720	Mtr.42205.1.S1_at	salt stress response/antifungal domain protein		-0.212411	0.959103	0.325495	-0.832641	0.0105258	0.000678553				-1.40668
Medtr7g085930	Mtr.20618.1.S1_at	spermidine hydroxycinnamoyl transferase		-0.190782	0.959103	0.32479	-0.734892	0.0147496	0.00100309				-1.39812
Medtr7g074710	Mtr.25021.1.S1_at	dihydroflavonol 4-reductase-like protein		-0.184724	0.961532	0.332964	-0.668258	0.0314692	0.00251418				1.09926
Medtr2g029820	Mtr.40125.1.S1_at	peroxidase family protein		-0.209209	0.962954	0.3346	-1.25677	1.09592e-05	3.04352e-07				1.19702
Medtr7g056680	Mtr.39538.1.S1_at	G-type lectin S-receptor-like Serine/Threonine-kinase		-0.253529	0.966722	0.339889	-0.851174	0.0447417	0.00390659				-1.38865
Medtr2g086610	Mtr.40786.1.S1_at	ribosomal protein S25		0.203747	0.967108	0.340179	1.21593	7.06478e-07	1.59865e-08
Medtr2g018680	Mtr.22084.1.S1_s_at	60S ribosomal protein L38A		-0.212262	0.971494	0.345934	0.609382	0.0401769	0.00340087
Medtr4g130830	Mtr.17110.1.S1_at	DNase I superfamily protein		0.390876	0.97197	0.347076	1.20802	0.0344501	0.00281149
Medtr3g096930	Mtr.51559.1.S1_at	eukaryotic aspartyl protease family protein		-0.369473	0.972412	0.351104	-1.91007	0.00283103	0.000152483
Medtr1g106755	Mtr.42862.1.S1_at	ribosomal protein S14p/S29e		0.168972	0.973631	0.352464	0.786536	0.00308553	0.000167801
Medtr4g121870	Mtr.51991.1.S1_x_at	60S ribosomal protein L29-1		0.167485	0.974721	0.35653	0.703637	0.0109076	0.000707654
Medtr2g029270	Mtr.40296.1.S1_at	40S ribosomal protein S27-1		0.165983	0.974785	0.356814	0.66835	0.0171621	0.00122024
Medtr7g029290	Mtr.13058.1.S1_at	galactose oxidase/kelch repeat protein		-0.290873	0.975911	0.361949	-1.07898	0.0227128	0.00169609
Medtr3g094860	Mtr.20870.1.S1_at	60S ribosomal L6-like protein		-0.17995	0.975989	0.363144	0.635697	0.0285178	0.00223705
Medtr5g059140		flavonol synthase/flavanone 3-hydroxylase		-0.180091	0.97617	0.364211	-1.80459	5.82609e-09	1.01335e-10
Medtr7g024280		enoyl-CoA hydratase/isomerase family protein		-0.230542	0.97617	0.364241	-0.951225	0.0206438	0.00151525
Medtr2g064930	Mtr.11768.1.S1_at	receptor-like kinase		-0.198873	0.9771	0.367446	-1.05727	0.00199812	0.000101945
Medtr5g010640	Mtr.40555.1.S1_at	pathogenesis-related thaumatin family protein		-0.171085	0.9771	0.367895	-1.15164	6.25733e-06	1.6543e-07
Medtr4g095600	Mtr.22734.1.S1_at	lateral organ boundaries (LOB) domain protein	LBD38	0.186986	0.980156	0.372653	-0.722636	0.0409124	0.00347974
Medtr3g096920	Msa.1800.1.S1_at	NAC-like transcription factor		-0.170375	0.980274	0.373258	-0.902884	0.000915822	4.18937e-05
Medtr4g091100	Mtr.684.1.S1_at	F-box SKIP27-like protein		0.213668	0.980491	0.374297	-1.02777	0.00352495	0.000195728
Medtr1g109100	Mtr.27171.1.S1_at	origin recognition complex subunit 4	ORC4	0.350609	0.983471	0.378739	1.13308	0.0427971	0.00367327						0.661314
Medtr1g073670		hypothetical protein		-0.282299	0.984161	0.384232	-1.11366	0.0409401	0.00348447
Medtr1g110570		VQ motif protein		-0.188346	0.984161	0.383349	-1.00049	0.00345645	0.00019158		AT1G68450.1
Medtr7g057770	Mtr.14025.1.S1_s_at	60S ribosomal protein L13a-4		-0.1968	0.984161	0.383805	0.599157	0.0463941	0.00408047
Medtr7g106420	Mtr.5689.1.S1_at	syntaxin of plants 122 protein		-0.201785	0.984161	0.381773	-0.821871	0.038016	0.00316947
Medtr3g022230	Mtr.51850.1.S1_at	NB-ARC domain disease resistance protein%2C putative		-0.168452	0.985506	0.386995	-1.08821	0.00345074	0.000190863
Medtr4g061320	Mtr.21320.1.S1_s_at	MAP kinase		0.319652	0.985911	0.38786	1.24171	0.00653203	0.000393103
Medtr2g039910	Mtr.29288.1.S1_at	calmodulin-binding family protein		-0.238153	0.986431	0.390134	-0.935759	0.0250575	0.00190604
Medtr7g100100	Mtr.52180.1.S1_at	Cys2-His2 zinc finger transcription factor		-0.236569	0.988307	0.395508	-1.70523	2.91486e-05	8.92306e-07					0.670876	-0.720497
Medtr1g014240	Mtr.17910.1.S1_at	lectin receptor kinase		-0.207721	0.988997	0.397881	-0.96717	0.0152098	0.00104673
Medtr2g014220	Mtr.21241.1.S1_at	60S ribosomal protein L15-1		-0.193771	0.988997	0.397832	0.720113	0.0275799	0.00213949
Medtr1g010210	Mtr.27209.1.S1_at	sulfate transporter-like protein		-0.200026	0.990068	0.403829	-1.44085	3.27791e-06	8.19097e-08
Medtr4g064887	Mtr.43254.1.S1_at	NAD(P)-binding rossmann-fold protein		-0.22578	0.990286	0.40601	-0.87259	0.0405758	0.00344405
Medtr5g017670	Mtr.8831.1.S1_at	patatin-like phospholipase		0.151336	0.990566	0.406784	-1.04193	0.000629785	2.74582e-05				-2.35356
Medtr2g015680	Mtr.35423.1.S1_at	40S ribosomal protein S27-1		0.149857	0.99074	0.408113	0.612477	0.0370312	0.00306375
Medtr1g075340	Mtr.14224.1.S1_at	inhibitor of trypsin and hageman factor-like protein		-0.197082	0.992137	0.410877	-1.92767	4.25529e-08	8.19084e-10		AT5G43580.1		-1.22992	-0.736687
Medtr2g015720	Mtr.37687.1.S1_at	trichome birefringence-like protein		-0.189499	0.992137	0.410906	-0.845468	0.0299641	0.00237656
Medtr1g081660	Mtr.40711.1.S1_at	benzyl alcohol O-benzoyltransferase		-0.187655	0.992193	0.411025	0.687935	0.0151292	0.00103872
Medtr8g067275		phosphoenolpyruvate carboxykinase [ATP] protein		0.232697	0.993038	0.412914	-1.50255	0.000726614	3.20168e-05
Medtr4g057470	Mtr.43995.1.S1_at	DUF1635 family protein		0.43667	0.99427	0.415057	1.56672	0.0319038	0.00255075						0.615721
Medtr8g040520	Mtr.31772.1.S1_at	sulfotransferase		0.144114	0.994475	0.415525	0.660366	0.0186693	0.00134867
Medtr7g074870		dihydroflavonol reductase		-0.291986	0.995467	0.417383	-1.66062	0.000372291	1.53035e-05
Medtr7g076080	Mtr.24054.1.S1_at	homeobox leucine zipper protein		-0.36166	0.995467	0.417079	-1.50532	0.0184977	0.00133413						0.844434
Medtr2g015050		ethylene response factor		-0.293899	0.995565	0.420776	-1.48128	0.00864606	0.000539877
Medtr2g100470		LRR receptor-like kinase		-0.242493	0.996686	0.42829	-1.37918	0.00291564	0.000157547
Medtr7g083130	Mtr.38070.1.S1_at	esterase/lipase/thioesterase family protein		-0.153119	0.996686	0.42793	-0.642317	0.0450244	0.0039365				-1.05943
Medtr8g097160	Mtr.50548.1.S1_at	DNA primase large subunit%2C putative		0.339949	0.996686	0.430912	1.75173	0.000255087	1.00124e-05
Medtr0027s0090	Mtr.44325.1.S1_at	hypothetical protein		0.0976821	1	0.82574	1.54191	0.00353057	0.000196302						0.686078
Medtr0056s0160	Mtr.9411.1.S1_at	flavonol synthase/flavanone 3-hydroxylase		-0.244967	1	0.499879	-1.50575	0.00537793	0.00031523
Medtr0077s0010	Mtr.7363.1.S1_at	hypothetical protein		-0.173979	1	0.560829	-1.007	0.0396901	0.00334762
Medtr0133s0020	Mtr.11624.1.S1_at	disease resistance protein		0.0435314	1	0.799947	-0.688263	0.0272146	0.00210326
Medtr0133s0030	Mtr.32020.1.S1_at	disease resistance protein RGA1		-0.0935472	1	0.680746	-1.02956	0.000850111	3.83457e-05
Medtr1g008060	Mtr.48656.1.S1_at	transcription factor jumonji (JmjC) domain protein%2C putative		-0.185958	1	0.75741	1.63138	0.0123725	0.000817758
Medtr1g012600		hypothetical protein		0.2758	1	0.569629	1.69797	0.00183273	9.20189e-05
Medtr1g016100	Mtr.24883.1.S1_at	plant/MHM17-10 protein%2C putative		0.066931	1	0.861301	1.62231	0.00145114	7.07563e-05		AT5G56980.1
Medtr1g016480	Mtr.34688.1.S1_at	abscisic acid receptor		-0.137323	1	0.61942	-1.35305	0.00149821	7.33867e-05		AT1G73000.1
Medtr1g029610		receptor-like kinase plant-like protein%2C putative		-0.0150004	1	0.960147	-1.03887	9.2296e-05	3.22672e-06
Medtr1g056550	Mtr.10696.1.S1_at	syntaxin of plants 122 protein		-0.118802	1	0.588874	-0.701823	0.0482757	0.00429074		AT3G11820.1
Medtr1g056640	Mtr.43889.1.S1_at	O-glycosyl hydrolase family 17 protein		0.243778	1	0.442667	-1.7932	1.5587e-05	4.50944e-07				-2.50687
Medtr1g060500	Mtr.38795.1.S1_at	GDSL-like lipase/acylhydrolase		0.152145	1	0.525181	-1.68284	6.38402e-06	1.6915e-07
Medtr1g070100	Mtr.38087.1.S1_at	hyoscyamine 6-dioxygenase		0.0956409	1	0.637966	0.82512	0.00192249	9.71948e-05
Medtr1g074070	Mtr.11938.1.S1_at	auxin-induced 5NG4-like protein		-0.126131	1	0.576012	0.985065	0.000554406	2.38824e-05					-0.90969
Medtr1g075410	Mtr.34591.1.S1_s_at	inhibitor of trypsin and hageman factor-like protein		-0.0915336	1	0.759878	-1.14501	0.0229521	0.00171795
Medtr1g075720	Mtr.50847.1.S1_s_at	60S ribosomal L14-like protein		0.111836	1	0.524228	1.03126	3.19307e-05	9.88577e-07
Medtr1g076500	Mtr.44455.1.S1_at	DUF506 family protein		0.0684418	1	0.686299	0.659662	0.0205294	0.00150566
Medtr1g084140	Mtr.12134.1.S1_at	solute carrier family 40 protein		-0.054203	1	0.796451	-0.687381	0.0280062	0.0021823
Medtr1g084670	Mtr.33457.1.S1_s_at	galactinol synthase		-0.082357	1	0.763932	-1.16799	0.00177211	8.85329e-05						0.971167
Medtr1g085680	Msa.1818.1.S1_at	cytochrome P450 family 709 protein		0.0465651	1	0.884919	1.10736	0.0265876	0.00204247
Medtr1g090150	Mtr.6489.1.S1_at	glutathione S-transferase%2C amine-terminal domain protein		-0.27317	1	0.449896	-1.20872	0.0215572	0.00159479
Medtr1g103080		LRR amine-terminal domain protein		0.102977	1	0.566992	-0.861518	0.00192888	9.76293e-05
Medtr1g103090	Mtr.32032.1.S1_at	LRR/extensin 2		0.0223693	1	0.884845	-1.04342	6.66286e-05	2.24053e-06					0.61819
Medtr1g103680	Mtr.30716.1.S1_at	cytochrome P450 family protein		-0.0494282	1	0.891425	-1.70579	0.000994386	4.59488e-05					2.42602	1.31406
Medtr1g106470		transcription factor		-0.0414691	1	0.85069	1.16123	1.70926e-06	4.09053e-08
Medtr1g110290	Mtr.32735.1.S1_at	core-2/I-branching enzyme		-0.0454791	1	0.898818	-1.15182	0.0211205	0.00155759
Medtr1g115345	Mtr.41238.1.S1_at	C2H2-type zinc finger protein		-0.049455	1	0.810197	-0.661004	0.0348158	0.00285624
Medtr2g006850	Mtr.33147.1.S1_at	hypothetical protein		0.0512624	1	0.936572	1.95867	3.69399e-05	1.16294e-06					0.788808	0.884887
Medtr2g008960	Mtr.38610.1.S1_at	transmembrane protein%2C putative		-0.0598083	1	0.769762	-0.657592	0.0379237	0.00315298
Medtr2g013720	Mtr.45465.1.S1_at	lectin receptor kinase		-0.12683	1	0.511439	-0.684911	0.0264079	0.0020256
Medtr2g015040		ethylene response factor		-0.0716393	1	0.806996	-1.10746	0.00923596	0.000581532
Medtr2g017875		GDSL-like lipase/acylhydrolase		0.00454173	1	0.985276	1.80175	0.00150301	7.38085e-05
Medtr2g022490	Mtr.8558.1.S1_at	extracellular dermal glycoprotein		-0.0886222	1	0.656443	-0.68061	0.0289811	0.00228179
Medtr2g026060	Mtr.14192.1.S1_at	inositol monophosphatase family protein		0.168469	1	0.517542	0.850702	0.0167824	0.00118707
Medtr2g031490	Mtr.35058.1.S1_at	FAD-binding berberine family protein		-0.0890017	1	0.691111	-0.965406	0.00172622	8.58704e-05
Medtr2g033820	Mtr.42336.1.S1_at	WRKY family transcription factor		0.0920592	1	0.665544	-0.89771	0.017116	0.00121563				-1.1764
Medtr2g035190	Mtr.10311.1.S1_at	ABA-responsive protein		-0.133773	1	0.552898	-1.37432	1.13434e-05	3.16995e-07				2.22457	0.672361	2.09296
Medtr2g035210	Mtr.10319.1.S1_at	ABA-responsive protein		0.0275554	1	0.860738	-0.976442	0.000218751	8.37056e-06					0.784029	1.51054
Medtr2g035220	Mtr.10317.1.S1_at	ABA-responsive protein		0.103428	1	0.553456	-0.705857	0.0188853	0.00136866						0.793374
Medtr2g036260	Mtr.16474.1.S1_at	glycoside hydrolase family 18 protein		-0.196446	1	0.693224	-1.5204	0.0385185	0.00321583						-2.15252
Medtr2g044830		disease resistance protein (TIR-NBS-LRR class)		-0.147076	1	0.680446	-1.31147	0.0209255	0.00154078
Medtr2g069310	Mtr.12230.1.S1_s_at	translation elongation factor EF-2 subunit		-0.240426	1	0.520962	0.922591	0.0494019	0.00439943
Medtr2g072380	Mtr.37300.1.S1_at	cytochrome P450 family 72 protein		0.0960299	1	0.598159	-0.81688	0.0152737	0.00105204
Medtr2g073440		cytochrome P450 family protein		-0.273807	1	0.450209	-1.28871	0.0259297	0.00198592
Medtr2g076490		epidermis-specific secreted EP1-like glycoprotein		-0.10384	1	0.641424	-0.856801	0.00749591	0.000459802
Medtr2g081520	Mtr.16850.1.S1_at	S-locus lectin kinase family protein		-0.0886544	1	0.713703	-0.883783	0.0193535	0.00140708
Medtr2g086500	Mtr.42998.1.S1_at	ribosomal protein L1p/L10e family protein		-0.0828124	1	0.693146	0.637643	0.0276551	0.00214693
Medtr2g090385		hypothetical protein		-0.224819	1	0.640162	1.94696	1.05324e-05	2.91277e-07
Medtr2g100440		hypothetical protein		-0.0112656	1	0.973682	-0.870194	0.00159792	7.92102e-05
Medtr2g101590	Mtr.21362.1.S1_s_at	nitrate transporter 1		-0.0373813	1	0.882559	-1.01467	0.00924836	0.000582848
Medtr2g101900	Mtr.12436.1.S1_at	60S ribosomal protein L37-1		0.0105726	1	0.933282	0.678389	0.0161703	0.00113721
Medtr2g102370	Mtr.38568.1.S1_at	galactose oxidase/kelch repeat protein		0.0284239	1	0.879539	-0.981911	0.00659825	0.000398236				-1.10624
Medtr2g436800	Mtr.40200.1.S1_at	40S ribosomal S21-like protein		0.0691076	1	0.686842	0.703314	0.0106304	0.000687822
Medtr3g009030	Mtr.34186.1.S1_at	glycoside hydrolase family 5 protein		-0.187674	1	0.45649	-0.994862	0.0138725	0.000935396
Medtr3g062490	Mtr.44827.1.S1_at	DNA primase small subunit		0.143062	1	0.754534	1.43629	0.0115414	0.000752117
Medtr3g064750	Mtr.47153.1.S1_at	hypothetical protein		0.0244513	1	0.907036	0.859905	0.0155792	0.00108034
Medtr3g065080	Mtr.37714.1.S1_at	Avr9/Cf-9 rapidly elicited protein		-0.127126	1	0.571365	-0.819566	0.0147789	0.00100864					0.731331
Medtr3g065330	Mtr.47692.1.S1_at	nudix hydrolase-like protein		-0.0183509	1	0.954002	-0.684118	0.0290575	0.00229118
Medtr3g069500	Mtr.27944.1.S1_at	peptide/nitrate transporter plant		0.286288	1	0.605474	2.55589	0.000184949	6.93772e-06		AT2G38100.1
Medtr3g070880	Mtr.17788.1.S1_at	ARM repeat CCCH-type zinc finger protein		-0.141883	1	0.645279	-1.2976	0.0104569	0.000671742						-0.874113
Medtr3g071740	Mtr.35122.1.S1_at	polyketide cyclase/dehydrase and lipid transporter		0.0313658	1	0.874766	-1.18595	5.25727e-05	1.70386e-06		AT5G05440.1
Medtr3g071980	Mtr.21270.1.S1_at	prephenate dehydrogenase		0.245866	1	0.457342	-2.23957	0.000206677	7.80072e-06
Medtr3g072710	Mtr.44789.1.S1_at	GRAS family transcription factor	MtNSP2	-0.0774029	1	0.704133	1.16587	1.69743e-06	4.03493e-08						0.79088
Medtr3g074070	Mtr.10840.1.S1_at	transducin/WD40 repeat protein		-0.0207114	1	0.936788	-0.901043	0.00104617	4.86139e-05
Medtr3g075510	Mtr.13850.1.S1_at	raffinose synthase or seed inhibition protein		-0.137362	1	0.579673	-0.762013	0.0259868	0.0019918
Medtr3g077050	Mtr.581.1.S1_at	60S ribosomal protein L27a-3		0.144159	1	0.49538	0.766278	0.0151292	0.00103943
Medtr3g083230	Mtr.42131.1.S1_at	thymidine kinase-like protein		0.1839	1	0.704576	1.30043	0.0444241	0.00386083				1.50369
Medtr3g090860	Mtr.11349.1.S1_at	WRKY family transcription factor	WRKY30-like	0.0970202	1	0.832569	-1.72552	0.0144513	0.000979449
Medtr3g094070	Mtr.31746.1.S1_at	mini-chromosome maintenance complex-binding protein		-0.326711	1	0.544236	1.33006	0.0304093	0.0024154
Medtr3g102980	Mtr.37495.1.S1_at	C2H2-type zinc finger protein		-0.0497856	1	0.828834	-1.01783	0.000784193	3.50541e-05		AT3G19580.1
Medtr3g103410	Mtr.13186.1.S1_at	plant/MWF20 protein		0.0455903	1	0.874998	-1.30266	0.00456685	0.000262128				-1.33389
Medtr3g106060	Mtr.48109.1.S1_at	WRKY family transcription factor		0.0924567	1	0.725109	-1.79826	2.98546e-05	9.15648e-07
Medtr3g109430	Mtr.47992.1.S1_at	hypothetical protein		-0.198177	1	0.473714	-1.62629	0.000213593	8.11127e-06
Medtr3g114750	Mtr.38513.1.S1_at	syringolide-induced protein 14-1-1		-0.0469085	1	0.838133	-0.935493	0.00281667	0.000151546
Medtr3g115330	Mtr.42991.1.S1_at	ribosomal protein S14p/S29e		-0.011815	1	0.984586	0.686625	0.0391233	0.00327502
Medtr3g408340	Mtr.43715.1.S1_at	derlin-2 protein		-0.345601	1	0.512061	-1.62943	0.0424993	0.00364181				-2.82081
Medtr4g006830	Mtr.205.1.S1_at	ribosomal protein L7Ae/L30e/S12e/Gadd45 family protein		-0.0886062	1	0.771306	0.942787	0.0115878	0.000757157
Medtr4g013260	Mtr.1343.1.S1_at	WRKY transcription factor		0.0509466	1	0.895293	-1.59523	0.0103874	0.000664872					0.98022
Medtr4g014460	Mtr.17868.1.S1_at	abscisic acid receptor		-0.106621	1	0.579342	-0.832825	0.00280957	0.000151001
Medtr4g020110	Mtr.42902.1.S1_s_at	delta-1-pyrroline-5-carboxylate synthetase		0.137833	1	0.440822	0.760213	0.0162823	0.00114698				1.28553
Medtr4g036845		aldo/keto reductase family oxidoreductase		-0.0429307	1	0.920063	0.843251	0.0188055	0.00136069
Medtr4g046710		hypothetical protein		0.205659	1	0.606249	1.55412	0.000629622	2.74146e-05
Medtr4g053120	Msa.3099.1.S1_at	2Fe-2S ferredoxin superfamily protein		0.132407	1	0.467077	0.694073	0.0135828	0.0009135
Medtr4g060890	Mtr.2114.1.S1_at	hypothetical protein		-0.11874	1	0.817851	-2.0547	0.00165733	8.23474e-05
Medtr4g062330	Mtr.21216.1.S1_at	exocyst subunit exo70 family protein		-0.170228	1	0.439397	-0.990909	0.00123985	5.90886e-05
Medtr4g062410	Mtr.21214.1.S1_at	60S ribosomal L35-like protein		0.05506	1	0.77226	0.695132	0.0333404	0.00269653
Medtr4g068457		transducin/WD40 repeat protein		-0.0847109	1	0.718227	-0.647232	0.0465943	0.00410347
Medtr4g069160		UPF0496 plant-like protein		-0.341115	1	0.594236	-2.06511	0.0125286	0.000831144		AT4G34320.1
Medtr4g071090	Mtr.4585.1.S1_at	minichromosome maintenance (MCM2/3/5) family protein	DNA replication licensing factor	0.215564	1	0.717849	2.27084	0.000874824	3.97647e-05
Medtr4g073690	Mtr.10513.1.S1_at	nodulin-like/MFS transporter		0.0433817	1	0.822426	-0.800922	0.0158724	0.00110925
Medtr4g077777	Mtr.23026.1.S1_at	hypothetical protein		-0.032694	1	0.880724	-0.701077	0.0227018	0.00169395
Medtr4g081710	Mtr.38321.1.S1_at	myb-like transcription factor family protein		0.219718	1	0.651933	2.26316	1.25728e-05	3.54267e-07
Medtr4g094398	Msa.2649.1.S1_at	60S ribosomal protein L3B		-0.0428515	1	0.926682	1.08992	0.0124995	0.000828326
Medtr4g095440	Mtr.47794.1.S1_at	hypothetical protein		0.164641	1	0.581445	0.931913	0.0158724	0.00111102
Medtr4g096700	Mtr.20496.1.S1_at	DNA replication licensing factor MCM4	DNA replication licensing factor	-0.168031	1	0.785472	2.26264	6.31189e-05	2.08957e-06				1.60064
Medtr4g097280	Mtr.19471.1.S1_at	VQ motif protein		-0.0915479	1	0.726128	-0.79653	0.0461325	0.00405478
Medtr4g100590	Mtr.35127.1.S1_s_at	2OG-Fe(II) oxygenase family oxidoreductase		-0.0121151	1	0.975984	0.734673	0.00699851	0.000425409
Medtr4g100990	Mtr.49094.1.S1_at	eukaryotic aspartyl protease family protein		-0.172032	1	0.534806	-1.48568	0.000326092	1.31397e-05
Medtr4g101010		hypothetical protein		-0.288335	1	0.579129	-2.25972	0.00373088	0.000210035
Medtr4g102170	Mtr.40831.1.S1_at	cytoplasmic ribosomal protein S13		-0.14343	1	0.531993	0.598038	0.0480694	0.00426683
Medtr4g116530	Mtr.18040.1.S1_at	stress induced protein		-0.149367	1	0.554498	-1.31449	0.000304316	1.21211e-05						-0.64605
Medtr4g116870	Mtr.35539.1.S1_at	DNA replication licensing factor MCM4	DNA replication licensing factor	0.0611299	1	0.935567	2.35763	0.000869425	3.94689e-05
Medtr4g120770	Mtr.40358.1.S1_at	60S ribosomal L14-like protein		0.0223783	1	0.882998	0.665692	0.0192664	0.00139963
Medtr4g122270	Mtr.38794.1.S1_at	DNA replication licensing factor MCM2%2C putative	DNA replication licensing factor	-0.148232	1	0.831976	2.35146	0.000114164	4.06407e-06
Medtr4g123850	Mtr.34901.1.S1_s_at	drug resistance transporter-like ABC domain protein		-0.15731	1	0.473375	-0.713568	0.0421964	0.00360852		AT3G53480.1
Medtr4g126920	Mtr.33150.1.S1_s_at	xyloglucan endotransglucosylase/hydrolase family protein		-0.181975	1	0.478051	-0.949535	0.0211785	0.00156432
Medtr4g128050	Mtr.16804.1.S1_at	small nuclear ribonucleoprotein		0.0429849	1	0.829222	0.792316	0.00338663	0.000186924
Medtr4g128580	Mtr.13010.1.S1_at	xyloglucan endotransglucosylase/hydrolase family protein		0.149924	1	0.571807	-1.15326	0.00519783	0.00030377				-1.95658		-0.888107
Medtr5g011800	Mtr.38482.1.S1_at	DUF1442 family protein		-0.10337	1	0.607035	-0.752678	0.0321394	0.00257457
Medtr5g017070	Mtr.18279.1.S1_at	DNA polymerase		-0.097208	1	0.901023	1.96137	0.00133009	6.36974e-05
Medtr5g020860	Mtr.409.1.S1_at	hypothetical protein		-0.0923278	1	0.686891	-0.714812	0.0499417	0.00446777				-1.37614	1.27533
Medtr5g022880	Mtr.25311.1.S1_at	eukaryotic aspartyl protease family protein		-0.102588	1	0.602164	-0.924281	0.000721777	3.16782e-05
Medtr5g024180	Mtr.40216.1.S1_at	high mobility group (HMG)-box protein		-0.151795	1	0.652425	0.947697	0.012993	0.0008663
Medtr5g026580	Mtr.44011.1.S1_at	F-box/kelch-repeat protein SKIP25%2C putative		0.0271377	1	0.857544	-0.77034	0.0272146	0.00210187
Medtr5g032720	Mtr.10029.1.S1_s_at	MATE efflux family protein		-0.124419	1	0.524044	-0.643548	0.0447178	0.00389932
Medtr5g037300	Mtr.29069.1.S1_at	beta-1%2C3-galactosyltransferase-like protein		0.0042719	1	0.979233	-1.08666	0.0342847	0.00278881
Medtr5g037540	Mtr.15799.1.S1_at	actin cross-linking protein		-0.0972621	1	0.628112	-0.977267	0.00177211	8.85645e-05
Medtr5g038180		disease resistance protein		-0.0667285	1	0.818239	-1.1319	0.0218123	0.00161619
Medtr5g041010	Mtr.10627.1.S1_at	ribonuclease T2 family protein		-0.0732154	1	0.751838	-1.07243	0.000384386	1.58898e-05
Medtr5g044710	Mtr.30741.1.S1_at	ureide permease-like protein		-0.0715894	1	0.760211	-0.799027	0.0212101	0.00156789
Medtr5g053920	Mtr.34024.1.S1_at	AP2/ERF and B3 domain transcription factor		-0.1817	1	0.461449	-1.22995	0.000212207	8.03404e-06		AT1G13260.1
Medtr5g079840	Mtr.11140.1.S1_at	kinase 1B		-0.138945	1	0.468509	-0.630224	0.0498384	0.00445275		AT2G39660.1
Medtr5g079890		elicitor-responsive-like protein		-0.0915369	1	0.845466	-1.55175	0.0181639	0.001309
Medtr5g080780	Mtr.39405.1.S1_at	histone acetyltransferase type B catalytic subunit%2C putative		-0.124356	1	0.746102	0.960166	0.0391281	0.00327813
Medtr5g083270		abscisic acid receptor		0.164574	1	0.481784	-1.02182	0.00259599	0.000137652
Medtr5g089110	Mtr.10247.1.S1_at	F-box plant-like protein		-0.155926	1	0.49758	-0.920436	0.0272775	0.00210971
Medtr5g092410	Mtr.31553.1.S1_at	TIR-like domain protein TSDC protein		-0.0723557	1	0.768983	-1.40027	6.24738e-07	1.38726e-08						-1.22188
Medtr5g092440	Mtr.11368.1.S1_at	TIR-like domain protein TSDC protein		-0.146832	1	0.544625	-1.2947	5.03148e-05	1.61901e-06						-0.872882
Medtr5g098170	Mtr.8599.1.S1_at	caffeic acid O-methyltransferase		-0.126479	1	0.514198	-0.904665	0.000822374	3.69992e-05
Medtr6g028100	Mtr.11684.1.S1_at	beta-D-glucoside glucohydrolase		0.037395	1	0.862562	-1.01613	0.00272714	0.000145939
Medtr6g036650	Mtr.4935.1.S1_at	UDP-glucosyltransferase family protein		0.206724	1	0.672852	1.59532	0.0291402	0.00229939
Medtr6g037610	Mtr.42129.1.S1_at	AP2 domain class transcription factor		-0.119633	1	0.79399	-2.22245	0.000775107	3.44682e-05					1.04878
Medtr6g038390	Mtr.43554.1.S1_at	oxidoreductase family%2C NAD-binding rossmann fold protein		0.218335	1	0.441789	0.808023	0.0499417	0.00446668
Medtr6g043210	Mtr.12294.1.S1_at	ribosomal protein S13P/S18e		-0.0183194	1	0.956859	0.601793	0.0443179	0.00384647
Medtr6g075930	Mtr.16372.1.S1_at	disease resistance protein (TIR-NBS-LRR class)		-0.0520746	1	0.918661	-1.30991	0.0496093	0.00442659					0.7127	0.859528
Medtr7g010150	Mtr.14381.1.S1_at	60S ribosomal L34-like protein		-0.149617	1	0.453102	0.65676	0.0211784	0.00156309
Medtr7g021030	Mtr.23423.1.S1_at	ribosomal protein L7Ae/L30e/S12e/Gadd45 family protein		-0.0019895	1	0.980256	0.784691	0.00318458	0.000173742
Medtr7g023560	Mtr.23572.1.S1_at	C2H2-type zinc finger protein		-0.124756	1	0.569201	-0.75304	0.0287832	0.0022612						-0.68007
Medtr7g029275	Mtr.33191.1.S1_at	cytochrome P450 family protein	CP450	-0.0288866	1	0.904392	-0.693563	0.0251501	0.00191454
Medtr7g062990		L-type lectin-domain receptor kinase IV.2-like protein		0.134125	1	0.768624	1.28472	0.0346137	0.00283564
Medtr7g063540		hypothetical protein		0.00464824	1	0.993152	-1.01443	0.046718	0.0041252
Medtr7g063950	Mtr.33562.1.S1_at	transmembrane protein%2C putative		-0.182821	1	0.586208	-2.03383	7.33543e-06	1.96615e-07
Medtr7g065740	Mtr.39734.1.S1_at	glutathione S-transferase		-0.0215101	1	0.957648	-1.46032	0.000108251	3.84102e-06
Medtr7g072490	Mtr.5705.1.S1_at	peroxidase family protein		-0.207114	1	0.507268	-1.85157	3.71062e-06	9.38223e-08
Medtr7g075580	Mtr.42955.1.S1_at	cytochrome P450 family protein		-0.165261	1	0.619756	-1.27077	0.0130783	0.00087548						0.724843
Medtr7g077340	Mtr.40476.1.S1_at	Bowman birk trypsin inhibitor		0.128657	1	0.46026	0.670674	0.0161655	0.00113593
Medtr7g086340	Mtr.15646.1.S1_at	dehydrin		-0.0366553	1	0.889519	-1.38438	9.1666e-06	2.49786e-07
Medtr7g088680	Msa.2840.1.S1_at	nascent proteinassociated complex alpha chain		0.0858319	1	0.62461	0.668117	0.017929	0.00128688
Medtr7g090420	Mtr.15423.1.S1_at	hypothetical protein		-0.249243	1	0.500611	-1.34742	0.0279856	0.00217908
Medtr7g092540	Mtr.17497.1.S1_at	transcription factor bHLH122-like protein		0.118093	1	0.511911	-0.678864	0.029162	0.0023028
Medtr7g093850	Mtr.12424.1.S1_at	disease resistance response protein		0.00434823	1	0.966649	-0.776586	0.00858733	0.000534717
Medtr7g093910		core histone H2A/H2B/H3/H4		0.120664	1	0.775698	1.18105	0.0225626	0.00167964
Medtr7g096390	Mtr.1356.1.S1_at	transmembrane protein%2C putative		-0.319192	1	0.498623	-1.60763	0.0232376	0.00174605
Medtr7g105080	Mtr.40317.1.S1_at	ubiquitin-60S ribosomal L40 fusion protein		0.141185	1	0.49289	0.903433	0.00219421	0.00011373
Medtr7g106000	Mtr.10396.1.S1_at	harpin-induced-like protein		0.0287013	1	0.884882	-1.57426	4.87922e-07	1.06648e-08
Medtr7g111380	Mtr.12371.1.S1_at	low temperature and salt responsive family protein		0.0499777	1	0.867244	-1.13213	0.00990864	0.00062963				-1.3093
Medtr7g112770	Mtr.18666.1.S1_at	ribosomal L22e family protein		-0.107085	1	0.64592	0.602192	0.0438277	0.00378823
Medtr7g118060	Mtr.18244.1.S1_at	60S acidic ribosomal protein		-0.102755	1	0.663587	0.976047	0.000121578	4.3773e-06
Medtr8g008820	Mtr.10971.1.S1_s_at	receptor-like kinase plant		0.05269	1	0.76079	-0.643795	0.0461283	0.00405174				-1.17926
Medtr8g014360	Mtr.33365.1.S1_s_at	drug resistance transporter-like ABC domain protein		-0.0592261	1	0.768717	-0.86882	0.00628727	0.000376551
Medtr8g028450	Mtr.41104.1.S1_at	seed maturation protein		0.195408	1	0.476466	1.04433	0.00359801	0.00020026
Medtr8g028875		transmembrane protein%2C putative		-0.145021	1	0.4595	-0.805277	0.00514039	0.000299697
Medtr8g068300		1-deoxy-D-xylulose-5-phosphate synthase		0.224537	1	0.592523	1.68066	0.000481295	2.03981e-05
Medtr8g075190	Mtr.51874.1.S1_at	F-box protein		-0.134698	1	0.816392	1.28497	0.0433365	0.00372863
Medtr8g076830	Mtr.15486.1.S1_at	40S ribosomal protein S11-1		-0.118197	1	0.558114	0.66098	0.0199895	0.00145911
Medtr8g080370		kelch repeat F-box protein		-0.0648363	1	0.776896	-0.777131	0.0208977	0.00153752
Medtr8g083310		hypothetical protein		0.216507	1	0.738881	1.66183	0.00678179	0.000410494
Medtr8g085740	Mtr.796.1.S1_s_at	60S ribosomal protein L32-1		-0.186791	1	0.598207	1.18768	0.000852615	3.86069e-05
Medtr8g093770	Mtr.15415.1.S1_at	ribosomal protein L7Ae/L30e/S12e/Gadd45 family protein		-0.0811438	1	0.693401	0.703927	0.0109965	0.00071406
Medtr8g099410	Msa.1536.1.S1_at	endo-1%2C4-beta-glucanase		-0.288874	1	0.688483	3.45949	3.97857e-06	1.01263e-07
Medtr8g101470	Mtr.1088.1.S1_s_at	ethanolamine-phosphate cytidylyltransferase		-0.0813448	1	0.682239	-0.649097	0.0393832	0.00330755
Medtr8g105110	Mtr.50381.1.S1_at	40S ribosomal protein S15-4		-0.0547682	1	0.799998	0.702197	0.0124984	0.000827523
Medtr8g432390	Mtr.40765.1.S1_at	BON1-associated-like protein		-0.124867	1	0.796444	-1.90714	0.00484557	0.000280092
Medtr8g461110	Mtr.12866.1.S1_at	LRR receptor-like kinase%2C putative		-0.137547	1	0.530653	-1.15871	6.58865e-05	2.20029e-06		AT1G56120.1
Medtr0536s0020	Mtr.31754.1.S1_at	UDP-glucosyltransferase family protein					1.8448	0.0122375	0.000807414
Medtr1g019990		P-loop nucleoside triphosphate hydrolase superfamily protein					2.88879	3.57625e-06	8.99869e-08
Medtr1g029470	Mtr.29216.1.S1_at	DnaJ heat shock amine-terminal domain protein					2.98432	3.69689e-06	9.32368e-08				1.44967
Medtr1g059930		ankyrin repeat protein					4.80967	3.12803e-11	4.26187e-13
Medtr1g070170	Mtr.39471.1.S1_at	DNA replication factor CDT1-like protein					2.26167	0.000300266	1.19424e-05
Medtr1g070470		transmembrane amino acid transporter family protein					3.99988	2.67133e-11	3.59316e-13
Medtr1g074120		auxin-induced 5NG4-like protein					7.3609	6.32764e-30	2.34792e-32
Medtr1g086490	Mtr.46036.1.S1_at	cationic peroxidase					4.03489	1.37595e-07	2.85592e-09				3.59847
Medtr1g098000		histone-lysine N-methyltransferase ASHH1-like protein					1.54364	0.0435087	0.00374597
Medtr1g098980		receptor-like protein					1.88261	0.0117931	0.000773992
Medtr1g099370	Mtr.2644.1.S1_at	timeless protein carboxy-terminal region protein					2.30783	0.000326939	1.31928e-05
Medtr1g112040		nucleic acid-binding%2C OB-fold-like protein					2.60716	0.000450462	1.89305e-05
Medtr1g116890	Mtr.10021.1.S1_at	cytochrome P450 family protein					2.33075	3.47197e-05	1.08902e-06
Medtr2g007130		hypothetical protein					5.19108	3.10289e-10	4.76731e-12
Medtr2g010970		transmembrane protein%2C putative					3.39556	1.80318e-08	3.37678e-10
Medtr2g068960		2OG-Fe(II) oxygenase family oxidoreductase					4.82067	6.33667e-11	9.07443e-13
Medtr2g069020		2OG-Fe(II) oxygenase family oxidoreductase					4.27477	7.36784e-10	1.1619e-11
Medtr2g084230	Mtr.13990.1.S1_at	myb-like DNA-binding domain%2C shaqkyf class protein					2.74629	0.000734983	3.24802e-05
Medtr2g450720	Mtr.27817.1.S1_at	SAM domain (sterile alpha motif) protein%2C putative					2.93797	0.000214405	8.15453e-06						1.91851
Medtr3g033860		LRR and NB-ARC domain disease resistance protein					1.64824	0.0274414	0.00212556
Medtr3g063110	Mtr.45546.1.S1_at	deoxyuridine 5'-triphosphate nucleotidohydrolase					2.224	0.000778248	3.4653e-05
Medtr3g084400		xyloglucan galactosyltransferase KATAMARI-like protein					6.78723	3.11607e-14	3.06143e-16		AT2G31990.1
Medtr3g085750		DNA polymerase alpha subunit B					2.54817	1.71328e-05	5.00634e-07
Medtr3g088630	Mtr.17273.1.S1_s_at	two-component response regulator ARR3-like protein	ARR19 type A				3.49375	2.17745e-06	5.30224e-08						1.57976
Medtr3g102530	Mtr.27379.1.S1_at	carboxy-terminal domain cyclin					2.39055	0.00287477	0.000155005						0.659099
Medtr3g103260		hypothetical protein					4.54393	1.2741e-11	1.6399e-13
Medtr4g016610	Mtr.2511.1.S1_at	disease resistance protein (TIR-NBS-LRR class)%2C putative					4.63662	1.27984e-11	1.65471e-13
Medtr4g027390	Mtr.9676.1.S1_at	phosphorus starvation-induced protein					3.1221	9.67612e-08	1.96738e-09
Medtr4g068780	Mtr.4424.1.S1_at	CASP-like protein					5.48287	1.49868e-15	1.3381e-17
Medtr4g073240	Mtr.47027.1.S1_at	ubiquitin-conjugating enzyme E2					2.89023	1.65274e-07	3.47835e-09
Medtr4g076490	Mtr.19894.1.S1_at	glucan endo-1%2C3-beta-glucosidase					6.70973	1.99043e-14	1.89257e-16
Medtr4g084800		short-chain dehydrogenase/reductase					4.65343	5.43553e-15	5.01072e-17
Medtr4g088150	Mtr.37698.1.S1_at	core histone H2A/H2B/H3/H4					1.56518	0.00939495	0.000593721
Medtr4g101280	Mtr.5687.1.S1_s_at	Lipid transfer protein					-2.35043	0.0128634	0.000856169		AT4G12510.1
Medtr4g102900	Mtr.38732.1.S1_at	polysaccharide biosynthesis protein					2.02897	0.00370697	0.000207185
Medtr4g109470	Mtr.36333.1.S1_at	flavonoid hydroxylase					6.63155	1.13535e-17	8.16231e-20						2.3657
Medtr4g117330		adenylate isopentenyltransferase	IPT				3.20064	6.39178e-10	1.00427e-11
Medtr5g010120		CCT motif protein					1.66674	0.0496039	0.00442317
Medtr5g017290	Mtr.2549.1.S1_at	carboxy-terminal region remorin					2.92494	2.0153e-05	5.97064e-07
Medtr5g020270		sugar porter (SP) family MFS transporter					1.82385	0.0273918	0.00212013
Medtr5g025960	Mtr.10377.1.S1_at	RHO guanyl-nucleotide exchange factor					3.18172	7.268e-11	1.04924e-12						0.880012
Medtr5g054300	Mtr.11122.1.S1_at	myb-like transcription factor family protein					5.75563	5.83719e-10	9.13753e-12		AT1G25550.1				0.800621
Medtr5g067310	Mtr.21331.1.S1_at	receptor kinase					4.45572	2.49412e-09	4.22242e-11				3.08691
Medtr5g079950	Mtr.41561.1.S1_at	expansin A10					4.78522	2.25099e-14	2.16642e-16					0.976331	1.07285
Medtr5g092080	Mtr.45146.1.S1_at	lipocalin-like domain protein					2.11059	0.00366749	0.000204765
Medtr5g094380	Mtr.17343.1.S1_at	tyrosine kinase family protein					4.18283	1.82664e-08	3.43131e-10
Medtr5g097300		hypothetical protein					2.79854	6.48058e-06	1.72084e-07
Medtr6g005220		denticleless-like protein					1.92229	0.0312529	0.00249327
Medtr6g008170	Mtr.5250.1.S1_at	armadillo/beta-catenin repeat protein					2.06502	0.00548657	0.00032287
Medtr6g015760		hypothetical protein					2.58375	0.0011322	5.34329e-05
Medtr6g022020	Mtr.31857.1.S1_at	BCL-2 binding anthanogene-1 protein					1.65513	0.0324004	0.00260172						0.657682
Medtr6g032880	Mtr.33522.1.S1_at	NDH-dependent cyclic electron flow protein%2C putative					7.18366	6.52286e-17	4.94855e-19
Medtr6g032990	Mtr.32520.1.S1_at	myb-like transcription factor family protein					4.04949	1.0514e-06	2.4627e-08
Medtr6g033760		heat shock cognate 70 kDa protein					2.37557	0.000503228	2.14444e-05
Medtr6g042660		pectinesterase					5.78658	3.40192e-25	1.49899e-27
Medtr6g053600		NAD(P)-binding rossmann-fold protein					3.49096	2.56641e-06	6.32377e-08
Medtr6g061690		65-kDa microtubule-associated-like protein					6.80645	1.54878e-15	1.39182e-17
Medtr6g471020		chromosome transmission fidelity protein%2C putative					2.71811	0.000321288	1.28716e-05
Medtr7g011663	Mtr.156.1.S1_at	copalyldiphosphate synthase					9.2667	5.96276e-29	2.31624e-31						2.04585
Medtr7g033300		lysine ketoglutarate reductase trans-splicing-like protein					7.16268	1.98373e-32	6.90073e-35
Medtr7g056623		G-type lectin S-receptor-like Serine/Threonine-kinase					7.46254	1.62982e-13	1.74812e-15
Medtr7g056640		G-type lectin S-receptor-like Serine/Threonine-kinase					7.06295	1.73703e-11	2.26596e-13
Medtr7g074220	Mtr.7380.1.S1_at	hypothetical protein					8.57234	1.30174e-22	6.71699e-25						2.14209
Medtr7g092380	Mtr.17949.1.S1_at	chaperone DnaJ domain protein					2.21076	0.000163804	6.07806e-06				1.45511
Medtr7g094770		aluminum activated malate transporter family protein					7.97296	4.03203e-16	3.29613e-18
Medtr7g100540	Mtr.41387.1.S1_at	thioredoxin-like protein AAED1					4.57986	6.46371e-13	7.49502e-15
Medtr7g105460		short-chain dehydrogenase/reductase					4.52354	8.22091e-12	1.03905e-13
Medtr7g105790	Mtr.25635.1.S1_at	ovate transcriptional repressor					2.54831	4.24452e-05	1.34364e-06
Medtr7g107560	Mtr.39712.1.S1_at	Rac GTPase activating protein					2.25277	0.00147916	7.22945e-05
Medtr7g110090		hypothetical protein					2.13218	0.000592567	2.56293e-05
Medtr8g006870	Mtr.28018.1.S1_at	Serine/Threonine kinase family protein					2.45956	6.98974e-05	2.36665e-06
Medtr8g009270	Mtr.11228.1.S1_at	transmembrane protein%2C putative					1.70042	0.0155816	0.00108276				1.62102
Medtr8g012805	Mtr.35854.1.S1_at	Defensin related					6.87037	3.09432e-11	4.198e-13
Medtr8g015950	Mtr.40236.1.S1_s_at	2%2C3-diketo-5-methylthio-1-phosphopentane phosphatase					5.97811	4.92766e-13	5.65676e-15
Medtr8g017100	Mtr.17261.1.S1_at	DUF4228 domain protein					2.88298	0.000104935	3.71725e-06						1.05269
Medtr8g018590	Mtr.24198.1.S1_s_at	seed linoleate 9S-lipoxygenase					-4.2059	9.10418e-05	3.17759e-06				-1.67711
Medtr8g026680	Mtr.37069.1.S1_at	Rac GTPase activating protein					3.51439	1.09255e-08	1.96364e-10
Medtr8g031100	Mtr.12634.1.S1_at	AT hook motif DNA-binding family protein					4.29574	1.24388e-08	2.26448e-10
Medtr8g059425	Mtr.42709.1.S1_at	UDP-glucosyltransferase family protein					7.95764	2.47644e-24	1.17734e-26					1.3225	1.84434
Medtr8g071050	Mtr.31863.1.S1_at	transmembrane protein%2C putative					10.9298	5.50549e-80	5.42633e-83				4.14662		3.73513
Medtr8g090000	Mtr.38974.1.S1_at	minichromosome maintenance (MCM2/3/5) family protein	DNA replication licensing factor				2.34504	0.0015337	7.54937e-05
Medtr8g095040	Mtr.25576.1.S1_at	ammonium transporter 1 protein					3.19203	0.000100455	3.54689e-06
