# Supplementary material for: Nod Factor Effects on Root Hair-Specific Transcriptome of Medicago truncatula: Focus on Plasma Membrane Transport Systems and Reactive Oxygen Species Networks
Source: Front Plant Sci. 2016 Jun 7;7:794. doi: 10.3389/fpls.2016.00794 (PMC4894911; doi:10.3389/fpls.2016.00794)
Supplement: Supplementary file 11 [file Table11.xlsx]

## Sheet: Feuil1
Table S11. List of primer sequences used for real-time qPCR analysis.
					FPKM
Gene	Annotation	Primer forward	Primer reverse		Control	NF 4h	NF 20h
Medtr5g077770	SKOR	CATCTTCTTTGACACCTTCGT	CTTTCTCCAACCAATCTTTAACCC		12.0472	11.0529	9.96143
Medtr7g062540	ARF	GTTCCTACATCTATTCAACCTG	TCCCAGTAAGTAGAGTCACC		119.681	120.937	150.128
Medtr3g104940	MSLII4	GAGAAAATTGGGGCACTGAA	CACTTCTCCGCTTGGTCTTC		5.61598	4.1169	3.63103
Medtr5g033490	LYK10	AGAAGGTGTCTACAAGATGG	CACTGCCACAACGATCTC		0.100611	12.7321	16.2572
Medtr8g014930	LRR-RLK	TAATGAGGTTGAAGAGCTGG	ATATAGGCGTCACAGGTC		82.2098	99.97	97.5017
Medtr8g020840	NSP1	CACCCTTCACATCCTTGACA	TAAGGCGAACAAGAGGAGGA		3.24956	25.9581	18.8397
Medtr4g027040	NF-X1	GGAGCTATTGTGGCTGTTCC	AACCCGTCAATGTTGTCAGC		26.447	20.2602	15.3143
Medtr1g056530	HAP2	CTCATCCTTTCCGAGACCAG	GAGTTGCCTGAGCACCAGAT		0.00549574	6.80293	5.80096
Medtr5g045470	PRI	TCAATGGAGAAGCAGCAG	ACACGAACTCTGTCACAC		0.283094	164.985	87.1988
Medtr3g109610	RMS1	TATTCACTCTGCACATCCCA	CGTCCAATAACCTTCCTCTC		0.0452218	1.55432	5.57234
Medtr4g014160	LRR	TAATGAGGTTGAAGAGCTGG	ATATAGGCGTCACAGGTC		5.4153	4.10971	2.51122
Medtr2g035190	ABA	ATATTGTTGCTGGGTCTGATGG	CCTTAGTCTCCTCACGTACTG		1096.11	1030.46	437.931
Medtr5g083170	FER1	AATATCCGAGTATGTTGCTCAG	GAGATACAAATGACTGAAGTGG		2.24613	5.86184	4.58832
Medtr6g022560	N1	GTATCTGGCGACAACGAAGAATG	AGGAGATGTTCAACAGTCACAAAC		40.5549	222.85	113.1
Medtr4g129010	SPK1	TCATTCATAGAGACATCAAGGC	GGTGCTAAGTATCCTAAGGT		5.69479	54.5943	69.9114
Medtr5g011960	LTP	CGTCTTCTCCAACTCTTCCA	AGTCAAAGCAATCCTGCCT		0.271633	21.3363	99.0354
Medtr6g007697	KUP8	CTCTAGAGGACCAACTTATGCT	AAGGTTGGTAGCATTTTACTCACA		8.92239	30.7122	31.7956
Medtr3g105610	MtGLR2.2	GTATGCCATGGTTGAACCAAGA	AGAAGCTTTCAAGGCCAAGACT		0.664563	1.07467	1.93747
Medtr7g113130	MtRbohG	GTGATGGATGAAATCGCAGA	TGGCATGATGAAGTGATTGA		100.744	71.8619	43.6143
Medtr2g435490	CAP	TTCGGGTTGGATGTGCTAAG	GGTTGAAGCTCAATGGCACT		9.67478	7.28761	2.41943
Medtr3g110405	Aurora	CCAGATGCTGGTCAAGGATT	AGTTGGCAAGGCACACTAGC		3.57618	10.3825	8.60054
Medtr5g071560	MAPKKK	AGTGAGGGCAATTTCGTCTG	TTACTCCCAACTTCCATTTCCT		9.82929	26.1328	16.7958
Medtr2g023890	MAPKKK	AACAAGGTGCCAAGATTTCAG	TCCCAAAGCCCATACATCAG		1.55351	6.95763	8.07706
Medtr4g011970	SAT-1	ATGCCGCTGTTCTATTACAC	TTGAAGACTGATATTGCCACC		0.178954	2.74698	2.55386
Medtr4g081190	ABC	ATGGAAATCAATGGTGGAGAAGG	CTGGATAGAATATGAGTAAGGCGT		0.342693	27.3592	12.0078
Medtr2g036650	MtAha5	ATTCCTATTGCTATGCCAACTG	ATCAACACCCTTTACAAACACC		71.9664	14.9625	18.9326
Medtr3g069500	peptide nitrate tp (PNT)	ATGGGTTTATGATGGTTCTGTG	CAGCAAGAAATCCACCTATTAGAG		0.995369	1.16375	5.32214
Medtr1g086550	gibberellin 2-oxidase	GTATCTTCTCCTTCACACCAATCC	GACCCACAATCCTTCTGCTG		3.87068	44.4386	28.8629
Medtr3g096500	gibberellin 20-oxidase	AGACCCAACATCACTAACCA	TGTATCTGTTCACTAATGCCCT		3.27306	22.6131	19.3013
Medtr4g109650	a38	TCGTGGTGGTGGTTATCAAA	TTCAGACCTTCCCATTGACA		129.305	150.659	163.952
Medtr4g046877	a39	CGGCCACTAGATCTTTGACA	CATTTGCTGTTGGTGTGTACG		59.2894	74.0756	74.2165
